# Supplementary material for: Predicting daily lactation costs of marine mammals for use in bioenergetic models
Source: PLoS One. 2026 Jul 29;21(7):e0352443. doi: 10.1371/journal.pone.0352443 (PMC13419228; doi:10.1371/journal.pone.0352443)
Supplement: S1 Table — When available and necessary (N > 1), variability in milk intake rates and mass are included as well. Information associated with the data source and extraction methods are also shown. Measurements that occurred <3% of the time into the lactation interval were not used in the analysis. Data provided by study authors are shown only as summaries, with associated references and contact information. (XLSX) [file pone.0352443.s015.xlsx]

## Sheet: Sheet1
S1 Table. Milk intake rates (g per day) and associated data on offspring, such as mass (g), age (days), lactation duration (days). When available and necessary (N>1), variability in milk intake rates and mass included as well. Information associated with the data source and extraction methods are also shown. Measurements that occurred <3% of the time into the lactation interval were not used in t…
CommonName	ScientificName	Family	Order	N	LitterSize	OffspringMass_grams	Age_days	LactationDuration_days	TimeIntoLactation	MilkIntake_gday	MilkIntakeSE_gday	MilkIntakeSD_gday	BodyMassSD_g	Method	DataExtraction	Reference	Comments
Muskox	Ovibos moschatus	Bovidae	Artiodactyla	1	1	14561.1	9.76744	243	0.0401952	1175				Doubly labeled water	Digitized	Parker et al 1990
Muskox	Ovibos moschatus	Bovidae	Artiodactyla	1	1	14911.4	10.6977	243	0.0440234	1406.25				Doubly labeled water	Digitized	Parker et al 1990
Muskox	Ovibos moschatus	Bovidae	Artiodactyla	1	1	15728.8	12.8682	243	0.0529556	1475				Doubly labeled water	Digitized	Parker et al 1990
Muskox	Ovibos moschatus	Bovidae	Artiodactyla	1	1	18764.7	20.9302	243	0.0861326	1706.25				Doubly labeled water	Digitized	Parker et al 1990
Muskox	Ovibos moschatus	Bovidae	Artiodactyla	1	1	19115	21.8605	243	0.0899608	1837.5				Doubly labeled water	Digitized	Parker et al 1990
Muskox	Ovibos moschatus	Bovidae	Artiodactyla	1	1	20983.2	26.8217	243	0.110377	1937.5				Doubly labeled water	Digitized	Parker et al 1990
Muskox	Ovibos moschatus	Bovidae	Artiodactyla	1	1	26237.7	40.7752	243	0.167799	1918.75				Doubly labeled water	Digitized	Parker et al 1990
Muskox	Ovibos moschatus	Bovidae	Artiodactyla	1	1	26588	41.7054	243	0.171627	1568.75				Doubly labeled water	Digitized	Parker et al 1990
Muskox	Ovibos moschatus	Bovidae	Artiodactyla	1	1	34644.9	63.1008	243	0.259674	1281.25				Doubly labeled water	Digitized	Parker et al 1990
Muskox	Ovibos moschatus	Bovidae	Artiodactyla	1	1	34878.4	63.7209	243	0.262226	1287.5				Doubly labeled water	Digitized	Parker et al 1990
Muskox	Ovibos moschatus	Bovidae	Artiodactyla	1	1	36863.4	68.9922	243	0.283919	1143.75				Doubly labeled water	Digitized	Parker et al 1990
Muskox	Ovibos moschatus	Bovidae	Artiodactyla	1	1	39899.3	77.0543	243	0.317096	1037.5				Doubly labeled water	Digitized	Parker et al 1990
Muskox	Ovibos moschatus	Bovidae	Artiodactyla	1	1	42117.9	82.9457	243	0.34134	925				Doubly labeled water	Digitized	Parker et al 1990
Muskox	Ovibos moschatus	Bovidae	Artiodactyla	1	1	44686.7	89.7674	243	0.369413	925				Doubly labeled water	Digitized	Parker et al 1990
Muskox	Ovibos moschatus	Bovidae	Artiodactyla	1	1	45270.6	91.3178	243	0.375794	987.5				Doubly labeled water	Digitized	Parker et al 1990
Muskox	Ovibos moschatus	Bovidae	Artiodactyla	1	1	47022	95.969	243	0.394934	925				Doubly labeled water	Digitized	Parker et al 1990
Llama	Lama glama	Camelidae	Artiodactyla	11	1	18700	17	189	0.0899471	2590	210	696.491	4643.27	Deuterium	Table	Riek et al 2007
Llama	Lama glama	Camelidae	Artiodactyla	11	1	31770	66	189	0.349206	2270	220	729.657	9220.22	Deuterium	Table	Riek et al 2007
Llama	Lama glama	Camelidae	Artiodactyla	11	1	46910	128	189	0.677249	1950	190	630.159	13067.5	Deuterium	Table	Riek et al 2007
Llama	Lama glama	Camelidae	Artiodactyla	5	1	20534.6	25	189	0.132275	2740	730	1632.33		Deuterium	Table	Riek et al 2013	Done on mother and then they measured her food and water intake as well; Mass: From equation in Riek and Gerken 2007
Llama	Lama glama	Camelidae	Artiodactyla	5	1	34365.7	73	189	0.386243	2490	260	581.378		Deuterium	Table	Riek et al 2013	Done on mother and then they measured her food and water intake as well; Mass: From equation in Riek and Gerken 2007
Llama	Lama glama	Camelidae	Artiodactyla	5	1	48805.9	129	189	0.68254	1810	260	581.378		Deuterium	Table	Riek et al 2013	Done on mother and then they measured her food and water intake as well; Mass: From equation in Riek and Gerken 2007
Llama	Lama glama	Camelidae	Artiodactyla	5	1	60328.7	186	189	0.984127	1580	220	491.935		Deuterium	Table	Riek et al 2013	Done on mother and then they measured her food and water intake as well; Mass: From equation in Riek and Gerken 2007
Caribou	Rangifer tarandus	Cervidae	Artiodactyla	1	1	10030.7	4.375	150	0.0291667	1862.5				Doubly labeled water	Digitized	Parker et al 1990
Caribou	Rangifer tarandus	Cervidae	Artiodactyla	1	1	10518.8	5.625	150	0.0375	1750				Doubly labeled water	Digitized	Parker et al 1990
Caribou	Rangifer tarandus	Cervidae	Artiodactyla	1	1	15350.9	18	150	0.12	1612.5				Doubly labeled water	Digitized	Parker et al 1990
Caribou	Rangifer tarandus	Cervidae	Artiodactyla	1	1	15741.3	19	150	0.126667	1400				Doubly labeled water	Digitized	Parker et al 1990
Caribou	Rangifer tarandus	Cervidae	Artiodactyla	1	1	23941.2	40	150	0.266667	1143.75				Doubly labeled water	Digitized	Parker et al 1990
Caribou	Rangifer tarandus	Cervidae	Artiodactyla	1	1	24307.3	40.9375	150	0.272917	1250				Doubly labeled water	Digitized	Parker et al 1990
Caribou	Rangifer tarandus	Cervidae	Artiodactyla	1	1	32482.7	61.875	150	0.4125	1162.5				Doubly labeled water	Digitized	Parker et al 1990
Caribou	Rangifer tarandus	Cervidae	Artiodactyla	1	1	32970.8	63.125	150	0.420833	1000				Doubly labeled water	Digitized	Parker et al 1990
Caribou	Rangifer tarandus	Cervidae	Artiodactyla	1	1	38095.7	76.25	150	0.508333	887.5				Doubly labeled water	Digitized	Parker et al 1990
Caribou	Rangifer tarandus	Cervidae	Artiodactyla	1	1	38583.8	77.5	150	0.516667	968.75				Doubly labeled water	Digitized	Parker et al 1990
Caribou	Rangifer tarandus	Cervidae	Artiodactyla	1	1	43342.7	89.6875	150	0.597917	993.75				Doubly labeled water	Digitized	Parker et al 1990
Caribou	Rangifer tarandus	Cervidae	Artiodactyla	1	1	43708.7	90.625	150	0.604167	1037.5				Doubly labeled water	Digitized	Parker et al 1990
Moose	Alces alces gigas	Cervidae	Artiodactyla	4	1	20530	7	182.5	0.0383562	3037		600		Deuterium/Tritium	Digitized	Reese and Robbins 1994	Milk intake SD: All but one estimated based on visual examination of graph
Moose	Alces alces gigas	Cervidae	Artiodactyla	4	1	26850	15	182.5	0.0821918	3879		600		Deuterium/Tritium	Digitized	Reese and Robbins 1994	Milk intake SD: All but one estimated based on visual examination of graph
Moose	Alces alces gigas	Cervidae	Artiodactyla	4	1	32380	22	182.5	0.120548	4701		1017		Deuterium/Tritium	Digitized	Reese and Robbins 1994	Milk intake SD: All but one estimated based on visual examination of graph
Moose	Alces alces gigas	Cervidae	Artiodactyla	4	1	37910	29	182.5	0.158904	4645		1100		Deuterium/Tritium	Digitized	Reese and Robbins 1994	Milk intake SD: All but one estimated based on visual examination of graph
Moose	Alces alces gigas	Cervidae	Artiodactyla	4	1	44870	41	182.5	0.224658	4533		1500		Deuterium/Tritium	Digitized	Reese and Robbins 1994	Milk intake SD: All but one estimated based on visual examination of graph
Moose	Alces alces gigas	Cervidae	Artiodactyla	4	1	63230	58	182.5	0.317808	3168		600		Deuterium/Tritium	Digitized	Reese and Robbins 1994	Milk intake SD: All but one estimated based on visual examination of graph
Moose	Alces alces gigas	Cervidae	Artiodactyla	4	1	84830	78	182.5	0.427397	2065		50		Deuterium/Tritium	Digitized	Reese and Robbins 1994	Milk intake SD: All but one estimated based on visual examination of graph
Moose	Alces alces gigas	Cervidae	Artiodactyla	4	1	106430	98	182.5	0.536986	2533		1500		Deuterium/Tritium	Digitized	Reese and Robbins 1994	Milk intake SD: All but one estimated based on visual examination of graph
Moose	Alces alces gigas	Cervidae	Artiodactyla	4	1	131270	121	182.5	0.663014	1542		250		Deuterium/Tritium	Digitized	Reese and Robbins 1994	Milk intake SD: All but one estimated based on visual examination of graph
Reindeer	Rangifer tarandus	Cervidae	Artiodactyla	1	1	8200	4.5	150	0.03	1570				Tritium	Table	McEwan and Whitehead 1971	Does not include two instances where solid food/water was ingested.
Reindeer	Rangifer tarandus	Cervidae	Artiodactyla	1	1	7400	5.5	150	0.0366667	1540				Tritium	Table	McEwan and Whitehead 1971	Does not include two instances where solid food/water was ingested.
Reindeer	Rangifer tarandus	Cervidae	Artiodactyla	1	1	10100	10.5	150	0.07	1510				Tritium	Table	McEwan and Whitehead 1971	Does not include two instances where solid food/water was ingested.
Reindeer	Rangifer tarandus	Cervidae	Artiodactyla	1	1	10900	11	150	0.0733333	1450				Tritium	Table	McEwan and Whitehead 1971	Does not include two instances where solid food/water was ingested.
Reindeer	Rangifer tarandus	Cervidae	Artiodactyla	1	1	11000	12.5	150	0.0833333	1490				Tritium	Table	McEwan and Whitehead 1971	Does not include two instances where solid food/water was ingested.
Reindeer	Rangifer tarandus	Cervidae	Artiodactyla	1	1	9500	17	150	0.113333	1230				Tritium	Table	McEwan and Whitehead 1971	Does not include two instances where solid food/water was ingested.
Reindeer	Rangifer tarandus	Cervidae	Artiodactyla	1	1	10800	17.5	150	0.116667	1600				Tritium	Table	McEwan and Whitehead 1971	Does not include two instances where solid food/water was ingested.
Reindeer	Rangifer tarandus	Cervidae	Artiodactyla	1	1	13500	17.5	150	0.116667	1830				Tritium	Table	McEwan and Whitehead 1971	Does not include two instances where solid food/water was ingested.
Reindeer	Rangifer tarandus	Cervidae	Artiodactyla	1	1	13500	18	150	0.12	1660				Tritium	Table	McEwan and Whitehead 1971	Does not include two instances where solid food/water was ingested.
Reindeer	Rangifer tarandus	Cervidae	Artiodactyla	1	1	13800	20	150	0.133333	1620				Tritium	Table	McEwan and Whitehead 1971	Does not include two instances where solid food/water was ingested.
Reindeer	Rangifer tarandus	Cervidae	Artiodactyla	1	1	11400	24.5	150	0.163333	1200				Tritium	Table	McEwan and Whitehead 1971	Does not include two instances where solid food/water was ingested.
Reindeer	Rangifer tarandus	Cervidae	Artiodactyla	1	1	16200	25	150	0.166667	1860				Tritium	Table	McEwan and Whitehead 1971	Does not include two instances where solid food/water was ingested.
Reindeer	Rangifer tarandus	Cervidae	Artiodactyla	1	1	16400	26.5	150	0.176667	1720				Tritium	Table	McEwan and Whitehead 1971	Does not include two instances where solid food/water was ingested.
Reindeer	Rangifer tarandus	Cervidae	Artiodactyla	1	1	15800	25	150	0.166667	1430				Doubly labeled water	Table	Trondud 2021	Dose to mother
Reindeer	Rangifer tarandus	Cervidae	Artiodactyla	1	1	15000	25	150	0.166667	1650				Doubly labeled water	Table	Trondud 2021	Dose to mother
Reindeer	Rangifer tarandus	Cervidae	Artiodactyla	1	1	15000	25	150	0.166667	1430				Doubly labeled water	Table	Trondud 2021	Dose to mother
Reindeer	Rangifer tarandus	Cervidae	Artiodactyla	1	1	14400	25	150	0.166667	1450				Doubly labeled water	Table	Trondud 2021	Dose to mother
Reindeer	Rangifer tarandus	Cervidae	Artiodactyla	1	1	16200	25	150	0.166667	1660				Doubly labeled water	Table	Trondud 2021	Dose to mother
Reindeer	Rangifer tarandus	Cervidae	Artiodactyla	1	1	15100	25	150	0.166667	1590				Doubly labeled water	Table	Trondud 2021	Dose to mother
Reindeer	Rangifer tarandus	Cervidae	Artiodactyla	1	1	15600	25	150	0.166667	1550				Doubly labeled water	Table	Trondud 2021	Dose to mother
Reindeer	Rangifer tarandus	Cervidae	Artiodactyla	1	1	15900	25	150	0.166667	1570				Doubly labeled water	Table	Trondud 2021	Dose to mother
Rocky mountain elk	Cervus elaphus	Cervidae	Artiodactyla	4	1	25939.4	6	150	0.04	3153				Tritium	Digitized	Robbins et al 1991	Mass based on birth mass, age, and month-specific growth rates in Table 2
Rocky mountain elk	Cervus elaphus	Cervidae	Artiodactyla	3	1	25939.4	6	150	0.04	3565				Tritium	Digitized	Robbins et al 1991	Mass based on birth mass, age, and month-specific growth rates in Table 2
Rocky mountain elk	Cervus elaphus	Cervidae	Artiodactyla	4	1	28309.1	9	150	0.06	3534				Tritium	Digitized	Robbins et al 1991	Mass based on birth mass, age, and month-specific growth rates in Table 2
Rocky mountain elk	Cervus elaphus	Cervidae	Artiodactyla	3	1	32258.6	14	150	0.0933333	3779				Tritium	Digitized	Robbins et al 1991	Mass based on birth mass, age, and month-specific growth rates in Table 2
Rocky mountain elk	Cervus elaphus	Cervidae	Artiodactyla	4	1	33838.4	16	150	0.106667	4084				Tritium	Digitized	Robbins et al 1991	Mass based on birth mass, age, and month-specific growth rates in Table 2
Rocky mountain elk	Cervus elaphus	Cervidae	Artiodactyla	3	1	37787.9	21	150	0.14	3916				Tritium	Digitized	Robbins et al 1991	Mass based on birth mass, age, and month-specific growth rates in Table 2
Rocky mountain elk	Cervus elaphus	Cervidae	Artiodactyla	4	1	39367.7	23	150	0.153333	4069				Tritium	Digitized	Robbins et al 1991	Mass based on birth mass, age, and month-specific growth rates in Table 2
Rocky mountain elk	Cervus elaphus	Cervidae	Artiodactyla	4	1	43317.2	28	150	0.186667	3748				Tritium	Digitized	Robbins et al 1991	Mass based on birth mass, age, and month-specific growth rates in Table 2
Rocky mountain elk	Cervus elaphus	Cervidae	Artiodactyla	3	1	44897	30	150	0.2	4130				Tritium	Digitized	Robbins et al 1991	Mass based on birth mass, age, and month-specific growth rates in Table 2
Rocky mountain elk	Cervus elaphus	Cervidae	Artiodactyla	3	1	48244.5	35	150	0.233333	3550				Tritium	Digitized	Robbins et al 1991	Mass based on birth mass, age, and month-specific growth rates in Table 2
Rocky mountain elk	Cervus elaphus	Cervidae	Artiodactyla	4	1	50269.2	38	150	0.253333	3656				Tritium	Digitized	Robbins et al 1991	Mass based on birth mass, age, and month-specific growth rates in Table 2
Rocky mountain elk	Cervus elaphus	Cervidae	Artiodactyla	3	1	52968.8	42	150	0.28	3321				Tritium	Digitized	Robbins et al 1991	Mass based on birth mass, age, and month-specific growth rates in Table 2
Rocky mountain elk	Cervus elaphus	Cervidae	Artiodactyla	4	1	54993.5	45	150	0.3	3244				Tritium	Digitized	Robbins et al 1991	Mass based on birth mass, age, and month-specific growth rates in Table 2
Rocky mountain elk	Cervus elaphus	Cervidae	Artiodactyla	3	1	57693.1	49	150	0.326667	3076				Tritium	Digitized	Robbins et al 1991	Mass based on birth mass, age, and month-specific growth rates in Table 2
Rocky mountain elk	Cervus elaphus	Cervidae	Artiodactyla	4	1	59717.8	52	150	0.346667	3168				Tritium	Digitized	Robbins et al 1991	Mass based on birth mass, age, and month-specific growth rates in Table 2
Rocky mountain elk	Cervus elaphus	Cervidae	Artiodactyla	3	1	62417.4	56	150	0.373333	3183				Tritium	Digitized	Robbins et al 1991	Mass based on birth mass, age, and month-specific growth rates in Table 2
Rocky mountain elk	Cervus elaphus	Cervidae	Artiodactyla	4	1	64442.1	59	150	0.393333	2939				Tritium	Digitized	Robbins et al 1991	Mass based on birth mass, age, and month-specific growth rates in Table 2
Rocky mountain elk	Cervus elaphus	Cervidae	Artiodactyla	3	1	14392.9	63	150	0.42	2527				Tritium	Digitized	Robbins et al 1991	Mass based on birth mass, age, and month-specific growth rates in Table 2
Rocky mountain elk	Cervus elaphus	Cervidae	Artiodactyla	4	1	17110.9	66	150	0.44	2466				Tritium	Digitized	Robbins et al 1991	Mass based on birth mass, age, and month-specific growth rates in Table 2
Rocky mountain elk	Cervus elaphus	Cervidae	Artiodactyla	3	1	20734.9	70	150	0.466667	2420				Tritium	Digitized	Robbins et al 1991	Mass based on birth mass, age, and month-specific growth rates in Table 2
Rocky mountain elk	Cervus elaphus	Cervidae	Artiodactyla	3	1	23452.9	73	150	0.486667	1992				Tritium	Digitized	Robbins et al 1991	Mass based on birth mass, age, and month-specific growth rates in Table 2
Rocky mountain elk	Cervus elaphus	Cervidae	Artiodactyla	4	1	27076.9	77	150	0.513333	2282				Tritium	Digitized	Robbins et al 1991	Mass based on birth mass, age, and month-specific growth rates in Table 2
Rocky mountain elk	Cervus elaphus	Cervidae	Artiodactyla	4	1	29794.9	80	150	0.533333	1763				Tritium	Digitized	Robbins et al 1991	Mass based on birth mass, age, and month-specific growth rates in Table 2
American mink	Neogale vision	Mustelidae	Carnivora	9	5.7	22	4	42	0.0952381	13				Deuterium		Tauson et al 2004	On a per kit basis; Litter size: In text it says 6, but calculated from the table it is slightly less. I think this might be because kits were killed along the way for body composition analysis so going with the slightly lower number
American mink	Neogale vision	Mustelidae	Carnivora	9	5.4	55.7	11	42	0.261905	22.2				Deuterium		Tauson et al 2004	On a per kit basis; Litter size: In text it says 6, but calculated from the table it is slightly less. I think this might be because kits were killed along the way for body composition analysis so going with the slightly lower number
American mink	Neogale vision	Mustelidae	Carnivora	9	5.7	99.8	18	42	0.428571	28.6				Deuterium		Tauson et al 2004	On a per kit basis; Litter size: In text it says 6, but calculated from the table it is slightly less. I think this might be because kits were killed along the way for body composition analysis so going with the slightly lower number
American mink	Neogale vision	Mustelidae	Carnivora	9	5.4	130.5	25	42	0.595238	32.8				Deuterium		Tauson et al 2004	On a per kit basis; Litter size: In text it says 6, but calculated from the table it is slightly less. I think this might be because kits were killed along the way for body composition analysis so going with the slightly lower number
American mink	Neogale vision	Mustelidae	Carnivora	1	7	18.4	4	42	0.0952381	10.2235				Tritium		Wamberg and Tauson 1998	On a per kit basis; Mass: average kit weight per litter, provided in text or calculated from data in Table 1
American mink	Neogale vision	Mustelidae	Carnivora	1	7	18.4	4	42	0.0952381	10.7821				Tritium		Wamberg and Tauson 1998	On a per kit basis; Mass: average kit weight per litter, provided in text or calculated from data in Table 1
American mink	Neogale vision	Mustelidae	Carnivora	1	7	18.4	4	42	0.0952381	11.7877				Tritium		Wamberg and Tauson 1998	On a per kit basis; Mass: average kit weight per litter, provided in text or calculated from data in Table 1
American mink	Neogale vision	Mustelidae	Carnivora	1	7	18.4	4	42	0.0952381	12.6816				Tritium		Wamberg and Tauson 1998	On a per kit basis; Mass: average kit weight per litter, provided in text or calculated from data in Table 2
American mink	Neogale vision	Mustelidae	Carnivora	1	7	18.4	4	42	0.0952381	8.99441				Tritium		Wamberg and Tauson 1998	On a per kit basis; Mass: average kit weight per litter, provided in text or calculated from data in Table 3
American mink	Neogale vision	Mustelidae	Carnivora	1	7	18.4	4	42	0.0952381	9.32961				Tritium		Wamberg and Tauson 1998	On a per kit basis; Mass: average kit weight per litter, provided in text or calculated from data in Table 4
American mink	Neogale vision	Mustelidae	Carnivora	1	7	18.4	4	42	0.0952381	12.7933				Tritium		Wamberg and Tauson 1998	On a per kit basis; Mass: average kit weight per litter, provided in text or calculated from data in Table 5
American mink	Neogale vision	Mustelidae	Carnivora	1	7	18.4	4	42	0.0952381	13.6872				Tritium		Wamberg and Tauson 1998	On a per kit basis; Mass: average kit weight per litter, provided in text or calculated from data in Table 6
American mink	Neogale vision	Mustelidae	Carnivora	1	9	18.4	4	42	0.0952381	10.3352				Tritium		Wamberg and Tauson 1998	On a per kit basis; Mass: average kit weight per litter, provided in text or calculated from data in Table 7
American mink	Neogale vision	Mustelidae	Carnivora	1	9	18.4	4	42	0.0952381	10.7821				Tritium		Wamberg and Tauson 1998	On a per kit basis; Mass: average kit weight per litter, provided in text or calculated from data in Table 8
American mink	Neogale vision	Mustelidae	Carnivora	1	9	18.4	4	42	0.0952381	11.4525				Tritium		Wamberg and Tauson 1998	On a per kit basis; Mass: average kit weight per litter, provided in text or calculated from data in Table 9
American mink	Neogale vision	Mustelidae	Carnivora	1	9	18.4	4	42	0.0952381	12.1229				Tritium		Wamberg and Tauson 1998	On a per kit basis; Mass: average kit weight per litter, provided in text or calculated from data in Table 10
American mink	Neogale vision	Mustelidae	Carnivora	1	9	18.4	4	42	0.0952381	12.6816				Tritium		Wamberg and Tauson 1998	On a per kit basis; Mass: average kit weight per litter, provided in text or calculated from data in Table 11
American mink	Neogale vision	Mustelidae	Carnivora	1	8	18.4	4	42	0.0952381	5.64246				Tritium		Wamberg and Tauson 1998	On a per kit basis; Mass: average kit weight per litter, provided in text or calculated from data in Table 12
American mink	Neogale vision	Mustelidae	Carnivora	1	8	18.4	4	42	0.0952381	7.87709				Tritium		Wamberg and Tauson 1998	On a per kit basis; Mass: average kit weight per litter, provided in text or calculated from data in Table 13
American mink	Neogale vision	Mustelidae	Carnivora	1	8	18.4	4	42	0.0952381	9.10615				Tritium		Wamberg and Tauson 1998	On a per kit basis; Mass: average kit weight per litter, provided in text or calculated from data in Table 14
American mink	Neogale vision	Mustelidae	Carnivora	1	8	18.4	4	42	0.0952381	10.4469				Tritium		Wamberg and Tauson 1998	On a per kit basis; Mass: average kit weight per litter, provided in text or calculated from data in Table 15
American mink	Neogale vision	Mustelidae	Carnivora	1	8	18.4	4	42	0.0952381	10.7821				Tritium		Wamberg and Tauson 1998	On a per kit basis; Mass: average kit weight per litter, provided in text or calculated from data in Table 16
American mink	Neogale vision	Mustelidae	Carnivora	1	8	18.4	4	42	0.0952381	12.5698				Tritium		Wamberg and Tauson 1998	On a per kit basis; Mass: average kit weight per litter, provided in text or calculated from data in Table 17
American mink	Neogale vision	Mustelidae	Carnivora	1	6	35.7	9	42	0.214286	13.7989				Tritium		Wamberg and Tauson 1998	On a per kit basis; Mass: average kit weight per litter, provided in text or calculated from data in Table 18
American mink	Neogale vision	Mustelidae	Carnivora	1	6	35.7	9	42	0.214286	14.2458				Tritium		Wamberg and Tauson 1998	On a per kit basis; Mass: average kit weight per litter, provided in text or calculated from data in Table 19
American mink	Neogale vision	Mustelidae	Carnivora	1	6	35.7	9	42	0.214286	15.1397				Tritium		Wamberg and Tauson 1998	On a per kit basis; Mass: average kit weight per litter, provided in text or calculated from data in Table 20
American mink	Neogale vision	Mustelidae	Carnivora	1	7	35.7	9	42	0.214286	17.8212				Tritium		Wamberg and Tauson 1998	On a per kit basis; Mass: average kit weight per litter, provided in text or calculated from data in Table 21
American mink	Neogale vision	Mustelidae	Carnivora	1	7	35.7	9	42	0.214286	18.1564				Tritium		Wamberg and Tauson 1998	On a per kit basis; Mass: average kit weight per litter, provided in text or calculated from data in Table 22
American mink	Neogale vision	Mustelidae	Carnivora	1	7	35.7	9	42	0.214286	18.8268				Tritium		Wamberg and Tauson 1998	On a per kit basis; Mass: average kit weight per litter, provided in text or calculated from data in Table 23
American mink	Neogale vision	Mustelidae	Carnivora	1	7	35.7	9	42	0.214286	20.1676				Tritium		Wamberg and Tauson 1998	On a per kit basis; Mass: average kit weight per litter, provided in text or calculated from data in Table 24
American mink	Neogale vision	Mustelidae	Carnivora	1	7	35.7	9	42	0.214286	20.9497				Tritium		Wamberg and Tauson 1998	On a per kit basis; Mass: average kit weight per litter, provided in text or calculated from data in Table 25
American mink	Neogale vision	Mustelidae	Carnivora	1	7	35.7	9	42	0.214286	14.1341				Tritium		Wamberg and Tauson 1998	On a per kit basis; Mass: average kit weight per litter, provided in text or calculated from data in Table 26
American mink	Neogale vision	Mustelidae	Carnivora	1	7	35.7	9	42	0.214286	15.6983				Tritium		Wamberg and Tauson 1998	On a per kit basis; Mass: average kit weight per litter, provided in text or calculated from data in Table 27
American mink	Neogale vision	Mustelidae	Carnivora	1	7	35.7	9	42	0.214286	16.4804				Tritium		Wamberg and Tauson 1998	On a per kit basis; Mass: average kit weight per litter, provided in text or calculated from data in Table 28
American mink	Neogale vision	Mustelidae	Carnivora	1	7	35.7	9	42	0.214286	19.4972				Tritium		Wamberg and Tauson 1998	On a per kit basis; Mass: average kit weight per litter, provided in text or calculated from data in Table 29
American mink	Neogale vision	Mustelidae	Carnivora	1	7	35.7	9	42	0.214286	22.6257				Tritium		Wamberg and Tauson 1998	On a per kit basis; Mass: average kit weight per litter, provided in text or calculated from data in Table 30
American mink	Neogale vision	Mustelidae	Carnivora	1	8	35.7	9	42	0.214286	16.8156				Tritium		Wamberg and Tauson 1998	On a per kit basis; Mass: average kit weight per litter, provided in text or calculated from data in Table 31
American mink	Neogale vision	Mustelidae	Carnivora	1	8	35.7	9	42	0.214286	17.7095				Tritium		Wamberg and Tauson 1998	On a per kit basis; Mass: average kit weight per litter, provided in text or calculated from data in Table 32
American mink	Neogale vision	Mustelidae	Carnivora	1	8	35.7	9	42	0.214286	18.7151				Tritium		Wamberg and Tauson 1998	On a per kit basis; Mass: average kit weight per litter, provided in text or calculated from data in Table 33
American mink	Neogale vision	Mustelidae	Carnivora	1	8	35.7	9	42	0.214286	21.6201				Tritium		Wamberg and Tauson 1998	On a per kit basis; Mass: average kit weight per litter, provided in text or calculated from data in Table 34
American mink	Neogale vision	Mustelidae	Carnivora	1	7	77.9	17	42	0.404762	21.9101				Tritium		Wamberg and Tauson 1998	On a per kit basis; Mass: average kit weight per litter, provided in text or calculated from data in Table 35
American mink	Neogale vision	Mustelidae	Carnivora	1	7	77.9	17	42	0.404762	22.3596				Tritium		Wamberg and Tauson 1998	On a per kit basis; Mass: average kit weight per litter, provided in text or calculated from data in Table 36
American mink	Neogale vision	Mustelidae	Carnivora	1	7	77.9	17	42	0.404762	23.2584				Tritium		Wamberg and Tauson 1998	On a per kit basis; Mass: average kit weight per litter, provided in text or calculated from data in Table 37
American mink	Neogale vision	Mustelidae	Carnivora	1	7	77.9	17	42	0.404762	24.2697				Tritium		Wamberg and Tauson 1998	On a per kit basis; Mass: average kit weight per litter, provided in text or calculated from data in Table 38
American mink	Neogale vision	Mustelidae	Carnivora	1	6	77.9	17	42	0.404762	32.1348				Tritium		Wamberg and Tauson 1998	On a per kit basis; Mass: average kit weight per litter, provided in text or calculated from data in Table 39
American mink	Neogale vision	Mustelidae	Carnivora	1	6	77.9	17	42	0.404762	32.9213				Tritium		Wamberg and Tauson 1998	On a per kit basis; Mass: average kit weight per litter, provided in text or calculated from data in Table 40
American mink	Neogale vision	Mustelidae	Carnivora	1	6	77.9	17	42	0.404762	34.2697				Tritium		Wamberg and Tauson 1998	On a per kit basis; Mass: average kit weight per litter, provided in text or calculated from data in Table 41
American mink	Neogale vision	Mustelidae	Carnivora	1	6	77.9	17	42	0.404762	40				Tritium		Wamberg and Tauson 1998	On a per kit basis; Mass: average kit weight per litter, provided in text or calculated from data in Table 42
American mink	Neogale vision	Mustelidae	Carnivora	1	9	77.9	17	42	0.404762	21.0112				Tritium		Wamberg and Tauson 1998	On a per kit basis; Mass: average kit weight per litter, provided in text or calculated from data in Table 43
American mink	Neogale vision	Mustelidae	Carnivora	1	9	77.9	17	42	0.404762	22.1348				Tritium		Wamberg and Tauson 1998	On a per kit basis; Mass: average kit weight per litter, provided in text or calculated from data in Table 44
American mink	Neogale vision	Mustelidae	Carnivora	1	9	77.9	17	42	0.404762	22.9213				Tritium		Wamberg and Tauson 1998	On a per kit basis; Mass: average kit weight per litter, provided in text or calculated from data in Table 45
American mink	Neogale vision	Mustelidae	Carnivora	1	9	77.9	17	42	0.404762	23.9326				Tritium		Wamberg and Tauson 1998	On a per kit basis; Mass: average kit weight per litter, provided in text or calculated from data in Table 46
American mink	Neogale vision	Mustelidae	Carnivora	1	9	77.9	17	42	0.404762	29.2135				Tritium		Wamberg and Tauson 1998	On a per kit basis; Mass: average kit weight per litter, provided in text or calculated from data in Table 47
American mink	Neogale vision	Mustelidae	Carnivora	1	9	77.9	17	42	0.404762	30.3371				Tritium		Wamberg and Tauson 1998	On a per kit basis; Mass: average kit weight per litter, provided in text or calculated from data in Table 48
American mink	Neogale vision	Mustelidae	Carnivora	1	8	77.9	17	42	0.404762	20.7865				Tritium		Wamberg and Tauson 1998	On a per kit basis; Mass: average kit weight per litter, provided in text or calculated from data in Table 49
American mink	Neogale vision	Mustelidae	Carnivora	1	8	77.9	17	42	0.404762	22.5843				Tritium		Wamberg and Tauson 1998	On a per kit basis; Mass: average kit weight per litter, provided in text or calculated from data in Table 50
American mink	Neogale vision	Mustelidae	Carnivora	1	8	77.9	17	42	0.404762	24.7191				Tritium		Wamberg and Tauson 1998	On a per kit basis; Mass: average kit weight per litter, provided in text or calculated from data in Table 51
American mink	Neogale vision	Mustelidae	Carnivora	1	8	77.9	17	42	0.404762	25.3933				Tritium		Wamberg and Tauson 1998	On a per kit basis; Mass: average kit weight per litter, provided in text or calculated from data in Table 52
American mink	Neogale vision	Mustelidae	Carnivora	1	8	77.9	17	42	0.404762	26.2921				Tritium		Wamberg and Tauson 1998	On a per kit basis; Mass: average kit weight per litter, provided in text or calculated from data in Table 53
American mink	Neogale vision	Mustelidae	Carnivora	1	8	77.9	17	42	0.404762	28.0899				Tritium		Wamberg and Tauson 1998	On a per kit basis; Mass: average kit weight per litter, provided in text or calculated from data in Table 54
American mink	Neogale vision	Mustelidae	Carnivora	1	6	115	23	42	0.547619	24.382				Tritium		Wamberg and Tauson 1998	On a per kit basis; Mass: average kit weight per litter, provided in text or calculated from data in Table 55
American mink	Neogale vision	Mustelidae	Carnivora	1	6	115	23	42	0.547619	28.3146				Tritium		Wamberg and Tauson 1998	On a per kit basis; Mass: average kit weight per litter, provided in text or calculated from data in Table 56
American mink	Neogale vision	Mustelidae	Carnivora	1	6	115	23	42	0.547619	29.1011				Tritium		Wamberg and Tauson 1998	On a per kit basis; Mass: average kit weight per litter, provided in text or calculated from data in Table 57
American mink	Neogale vision	Mustelidae	Carnivora	1	6	115	23	42	0.547619	31.6854				Tritium		Wamberg and Tauson 1998	On a per kit basis; Mass: average kit weight per litter, provided in text or calculated from data in Table 58
American mink	Neogale vision	Mustelidae	Carnivora	1	6	115	23	42	0.547619	21.0112				Tritium		Wamberg and Tauson 1998	On a per kit basis; Mass: average kit weight per litter, provided in text or calculated from data in Table 59
American mink	Neogale vision	Mustelidae	Carnivora	1	6	115	23	42	0.547619	26.4045				Tritium		Wamberg and Tauson 1998	On a per kit basis; Mass: average kit weight per litter, provided in text or calculated from data in Table 60
American mink	Neogale vision	Mustelidae	Carnivora	1	6	115	23	42	0.547619	30.2247				Tritium		Wamberg and Tauson 1998	On a per kit basis; Mass: average kit weight per litter, provided in text or calculated from data in Table 61
American mink	Neogale vision	Mustelidae	Carnivora	1	6	115	23	42	0.547619	31.0112				Tritium		Wamberg and Tauson 1998	On a per kit basis; Mass: average kit weight per litter, provided in text or calculated from data in Table 62
American mink	Neogale vision	Mustelidae	Carnivora	1	7	115	23	42	0.547619	26.0674				Tritium		Wamberg and Tauson 1998	On a per kit basis; Mass: average kit weight per litter, provided in text or calculated from data in Table 63
American mink	Neogale vision	Mustelidae	Carnivora	1	7	115	23	42	0.547619	31.7978				Tritium		Wamberg and Tauson 1998	On a per kit basis; Mass: average kit weight per litter, provided in text or calculated from data in Table 64
American mink	Neogale vision	Mustelidae	Carnivora	1	7	115	23	42	0.547619	32.1348				Tritium		Wamberg and Tauson 1998	On a per kit basis; Mass: average kit weight per litter, provided in text or calculated from data in Table 65
American mink	Neogale vision	Mustelidae	Carnivora	1	7	115	23	42	0.547619	33.1461				Tritium		Wamberg and Tauson 1998	On a per kit basis; Mass: average kit weight per litter, provided in text or calculated from data in Table 66
American mink	Neogale vision	Mustelidae	Carnivora	1	8	115	23	42	0.547619	18.6517				Tritium		Wamberg and Tauson 1998	On a per kit basis; Mass: average kit weight per litter, provided in text or calculated from data in Table 67
American mink	Neogale vision	Mustelidae	Carnivora	1	8	115	23	42	0.547619	19.5506				Tritium		Wamberg and Tauson 1998	On a per kit basis; Mass: average kit weight per litter, provided in text or calculated from data in Table 68
American mink	Neogale vision	Mustelidae	Carnivora	1	8	115	23	42	0.547619	28.5393				Tritium		Wamberg and Tauson 1998	On a per kit basis; Mass: average kit weight per litter, provided in text or calculated from data in Table 69
American mink	Neogale vision	Mustelidae	Carnivora	1	8	115	23	42	0.547619	29.3258				Tritium		Wamberg and Tauson 1998	On a per kit basis; Mass: average kit weight per litter, provided in text or calculated from data in Table 70
American mink	Neogale vision	Mustelidae	Carnivora	1	8	115	23	42	0.547619	29.8876				Tritium		Wamberg and Tauson 1998	On a per kit basis; Mass: average kit weight per litter, provided in text or calculated from data in Table 71
American mink	Neogale vision	Mustelidae	Carnivora	1	8	115	23	42	0.547619	31.6854				Tritium		Wamberg and Tauson 1998	On a per kit basis; Mass: average kit weight per litter, provided in text or calculated from data in Table 72
Antarctic fur seal	Arctocephalus gazella	Otariidae	Carnivora	77	1	7050 - 16650	27.8 - 64	116	0.24 - 0.55	440.42-1602.78				Doubly labeled water	Author provided	McDonald et al 2012	Invidual values provided by B. McDonald
Antarctic fur seal	Arctocephalus gazella	Otariidae	Carnivora	172	1	5100 -16050	14.5-110.3	116	0.13 - 0.95	74.52 - 1160.81				Tritium/Doubly labeled water	Author provided	Arnould et al 2003, Arnould et al 1996	Invidual values provided by JPY Arnould
Australian fur seal	Arctocephalus pusillus doriferus	Otariidae	Carnivora	6	1	8500	9	313	0.028754	484	59	144.52	500	Tritium	Table	Arnould and Hindell 2002
Australian fur seal	Arctocephalus pusillus doriferus	Otariidae	Carnivora	6	1	7700	9	313	0.028754	424	19	46.5403	500	Tritium	Table	Arnould and Hindell 2002
Australian fur seal	Arctocephalus pusillus doriferus	Otariidae	Carnivora	4	1	8000	14	313	0.0447284	357	8	16	400	Tritium	Table	Arnould and Hindell 2002
Australian fur seal	Arctocephalus pusillus doriferus	Otariidae	Carnivora	4	1	7000	14	313	0.0447284	349	56	112	400	Tritium	Table	Arnould and Hindell 2002
Australian fur seal	Arctocephalus pusillus doriferus	Otariidae	Carnivora	2	1	13500	79	313	0.252396	574	98	138.593	1300	Tritium	Table	Arnould and Hindell 2002
Australian fur seal	Arctocephalus pusillus doriferus	Otariidae	Carnivora	4	1	8800	79	313	0.252396	343	72	144	1100	Tritium	Table	Arnould and Hindell 2002
Australian fur seal	Arctocephalus pusillus doriferus	Otariidae	Carnivora	3	1	13700	97	313	0.309904	666	21	36.3731	1700	Tritium	Table	Arnould and Hindell 2002
Australian fur seal	Arctocephalus pusillus doriferus	Otariidae	Carnivora	3	1	18800	137	313	0.4377	765	101	174.937	1600	Tritium	Table	Arnould and Hindell 2002
Australian fur seal	Arctocephalus pusillus doriferus	Otariidae	Carnivora	7	1	15000	137	313	0.4377	634	25	66.1438	600	Tritium	Table	Arnould and Hindell 2002
Australian fur seal	Arctocephalus pusillus doriferus	Otariidae	Carnivora	3	1	19400	210	313	0.670927	898	193	334.286	2600	Tritium	Table	Arnould and Hindell 2002
Australian fur seal	Arctocephalus pusillus doriferus	Otariidae	Carnivora	6	1	23500	232	313	0.741214	633	87	213.106	2000	Tritium	Table	Arnould and Hindell 2002
Australian fur seal	Arctocephalus pusillus doriferus	Otariidae	Carnivora	3	1	18800	232	313	0.741214	455	144	249.415	3300	Tritium	Table	Arnould and Hindell 2002
Australian fur seal	Arctocephalus pusillus doriferus	Otariidae	Carnivora	3	1	25100	243	313	0.776358	951	161	278.86	1900	Tritium	Table	Arnould and Hindell 2002
Australian fur seal	Arctocephalus pusillus doriferus	Otariidae	Carnivora	1	1	21020	243	313	0.776358	412				Tritium	Table	Arnould and Hindell 2002
Australian fur seal	Arctocephalus pusillus doriferus	Otariidae	Carnivora	2	1	30300	278	313	0.888179	356	147	207.889	100	Tritium	Table	Arnould and Hindell 2002
Australian fur seal	Arctocephalus pusillus doriferus	Otariidae	Carnivora	1	1	28900	278	313	0.888179	926				Tritium	Table	Arnould and Hindell 2002
California sea lion	Zalophus californianus	Otariidae	Carnivora	9	1	9996	15	319	0.0470219	773	47.5	142.5	720	Deuterium	Table	Oftedal et al. 1987	Mass: Calculated using intial body mass and daily weight gain across 10 days assuming a 21 day study period; Age: June pups were an average of 5 days at first capture and were recaptured at an interval of about 5 days across 20 - 21 days.
California sea lion	Zalophus californianus	Otariidae	Carnivora	8	1	8851	15	319	0.0470219	631	34.7	98.1464	865.499	Deuterium	Table	Oftedal et al. 1987	Mass: Calculated using intial body mass and daily weight gain across 10 days assuming a 21 day study period; Age: June pups were an average of 5 days at first capture and were recaptured at an interval of about 5 days across 20 - 21 days.
California sea lion	Zalophus californianus	Otariidae	Carnivora	5	1	9454	15	319	0.0470219	629	64.5	144.226	889.955	Deuterium	Table	Oftedal et al. 1987	Mass: Calculated using intial body mass and daily weight gain across 10 days assuming a 21 day study period; Age: June pups were an average of 5 days at first capture and were recaptured at an interval of about 5 days across 20 - 21 days.
California sea lion	Zalophus californianus	Otariidae	Carnivora	4	1	8790	15	319	0.0470219	596	40.4	80.8	870	Deuterium	Table	Oftedal et al. 1987	Mass: Calculated using intial body mass and daily weight gain across 10 days assuming a 21 day study period; Age: June pups were an average of 5 days at first capture and were recaptured at an interval of about 5 days across 20 - 21 days.
California sea lion	Zalophus californianus	Otariidae	Carnivora	5	1	11412	35	319	0.109718	681	87.9	196.55	1598.79	Deuterium	Table	Oftedal et al. 1987	Mass: Calculated using intial body mass and daily weight gain across 10 days assuming a 21 day study period; Age: Pups were ~3-4 weeks of age at start of the study
California sea lion	Zalophus californianus	Otariidae	Carnivora	4	1	9878	35	319	0.109718	600	67.6	135.2	256	Deuterium	Table	Oftedal et al. 1987	Mass: Calculated using intial body mass and daily weight gain across 10 days assuming a 21 day study period; Age: Pups were ~3-4 weeks of age at start of the study
California sea lion	Zalophus californianus	Otariidae	Carnivora	5	1	12698	35	319	0.109718	769	47.2	105.542	1191.82	Deuterium	Table	Oftedal et al. 1987	Mass: Calculated using intial body mass and daily weight gain across 10 days assuming a 21 day study period; Age: Pups were ~3-4 weeks of age at start of the study
California sea lion	Zalophus californianus	Otariidae	Carnivora	3	1	9657	35	319	0.109718	582	88.9	153.979	1111.98	Deuterium	Table	Oftedal et al. 1987	Mass: Calculated using intial body mass and daily weight gain across 10 days assuming a 21 day study period; Age: Pups were ~3-4 weeks of age at start of the study
Cape fur seal	Arctocephalus pusillus pusillus	Otariidae	Carnivora	1	1	9150	30	304	0.0986842	1023.89				Doubly labeled water	Table	Gamel 2002
Cape fur seal	Arctocephalus pusillus pusillus	Otariidae	Carnivora	1	1	8250	30	304	0.0986842	923.175				Doubly labeled water	Table	Gamel 2002
Cape fur seal	Arctocephalus pusillus pusillus	Otariidae	Carnivora	1	1	7950	30	304	0.0986842	889.605				Doubly labeled water	Table	Gamel 2002
Cape fur seal	Arctocephalus pusillus pusillus	Otariidae	Carnivora	1	1	5650	30	304	0.0986842	632.235				Doubly labeled water	Table	Gamel 2002
Cape fur seal	Arctocephalus pusillus pusillus	Otariidae	Carnivora	1	1	5500	30	304	0.0986842	615.45				Doubly labeled water	Table	Gamel 2002
Cape fur seal	Arctocephalus pusillus pusillus	Otariidae	Carnivora	1	1	6950	30	304	0.0986842	777.705				Doubly labeled water	Table	Gamel 2002
Cape fur seal	Arctocephalus pusillus pusillus	Otariidae	Carnivora	1	1	6200	30	304	0.0986842	693.78				Doubly labeled water	Table	Gamel 2002
Cape fur seal	Arctocephalus pusillus pusillus	Otariidae	Carnivora	1	1	8200	30	304	0.0986842	917.58				Doubly labeled water	Table	Gamel 2002
Cape fur seal	Arctocephalus pusillus pusillus	Otariidae	Carnivora	1	1	7200	30	304	0.0986842	805.68				Doubly labeled water	Table	Gamel 2002
Cape fur seal	Arctocephalus pusillus pusillus	Otariidae	Carnivora	1	1	7300	30	304	0.0986842	816.87				Doubly labeled water	Table	Gamel 2002
Cape fur seal	Arctocephalus pusillus pusillus	Otariidae	Carnivora	1	1	6600	30	304	0.0986842	738.54				Doubly labeled water	Table	Gamel 2002
Cape fur seal	Arctocephalus pusillus pusillus	Otariidae	Carnivora	1	1	5250	30	304	0.0986842	587.475				Doubly labeled water	Table	Gamel 2002
Cape fur seal	Arctocephalus pusillus pusillus	Otariidae	Carnivora	1	1	6150	30	304	0.0986842	688.185				Doubly labeled water	Table	Gamel 2002
Northern fur seal	Callorhinus ursinus	Otariidae	Carnivora	103	1	5400-17600	21.7-96	123	0.2-0.8	137.8-1279.7				Doubly labeled water	Author provided	Donohue et al 2002	Individual values from M. Donohue
Steller sea lion	Eumetopias jubatus	Otariidae	Carnivora	13	1	22700	9	335	0.0268657	1589	236.08		3230	Doubly labeled water	Table	Adams 2000
Steller sea lion	Eumetopias jubatus	Otariidae	Carnivora	14	1	23200	9	335	0.0268657	1626.32	360.296		4105	Doubly labeled water	Table	Adams 2000
Steller sea lion	Eumetopias jubatus	Otariidae	Carnivora	10	1	24750	9	335	0.0268657	1863.67	154.192		3420	Doubly labeled water		Adams 2000
Steller sea lion	Eumetopias jubatus	Otariidae	Carnivora	11	1	27000	13.5	335	0.0402985	1938.6	315.63		3145	Doubly labeled water	Table	Adams 2000
Steller sea lion	Eumetopias jubatus	Otariidae	Carnivora	6	1	30400	19.5	335	0.058209	2115.84	385.168		4220	Doubly labeled water	Table	Adams 2000
Steller sea lion	Eumetopias jubatus	Otariidae	Carnivora	1	1	23000	14	335	0.041791	1540				Tritium	Table	Higgins et al 1988
Steller sea lion	Eumetopias jubatus	Otariidae	Carnivora	1	1	20000	14	335	0.041791	1500				Tritium	Table	Higgins et al 1988	Age: Used age from male with most similar mass
Steller sea lion	Eumetopias jubatus	Otariidae	Carnivora	1	1	24500	18	335	0.0537313	1570				Doubly labeled water	Table	Higgins et al 1988	Age: Approximated based growth rate of 0.38 and average size at birth of 17.8 kg (see Brandon et al 2005)
Steller sea lion	Eumetopias jubatus	Otariidae	Carnivora	1	1	30700	22	335	0.0656716	2350				Doubly labeled water	Table	Higgins et al 1988
Steller sea lion	Eumetopias jubatus	Otariidae	Carnivora	1	1	29500	27.5	335	0.0820896	1940				Doubly labeled water	Table	Higgins et al 1988
Steller sea lion	Eumetopias jubatus	Otariidae	Carnivora	1	1	28400	29	335	0.0865672	1800				Tritium	Table	Higgins et al 1988
Subantarctic fur seal	Arctocephalus tropicalis	Otariidae	Carnivora	14	1	10470	66	304	0.217105	661.704	99.465	372.164	490	Doubly labeled water	Table	Arnould et al 2003	Original data presented on a mass-specific basis. Converted by multiplying by average body mass
Bearded seal	Erignathus barbatus	Phocidae	Carnivora	1	1	56000	6.6	24	0.275	8000				Doubly labeled water	Table	Lydersen et al 1996	Mass: Initial body mass plus daily weight gain*~half of study duration; Age: Age was the estimated age at the start of experiement based on growth rate and average birth mass plus the duration of the experiment, which ranged from 4.9 - 10 days. This was consistent with how pups were aged in the study; Lactation: Taken from Gjertz et al 2000
Bearded seal	Erignathus barbatus	Phocidae	Carnivora	1	1	55500	7.5	24	0.3125	7700				Doubly labeled water	Table	Lydersen et al 1996	Mass: Initial body mass plus daily weight gain*~half of study duration; Age: Age was the estimated age at the start of experiement based on growth rate and average birth mass plus the duration of the experiment, which ranged from 4.9 - 10 days. This was consistent with how pups were aged in the study; Lactation: Taken from Gjertz et al 2000
Bearded seal	Erignathus barbatus	Phocidae	Carnivora	1	1	60500	8.1	24	0.3375	7100				Doubly labeled water	Table	Lydersen et al 1996	Mass: Initial body mass plus daily weight gain*~half of study duration; Age: Age was the estimated age at the start of experiement based on growth rate and average birth mass plus the duration of the experiment, which ranged from 4.9 - 10 days. This was consistent with how pups were aged in the study; Lactation: Taken from Gjertz et al 2000
Crabeater seal	Lobodon carcinophaga	Phocidae	Carnivora	1	1	64000	6	17	0.352941	6960				Tritium	Table	Greene et al 1993	Age: Estimated based on mass gain, average birth mass, and observations of umbilicus still attached, and time between sampling; Large difference in milk intake hypothesized to be due to mothers size
Crabeater seal	Lobodon carcinophaga	Phocidae	Carnivora	1	1	63000	10.5	17	0.617647	3480				Tritium	Table	Greene et al 1993	Age: Estimated based on average birth mass (30.7 kg), growth rate of 3 kg/day based on successive weighings, and mass at each weighing. Estimated age aligned well with third observation of pup by itself and length of lactation duration; Large difference in milk intake hypothesized to be due to mothers size
Crabeater seal	Lobodon carcinophaga	Phocidae	Carnivora	1	1	74000	14.5	17	0.852941	3740				Tritium	Table	Greene et al 1993	Age: Based on first age estimate and sampling 4 days later; Large difference in milk intake hypothesized to be due to mothers size
Gray seal	Halichoerus grypus	Phocidae	Carnivora	8	1	23480	3.5	17	0.205882	2780	320	905.097		Deuterium	Table	Iverson et al 1993	Mass: Based on average initial mass, most of which were taken on day of birth and average pup mass gain per day
Gray seal	Halichoerus grypus	Phocidae	Carnivora	8	1	36050	10	17	0.588235	3150	321	907.925		Deuterium	Table	Iverson et al 1993	Mass: Based on average initial mass, most of which were taken on day of birth and average pup mass gain per day
Gray seal	Halichoerus grypus	Phocidae	Carnivora	1	1	27250	6	17	0.352941	3945				Doubly labeled water	Table	Lydersen et al 1995	Age: derived from Figure 1 by looking at weight in tables
Gray seal	Halichoerus grypus	Phocidae	Carnivora	1	1	31200	9.5	17	0.558824	2345				Tritium	Table	Lydersen et al 1995	Age: derived from Figure 1 by looking at weight in tables
Gray seal	Halichoerus grypus	Phocidae	Carnivora	1	1	32500	10.5	17	0.617647	3484				Doubly labeled water	Table	Lydersen et al 1995	Age: derived from Figure 1 by looking at weight in tables
Gray seal	Halichoerus grypus	Phocidae	Carnivora	1	1	32700	10.5	17	0.617647	3761				Tritium	Table	Lydersen et al 1995	Age: derived from Figure 1 by looking at weight in tables
Gray seal	Halichoerus grypus	Phocidae	Carnivora	1	1	38500	11	17	0.647059	4768				Tritium	Table	Lydersen et al 1995	Age: derived from Figure 1 by looking at weight in tables
Gray seal	Halichoerus grypus	Phocidae	Carnivora	1	1	39250	11.5	17	0.676471	3685				Doubly labeled water	Table	Lydersen et al 1995	Age: derived from Figure 1 by looking at weight in tables
Gray seal	Halichoerus grypus	Phocidae	Carnivora	1	1	41000	11.5	17	0.676471	4951				Tritium	Table	Lydersen et al 1995	Age: derived from Figure 1 by looking at weight in tables
Gray seal	Halichoerus grypus	Phocidae	Carnivora	1	1	41500	11.5	17	0.676471	3927				Tritium	Table	Lydersen et al 1995	Age: derived from Figure 1 by looking at weight in tables
Gray seal	Halichoerus grypus	Phocidae	Carnivora	1	1	42500	12	17	0.705882	4249				Tritium	Table	Lydersen et al 1995	Age: derived from Figure 1 by looking at weight in tables
Gray seal	Halichoerus grypus	Phocidae	Carnivora	1	1	38250	12	17	0.705882	2369				Tritium	Table	Lydersen et al 1995	Age: derived from Figure 1 by looking at weight in tables
Gray seal	Halichoerus grypus	Phocidae	Carnivora	1	1	43600	12.5	17	0.735294	3209				Tritium	Table	Lydersen et al 1995	Age: derived from Figure 1 by looking at weight in tables
Gray seal	Halichoerus grypus	Phocidae	Carnivora	1	1	41500	13	17	0.764706	2845				Tritium	Table	Lydersen et al 1995	Age: derived from Figure 1 by looking at weight in tables
Gray seal	Halichoerus grypus	Phocidae	Carnivora	1	1	35700	13.5	17	0.794118	2393				Tritium	Table	Lydersen et al 1995	Age: derived from Figure 1 by looking at weight in tables
Gray seal	Halichoerus grypus	Phocidae	Carnivora	1	1	35500	14.5	17	0.852941	1145				Tritium	Table	Lydersen et al 1995	Age: derived from Figure 1 by looking at weight in tables
Gray seal	Halichoerus grypus	Phocidae	Carnivora	1	1	40000	14.5	17	0.852941	3542				Tritium	Table	Lydersen et al 1995	Age: derived from Figure 1 by looking at weight in tables
Gray seal	Halichoerus grypus	Phocidae	Carnivora	1	1	40000	15.5	17	0.911765	3856				Tritium	Table	Lydersen et al 1995	Age: derived from Figure 1 by looking at weight in tables
Gray seal	Halichoerus grypus	Phocidae	Carnivora	18	1	20200	2.5	17	0.147059	2340	143	606.698		Deuterium	Table	Mellish et al 1999	Values from mid and late lactation may represent integration across the entire period from day 0 rather than milk intake for a given period (it is unclear from the methods)
Gray seal	Halichoerus grypus	Phocidae	Carnivora	17	1	28000	7.5	17	0.441176	2870	155	639.081		Deuterium	Table	Mellish et al 1999	Values from mid and late lactation may represent integration across the entire period from day 0 rather than milk intake for a given period (it is unclear from the methods)
Gray seal	Halichoerus grypus	Phocidae	Carnivora	16	1	35200	12.5	17	0.735294	3200	168	672		Deuterium	Table	Mellish et al 1999	Values from mid and late lactation may represent integration across the entire period from day 0 rather than milk intake for a given period (it is unclear from the methods)
Gray seal	Halichoerus grypus	Phocidae	Carnivora	1	1	25400	6	17	0.352941	3000				Deuterium/Doubly labeled water	Table	Reilly et al 1996	Mass: estimated from growth rates and mean birth mass of male and female pups from Pomeroy et al 2001; Age: estimated assuming mothers id matches up with pups
Gray seal	Halichoerus grypus	Phocidae	Carnivora	1	1	31800	7	17	0.411765	3500				Deuterium/Doubly labeled water	Table	Reilly et al 1996	Mass: estimated from growth rates and mean birth mass of male and female pups from Pomeroy et al 2001; Age: estimated assuming mothers id matches up with pups
Gray seal	Halichoerus grypus	Phocidae	Carnivora	1	1	23500	7	17	0.411765	2000				Deuterium/Doubly labeled water	Table	Reilly et al 1996	Mass: estimated from growth rates and mean birth mass of male and female pups from Pomeroy et al 2001; Age: estimated assuming mothers id matches up with pups
Gray seal	Halichoerus grypus	Phocidae	Carnivora	1	1	25500	7	17	0.411765	3100				Deuterium/Doubly labeled water	Table	Reilly et al 1996	Mass: estimated from growth rates and mean birth mass of male and female pups from Pomeroy et al 2001; Age: estimated assuming mothers id matches up with pups
Gray seal	Halichoerus grypus	Phocidae	Carnivora	1	1	26000	8	17	0.470588	2500				Deuterium/Doubly labeled water	Table	Reilly et al 1996	Mass: estimated from growth rates and mean birth mass of male and female pups from Pomeroy et al 2001; Age: estimated assuming mothers id matches up with pups
Gray seal	Halichoerus grypus	Phocidae	Carnivora	1	1	38000	9	17	0.529412	3800				Deuterium/Doubly labeled water	Table	Reilly et al 1996	Mass: estimated from growth rates and mean birth mass of male and female pups from Pomeroy et al 2001; Age: estimated assuming mothers id matches up with pups
Gray seal	Halichoerus grypus	Phocidae	Carnivora	1	1	34800	10	17	0.588235	3500				Deuterium/Doubly labeled water	Table	Reilly et al 1996	Mass: estimated from growth rates and mean birth mass of male and female pups from Pomeroy et al 2001; Age: estimated assuming mothers id matches up with pups
Harp seal	Phoca groenlandica	Phocidae	Carnivora	1	1	14750	3.5	12	0.291667	3000				Doubly labeled water	Table	Lydersen and Kovacs 1996
Harp seal	Phoca groenlandica	Phocidae	Carnivora	1	1	15250	3.5	12	0.291667	3840				Doubly labeled water	Table	Lydersen and Kovacs 1996
Harp seal	Phoca groenlandica	Phocidae	Carnivora	1	1	18750	3.5	12	0.291667	3440				Doubly labeled water	Table	Lydersen and Kovacs 1996
Harp seal	Phoca groenlandica	Phocidae	Carnivora	1	1	17150	3.5	12	0.291667	2860				Doubly labeled water	Table	Lydersen and Kovacs 1996
Harp seal	Phoca groenlandica	Phocidae	Carnivora	1	1	14550	3.5	12	0.291667	3000				Doubly labeled water	Table	Lydersen and Kovacs 1996
Harp seal	Phoca groenlandica	Phocidae	Carnivora	1	1	14800	3.5	12	0.291667	2200				Doubly labeled water	Table	Lydersen and Kovacs 1996
Harp seal	Phoca groenlandica	Phocidae	Carnivora	1	1	26500	8.5	12	0.708333	4220				Doubly labeled water	Table	Lydersen and Kovacs 1996
Harp seal	Phoca groenlandica	Phocidae	Carnivora	1	1	30500	8.5	12	0.708333	4600				Doubly labeled water	Table	Lydersen and Kovacs 1996
Harp seal	Phoca groenlandica	Phocidae	Carnivora	1	1	27750	8.5	12	0.708333	4020				Doubly labeled water	Table	Lydersen and Kovacs 1996
Harp seal	Phoca groenlandica	Phocidae	Carnivora	1	1	26100	8.5	12	0.708333	4480				Doubly labeled water	Table	Lydersen and Kovacs 1996
Harp seal	Phoca groenlandica	Phocidae	Carnivora	1	1	24892	8.5	12	0.708333	4770.83				Doubly labeled water	Table	Lydersen and Kovacs 1996
Harp seal	Phoca groenlandica	Phocidae	Carnivora	1	1	12300	2.1	12	0.175	3830				Deuterium	Table	Oftedal et al 1996	Age: Estimated from weight
Harp seal	Phoca groenlandica	Phocidae	Carnivora	1	1	13900	3.95	12	0.329167	2370				Deuterium	Table	Oftedal et al 1996	Age: Estimated from weight
Harp seal	Phoca groenlandica	Phocidae	Carnivora	1	1	17650	4.8	12	0.4	3690				Deuterium	Table	Oftedal et al 1996	Age: Estimated from weight
Harp seal	Phoca groenlandica	Phocidae	Carnivora	1	1	19200	5.7	12	0.475	4560				Deuterium	Table	Oftedal et al 1996	Age: Estimated from weight
Harp seal	Phoca groenlandica	Phocidae	Carnivora	1	1	21550	6	12	0.5	4380				Deuterium	Table	Oftedal et al 1996	Age: Estimated from weight
Harp seal	Phoca groenlandica	Phocidae	Carnivora	1	1	20750	6.35	12	0.529167	4730				Deuterium	Table	Oftedal et al 1996	Age: Estimated from weight
Harp seal	Phoca groenlandica	Phocidae	Carnivora	1	1	19200	7.4	12	0.616667	2360				Deuterium	Table	Oftedal et al 1996	Age: Estimated from weight
Harp seal	Phoca groenlandica	Phocidae	Carnivora	1	1	26900	8.65	12	0.720833	3750				Deuterium	Table	Oftedal et al 1996	Age: Estimated from weight
Harp seal	Phoca groenlandica	Phocidae	Carnivora	1	1	28400	9.25	12	0.770833	3710				Deuterium	Table	Oftedal et al 1996	Age: Estimated from weight
Hooded seal	Cystophora cristata	Phocidae	Carnivora	1	1	36600	2	4	0.5	10200				Doubly labeled water	Table	Lydersen et al 1997	Only one measuremant that spanned 4-day lactation period
Hooded seal	Cystophora cristata	Phocidae	Carnivora	1	1	37000	2	4	0.5	11000				Doubly labeled water	Table	Lydersen et al 1997	Only one measuremant that spanned 4-day lactation period
Hooded seal	Cystophora cristata	Phocidae	Carnivora	1	1	33600	2	4	0.5	7900				Doubly labeled water	Table	Lydersen et al 1997	Only one measuremant that spanned 4-day lactation period
Hooded seal	Cystophora cristata	Phocidae	Carnivora	1	1	36900	2	4	0.5	9900				Doubly labeled water	Table	Lydersen et al 1997	Only one measuremant that spanned 4-day lactation period
Hooded seal	Cystophora cristata	Phocidae	Carnivora	1	1	36000	2	4	0.5	12900				Doubly labeled water	Table	Lydersen et al 1997	Only one measuremant that spanned 4-day lactation period
Hooded seal	Cystophora cristata	Phocidae	Carnivora	1	1	26343	1.55	4	0.3875	7450				Deuterium	Table	Oftedal et al 1993
Hooded seal	Cystophora cristata	Phocidae	Carnivora	1	1	29861.9	1.555	4	0.38875	6720				Deuterium	Table	Oftedal et al 1993
Hooded seal	Cystophora cristata	Phocidae	Carnivora	1	1	32989.2	1.56	4	0.39	8890				Deuterium	Table	Oftedal et al 1993
Hooded seal	Cystophora cristata	Phocidae	Carnivora	1	1	34177.7	1.57	4	0.3925	8980				Deuterium	Table	Oftedal et al 1993
Hooded seal	Cystophora cristata	Phocidae	Carnivora	1	1	31889	2	4	0.5	6520				Deuterium	Table	Oftedal et al 1993
Hooded seal	Cystophora cristata	Phocidae	Carnivora	1	1	28417.7	2	4	0.5	6540				Deuterium	Table	Oftedal et al 1993
Northern elephant seal	Mirounga angustirostris	Phocidae	Carnivora	1	1	73220	10.5	26	0.403846	5450				Tritium	Table	Costa et al 1986	One measurement that spanned almost the entire lactation period; Mass: Based on mass gain as a percentage of initial body mass
Northern elephant seal	Mirounga angustirostris	Phocidae	Carnivora	1	1	75040	11	26	0.423077	4630				Tritium	Table	Costa et al 1986	One measurement that spanned almost the entire lactation period; Mass: Based on mass gain as a percentage of initial body mass
Northern elephant seal	Mirounga angustirostris	Phocidae	Carnivora	1	1	76860	11.5	26	0.442308	5500				Tritium	Table	Costa et al 1986	One measurement that spanned almost the entire lactation period; Mass: Based on mass gain as a percentage of initial body mass
Northern elephant seal	Mirounga angustirostris	Phocidae	Carnivora	1	1	82320	13	26	0.5	5080				Tritium	Table	Costa et al 1986	One measurement that spanned almost the entire lactation period; Mass: Based on mass gain as a percentage of initial body mass
Northern elephant seal	Mirounga angustirostris	Phocidae	Carnivora	1	1	82320	13	26	0.5	5270				Tritium	Table	Costa et al 1986	One measurement that spanned almost the entire lactation period; Mass: Based on mass gain as a percentage of initial body mass
Northern elephant seal	Mirounga angustirostris	Phocidae	Carnivora	1	1	84140	13.5	26	0.519231	6050				Tritium	Table	Costa et al 1986	One measurement that spanned almost the entire lactation period; Mass: Based on mass gain as a percentage of initial body mass
Northern elephant seal	Mirounga angustirostris	Phocidae	Carnivora	8	1	87990	14.9	26	0.573077	3600		300	15000	Tritium	Table	Kretzmann et al 1993	Mass: Estimated based on mass at weaning, age, and growth rates; Age: Estimated from lactation duration and pup age at start of study; SD mass: estimated from figure
Northern elephant seal	Mirounga angustirostris	Phocidae	Carnivora	9	1	83500	15.05	26	0.578846	3900		300	10000	Tritium	Table	Kretzmann et al 1993	Mass: Estimated based on mass at weaning, age, and growth rates; Age: Estimated from lactation duration and pup age at start of study; SD mass: estimated from figure
Northern elephant seal	Mirounga angustirostris	Phocidae	Carnivora	1	1	92100	12	24	0.461538	5437.5				Tritium	Table	Ortiz et al 1984	Mass: Estimated from birth mass plus daily weight gain multiplied by estimated age; Lactation duration: Left these as different from 26, the average, because they were used to calculate milk intake, but determined % time into lactation using the average
Northern elephant seal	Mirounga angustirostris	Phocidae	Carnivora	1	1	85650	12	24	0.461538	6129.17				Tritium	Table	Ortiz et al 1984	Mass: Estimated from birth mass plus daily weight gain multiplied by estimated age; Lactation duration: Left these as different from 26, the average, because they were used to calculate milk intake, but determined % time into lactation using the average
Northern elephant seal	Mirounga angustirostris	Phocidae	Carnivora	1	1	74750	15.5	31	0.596154	3774.19				Tritium	Table	Ortiz et al 1984	Mass: Estimated from birth mass plus daily weight gain multiplied by estimated age; Lactation duration: Left these as different from 26, the average, because they were used to calculate milk intake, but determined % time into lactation using the average
Northern elephant seal	Mirounga angustirostris	Phocidae	Carnivora	1	1	78400	15.5	31	0.596154	4438.71				Tritium	Table	Ortiz et al 1984	Mass: Estimated from birth mass plus daily weight gain multiplied by estimated age; Lactation duration: Left these as different from 26, the average, because they were used to calculate milk intake, but determined % time into lactation using the average
Northern elephant seal	Mirounga angustirostris	Phocidae	Carnivora	1	1	97800	15.5	31	0.596154	5035.48				Tritium	Table	Ortiz et al 1984	Mass: Estimated from birth mass plus daily weight gain multiplied by estimated age; Lactation duration: Left these as different from 26, the average, because they were used to calculate milk intake, but determined % time into lactation using the average
Northern elephant seal	Mirounga angustirostris	Phocidae	Carnivora	38	1	75363.8-125070.9	13.25	26	0.509615	3410-6160				Tritium	Author provided	Crocker 1995, Crocker et al. 2001; Hooper et al 2019	Invidual values provided by D. Crocker; Mass: Estimated based on growth rate calculated from neonatal to wean mass and lactation duration. Rate added to neonatal mass for 13.25 days; Age: Injections done at 2 - 5 days of age and resampled at 22 - 24 days of age. Assumed average age of 3.5 days and 23 to calculate midpoint of age
Ringed seal	Pusa hispida	Phocidae	Carnivora	1	1	15700	19	39	0.487179	1199				Doubly labeled water		Lydersen and Hammill 1993	Age: Estimated based on averge birth mass of 4.6 kg and growth rate of 0.43 kg/day (see Lydersen NAAMCO). For the first animal, used the second weight to age animal
Ringed seal	Pusa hispida	Phocidae	Carnivora	1	1	19150	31.5	39	0.807692	1111				Doubly labeled water		Lydersen and Hammill 1993	Age: Estimated based on averge birth mass of 4.6 kg and growth rate of 0.43 kg/day (see Lydersen NAAMCO). For the first animal, used the second weight to age animal
Ringed seal	Pusa hispida	Phocidae	Carnivora	1	1	16850	28.5	39	0.871795	1109				Doubly labeled water		Lydersen and Hammill 1993	Age: Estimated based on averge birth mass of 4.6 kg and growth rate of 0.43 kg/day (see Lydersen NAAMCO). For the first animal, used the second weight to age animal
Ringed seal	Pusa hispida	Phocidae	Carnivora	1	1	19100	34	39	0.871795	1444				Doubly labeled water		Lydersen and Hammill 1993	Age: Estimated based on averge birth mass of 4.6 kg and growth rate of 0.43 kg/day (see Lydersen NAAMCO). For the first animal, used the second weight to age animal
Ringed seal	Pusa hispida	Phocidae	Carnivora	1	1	18600	34	39	0.871795	2033				Doubly labeled water		Lydersen and Hammill 1993	Age: Estimated based on averge birth mass of 4.6 kg and growth rate of 0.43 kg/day (see Lydersen NAAMCO). For the first animal, used the second weight to age animal
Ringed seal	Pusa hispida	Phocidae	Carnivora	1	1	9000	8	39	0.205128	1656				Tritium		Lydersen et al. 1992	Age/Mass: estimated from Figure 1
Ringed seal	Pusa hispida	Phocidae	Carnivora	1	1	12000	17.5	39	0.448718	667				Tritium		Lydersen et al. 1992	Age/Mass: estimated from Figure 1
Ringed seal	Pusa hispida	Phocidae	Carnivora	1	1	11000	18	39	0.461538	1122				Tritium		Lydersen et al. 1992	Age/Mass: estimated from Figure 1
Ringed seal	Pusa hispida	Phocidae	Carnivora	1	1	11000	19	39	0.487179	1394				Tritium		Lydersen et al. 1992	Age/Mass: estimated from Figure 1
Ringed seal	Pusa hispida	Phocidae	Carnivora	1	1	12500	27	39	0.692308	687				Tritium		Lydersen et al. 1992	Age/Mass: estimated from Figure 1
Ringed seal	Pusa hispida	Phocidae	Carnivora	1	1	15000	31	39	0.794872	1089				Tritium		Lydersen et al. 1992	Age/Mass: estimated from Figure 1
Weddell seal	Leptonychotes weddellii	Phocidae	Carnivora	1	1	52200	17.5	42	0.416667	3840				Tritium		Tedman et al 1987
Weddell seal	Leptonychotes weddellii	Phocidae	Carnivora	1	1	85100	18.5	42	0.440476	3380				Tritium		Tedman et al 1987
Weddell seal	Leptonychotes weddellii	Phocidae	Carnivora	1	1	55800	19	42	0.452381	2760				Tritium		Tedman et al 1987
Weddell seal	Leptonychotes weddellii	Phocidae	Carnivora	1	1	59850	19	42	0.452381	2850				Tritium		Tedman et al 1987
Weddell seal	Leptonychotes weddellii	Phocidae	Carnivora	1	1	72800	21	42	0.5	2960				Tritium		Tedman et al 1987
Weddell seal	Leptonychotes weddellii	Phocidae	Carnivora	1	1	65350	21.5	42	0.511905	2850				Tritium		Tedman et al 1987
Weddell seal	Leptonychotes weddellii	Phocidae	Carnivora	1	1	85300	22	42	0.52381	5460				Tritium		Tedman et al 1987
Weddell seal	Leptonychotes weddellii	Phocidae	Carnivora	1	1	60300	23	42	0.547619	2920				Tritium		Tedman et al 1987
Weddell seal	Leptonychotes weddellii	Phocidae	Carnivora	1	1	78500	23	42	0.547619	3860				Tritium		Tedman et al 1987
Weddell seal	Leptonychotes weddellii	Phocidae	Carnivora	21	1	52000	12.5	42	0.297619	3200	190	870.689		Tritium		Wheatley et al 2008	Mass: Based on average body mass at birth of 27 kg (from another Wheatley paper) and estimates in the paper of 2 kg/day growth and 1 kg/day growth during the different time periods; Age: Based on designation of end lactation at 36-38pp, mid lactation at 21 -22, and pp at 1-6 days
Weddell seal	Leptonychotes weddellii	Phocidae	Carnivora	9	1	78500	29.5	42	0.702381	4900	370	1110		Tritium		Wheatley et al 2008	Mass: Based on average body mass at birth of 27 kg (from another Wheatley paper) and estimates in the paper of 2 kg/day growth and 1 kg/day growth during the different time periods; Age: Based on designation of end lactation at 36-38pp, mid lactation at 21 -22, and pp at 1-6 days
American black bear	Ursus americanus	Ursidae	Carnivora	6	2	543.319	21	474.5	0.0442571	137.931		89		Deuterium/Tritium	Digitized	Farley and Robbins 1995	On a per cub basis
American black bear	Ursus americanus	Ursidae	Carnivora	6	2	2256.2	56	474.5	0.118019	241.379		89		Deuterium/Tritium	Digitized	Farley and Robbins 1995	On a per cub basis
American black bear	Ursus americanus	Ursidae	Carnivora	6	2	4862.29	85	474.5	0.179136	494.253		89		Deuterium/Tritium	Digitized	Farley and Robbins 1995	On a per cub basis; Pre-emergencemilk sd provided in text used here because on the figure this error bar was more consistent with the pre-emergence ones
American black bear	Ursus americanus	Ursidae	Carnivora	6	2	8958.08	116	474.5	0.244468	637.931		246		Deuterium/Tritium	Digitized	Farley and Robbins 1995	On a per cub basis
American black bear	Ursus americanus	Ursidae	Carnivora	6	2	14030.7	145	474.5	0.305585	787.356		246		Deuterium/Tritium	Digitized	Farley and Robbins 1995	On a per cub basis
American black bear	Ursus americanus	Ursidae	Carnivora	6	2	20260.5	174	474.5	0.366702	678.161		246		Deuterium/Tritium	Digitized	Farley and Robbins 1995	On a per cub basis
American black bear	Ursus americanus	Ursidae	Carnivora	6	2	29205.4	209	474.5	0.440464	798.851		246		Deuterium/Tritium	Digitized	Farley and Robbins 1995	On a per cub basis
American black bear	Ursus americanus	Ursidae	Carnivora	6	2	39848.4	245	474.5	0.516333	885.057		246		Deuterium/Tritium	Digitized	Farley and Robbins 1995	On a per cub basis
American black bear	Ursus americanus	Ursidae	Carnivora	1	2	49672.5	275	474.5	0.579557	775.862				Deuterium/Tritium	Digitized	Farley and Robbins 1995	On a per cub basis
American black bear	Ursus americanus	Ursidae	Carnivora	8	2.6	675.5	15	474.5	0.0316122	91	5.87	16.6029		Deuterium	Table	Oftedal et al 1993	On a per cub basis; Measurements were made across the first, second, and third months of lactation. Approximated the midpoint of each measurement interval as the age based on the general description of the time interval and dates provided in the text
American black bear	Ursus americanus	Ursidae	Carnivora	3	2	1465.2	35	474.5	0.0737619	120.2	34.3	59.4093		Deuterium	Table	Oftedal et al 1993	On a per cub basis; Measurements were made across the first, second, and third months of lactation. Approximated the midpoint of each measurement interval as the age based on the general description of the time interval and dates provided in the text
American black bear	Ursus americanus	Ursidae	Carnivora	8	3.7	2298	75	474.5	0.158061	166.8	4.51	12.7562		Deuterium	Table	Oftedal et al 1993	On a per cub basis; Measurements were made across the first, second, and third months of lactation. Approximated the midpoint of each measurement interval as the age based on the general description of the time interval and dates provided in the text
Brown bear	Ursus arctos horribilis	Ursidae	Carnivora	6	2	2297.96	29	839.5	0.0345444	325.4		54		Deuterium/Tritium	Digitized	Farley and Robbins 1995	On a per cub basis
Brown bear	Ursus arctos horribilis	Ursidae	Carnivora	6	2	4778.18	54	839.5	0.064324	404.8		54		Deuterium/Tritium	Digitized	Farley and Robbins 1995	On a per cub basis
Brown bear	Ursus arctos horribilis	Ursidae	Carnivora	6	2	8490.76	79	839.5	0.0941036	896.8		54		Deuterium/Tritium	Digitized	Farley and Robbins 1995	On a per cub basis
Brown bear	Ursus arctos horribilis	Ursidae	Carnivora	6	2	18510.6	123	839.5	0.146516	920.6		248		Deuterium/Tritium	Digitized	Farley and Robbins 1995	On a per cub basis
Brown bear	Ursus arctos horribilis	Ursidae	Carnivora	6	2	27459.8	151	839.5	0.179869	1166.7		248		Deuterium/Tritium	Digitized	Farley and Robbins 1995	On a per cub basis
Brown bear	Ursus arctos horribilis	Ursidae	Carnivora	6	2	43063.5	189	839.5	0.225134	1261.9		248		Deuterium/Tritium	Digitized	Farley and Robbins 1995	On a per cub basis
Brown bear	Ursus arctos horribilis	Ursidae	Carnivora	6	2	59421	221	839.5	0.263252	1357.1		248		Deuterium/Tritium	Digitized	Farley and Robbins 1995	On a per cub basis
Brown bear	Ursus arctos horribilis	Ursidae	Carnivora	6	2	80757.3	256	839.5	0.304943	801.6		248		Deuterium/Tritium	Digitized	Farley and Robbins 1995	On a per cub basis
Brown bear	Ursus arctos horribilis	Ursidae	Carnivora	1	2	98949.8	282	839.5	0.335914	484.1				Deuterium/Tritium	Digitized	Farley and Robbins 1995	On a per cub basis
Polar bear	Ursus maritimus	Ursidae	Carnivora	1	1	66500	243	912.5	0.266301	762				Tritium	Table	Arnould and Ramsay 1994	On a per cub basis
Polar bear	Ursus maritimus	Ursidae	Carnivora	1	1	57500	243	912.5	0.266301	423				Tritium	Table	Arnould and Ramsay 1994	On a per cub basis
Polar bear	Ursus maritimus	Ursidae	Carnivora	1	2	59000	243.333	912.5	0.266667	562				Tritium	Table	Arnould and Ramsay 1994	On a per cub basis
Polar bear	Ursus maritimus	Ursidae	Carnivora	1	2	55000	243.333	912.5	0.266667	471				Tritium	Table	Arnould and Ramsay 1994	On a per cub basis
Polar bear	Ursus maritimus	Ursidae	Carnivora	1	2	31500	243.333	912.5	0.266667	223				Tritium	Table	Arnould and Ramsay 1994	On a per cub basis
Polar bear	Ursus maritimus	Ursidae	Carnivora	1	2	18500	243.333	912.5	0.266667	183				Tritium	Table	Arnould and Ramsay 1994	On a per cub basis
Polar bear	Ursus maritimus	Ursidae	Carnivora	1	1	51000	243.333	912.5	0.266667	775				Tritium	Table	Arnould and Ramsay 1994	On a per cub basis
Polar bear	Ursus maritimus	Ursidae	Carnivora	1	1	173500	608.333	912.5	0.666667	113				Tritium	Table	Arnould and Ramsay 1994	On a per cub basis
Polar bear	Ursus maritimus	Ursidae	Carnivora	1	2	113500	608.333	912.5	0.666667	63				Tritium	Table	Arnould and Ramsay 1994	On a per cub basis
Polar bear	Ursus maritimus	Ursidae	Carnivora	1	2	104500	608.333	912.5	0.666667	56				Tritium	Table	Arnould and Ramsay 1994	On a per cub basis
Polar bear	Ursus maritimus	Ursidae	Carnivora	1	2	129500	608.333	912.5	0.666667	92				Tritium	Table	Arnould and Ramsay 1994	On a per cub basis
Polar bear	Ursus maritimus	Ursidae	Carnivora	1	2	122500	608.333	912.5	0.666667	114				Tritium	Table	Arnould and Ramsay 1994	On a per cub basis
Polar bear	Ursus maritimus	Ursidae	Carnivora	1	2	140500	608.333	912.5	0.666667	189				Tritium	Table	Arnould and Ramsay 1994	On a per cub basis
Polar bear	Ursus maritimus	Ursidae	Carnivora	1	2	115500	608.333	912.5	0.666667	293				Tritium	Table	Arnould and Ramsay 1994	On a per cub basis
