# Supplementary material for: Predicting daily lactation costs of marine mammals for use in bioenergetic models
Source: PLoS One. 2026 Jul 29;21(7):e0352443. doi: 10.1371/journal.pone.0352443 (PMC13419228; doi:10.1371/journal.pone.0352443)
Supplement: S2 Table — When available and necessary (N > 1), variability in milk energy density is included as well. Information associated with the data source and extraction methods are also shown. Measurements that occurred <3% of the time into the lactation interval were not used in the analysis. Data provided by study authors are shown only as summaries, with associated references and contact information. (XLSX) [file pone.0352443.s016.xlsx]

## Sheet: Sheet1
Table S2. Milk energy density (kJ/g) and associated data on offspring, such as age (days) and lactation duration (days). When available and necessary (N>1), variability in milk energy density are included as well. Information associated with the data source and extraction methods are also shown. Measurements that occured <3% of the time into the lactation interval are shown but were not used in t…
CommonName	ScientificName	Family	Order	N	Age_days	LactationDuration_days	TimeIntoLactation	MilkDensity_kJg	MilkDensitySD	MilkDensitySE	MilkDensityMin	MilkDensityMax	Method	DataExtraction	Reference	Commens
Bongo	Tragelaphus eurycerus	Bovidae	Artiodactyla	1	0	289.75	0	5.4392					Proximate composition_author	Table	Petzinger et al 2014
Bongo	Tragelaphus eurycerus	Bovidae	Artiodactyla	1	6	289.75	0.0207075	6.6944					Proximate composition_author	Table	Petzinger et al 2014
Bongo	Tragelaphus eurycerus	Bovidae	Artiodactyla	1	11	289.75	0.0379638	7.5312					Proximate composition_author	Table	Petzinger et al 2014
Bongo	Tragelaphus eurycerus	Bovidae	Artiodactyla	1	14	289.75	0.0483175	7.5312					Proximate composition_author	Table	Petzinger et al 2014
Bongo	Tragelaphus eurycerus	Bovidae	Artiodactyla	1	18	289.75	0.0621225	7.5312					Proximate composition_author	Table	Petzinger et al 2014
Bongo	Tragelaphus eurycerus	Bovidae	Artiodactyla	1	25	289.75	0.0862813	7.5312					Proximate composition_author	Table	Petzinger et al 2014
Bongo	Tragelaphus eurycerus	Bovidae	Artiodactyla	1	32	289.75	0.11044	5.8576					Proximate composition_author	Table	Petzinger et al 2014
Bongo	Tragelaphus eurycerus	Bovidae	Artiodactyla	1	51	289.75	0.176014	6.6944					Proximate composition_author	Table	Petzinger et al 2014
Bongo	Tragelaphus eurycerus	Bovidae	Artiodactyla	1	65	289.75	0.224331	6.6944					Proximate composition_author	Table	Petzinger et al 2014
Bongo	Tragelaphus eurycerus	Bovidae	Artiodactyla	1	74	289.75	0.255393	7.9496					Proximate composition_author	Table	Petzinger et al 2014
Bongo	Tragelaphus eurycerus	Bovidae	Artiodactyla	1	93	289.75	0.320966	7.5312					Proximate composition_author	Table	Petzinger et al 2014
Bongo	Tragelaphus eurycerus	Bovidae	Artiodactyla	1	101	289.75	0.348576	7.9496					Proximate composition_author	Table	Petzinger et al 2014
Bongo	Tragelaphus eurycerus	Bovidae	Artiodactyla	1	121	289.75	0.417601	10.46					Proximate composition_author	Table	Petzinger et al 2014
Bongo	Tragelaphus eurycerus	Bovidae	Artiodactyla	1	130	289.75	0.448663	8.368					Proximate composition_author	Table	Petzinger et al 2014
Bongo	Tragelaphus eurycerus	Bovidae	Artiodactyla	1	149	289.75	0.514236	7.9496					Proximate composition_author	Table	Petzinger et al 2014
Bongo	Tragelaphus eurycerus	Bovidae	Artiodactyla	1	150	289.75	0.517688	7.5312					Proximate composition_author	Table	Petzinger et al 2014
Bongo	Tragelaphus eurycerus	Bovidae	Artiodactyla	1	158	289.75	0.545298	8.368					Proximate composition_author	Table	Petzinger et al 2014
Bongo	Tragelaphus eurycerus	Bovidae	Artiodactyla	1	181	289.75	0.624676	13.8072					Proximate composition_author	Table	Petzinger et al 2014
Bongo	Tragelaphus eurycerus	Bovidae	Artiodactyla	1	185	289.75	0.638481	8.368					Proximate composition_author	Table	Petzinger et al 2014
Bongo	Tragelaphus eurycerus	Bovidae	Artiodactyla	1	209	289.75	0.721311	8.368					Proximate composition_author	Table	Petzinger et al 2014
Bongo	Tragelaphus eurycerus	Bovidae	Artiodactyla	1	214	289.75	0.738568	7.5312					Proximate composition_author	Table	Petzinger et al 2014
Bongo	Tragelaphus eurycerus	Bovidae	Artiodactyla	1	228	289.75	0.786885	8.368					Proximate composition_author	Table	Petzinger et al 2014
Bongo	Tragelaphus eurycerus	Bovidae	Artiodactyla	1	247	289.75	0.852459	7.5312					Proximate composition_author	Table	Petzinger et al 2014
Bongo	Tragelaphus eurycerus	Bovidae	Artiodactyla	1	249	289.75	0.859362	8.368					Proximate composition_author	Table	Petzinger et al 2014
Bongo	Tragelaphus eurycerus	Bovidae	Artiodactyla	1	272	289.75	0.93874	7.5312					Proximate composition_author	Table	Petzinger et al 2014
Bongo	Tragelaphus eurycerus	Bovidae	Artiodactyla	1	276	289.75	0.952545	9.6232					Proximate composition_author	Table	Petzinger et al 2014
Bongo	Tragelaphus eurycerus	Bovidae	Artiodactyla	1	286	289.75	0.987058	6.276					Proximate composition_author	Table	Petzinger et al 2014
Muskox	Ovibos moschatus	Bovidae	Artiodactyla	1	121.667	243	0.500686	7.3313					Proximate composition_Oftedal2014	Table	Baker et al 1970	Lactation Duration: Samples were collected 1 day after weaning because most calves in captivity are weaned by 4 months. See White et al 1989/Parker 1990 for mention of lactation durations
Muskox	Ovibos moschatus	Bovidae	Artiodactyla	1	121.667	243	0.500686	6.8422					Proximate composition_Oftedal2014	Table	Baker et al 1970	Lactation Duration: Samples were collected 1 day after weaning because most calves in captivity are weaned by 4 months. See White et al 1989/Parker 1990 for mention of lactation durations
Muskox	Ovibos moschatus	Bovidae	Artiodactyla	1	121.667	243	0.500686	7.9587					Proximate composition_Oftedal2014	Table	Baker et al 1970	Lactation Duration: Samples were collected 1 day after weaning because most calves in captivity are weaned by 4 months. See White et al 1989/Parker 1990 for mention of lactation durations
Muskox	Ovibos moschatus	Bovidae	Artiodactyla	1	121.667	243	0.500686	6.9474					Proximate composition_Oftedal2014	Table	Baker et al 1970	Lactation Duration: Samples were collected 1 day after weaning because most calves in captivity are weaned by 4 months. See White et al 1989/Parker 1990 for mention of lactation durations
Muskox	Ovibos moschatus	Bovidae	Artiodactyla	1	121.667	243	0.500686	8.0849					Proximate composition_Oftedal2014	Table	Baker et al 1970	Lactation Duration: Samples were collected 1 day after weaning because most calves in captivity are weaned by 4 months. See White et al 1989/Parker 1990 for mention of lactation durations
Muskox	Ovibos moschatus	Bovidae	Artiodactyla	1	10.0415	243	0.041323	5.32597					Bomb calorimetry	Digitized	Parker et al 1990
Muskox	Ovibos moschatus	Bovidae	Artiodactyla	1	11.3693	243	0.0467872	5.23757					Bomb calorimetry	Digitized	Parker et al 1990
Muskox	Ovibos moschatus	Bovidae	Artiodactyla	1	12.8631	243	0.0529344	5.34807					Bomb calorimetry	Digitized	Parker et al 1990
Muskox	Ovibos moschatus	Bovidae	Artiodactyla	1	20.8299	243	0.0857197	6.56354					Bomb calorimetry	Digitized	Parker et al 1990
Muskox	Ovibos moschatus	Bovidae	Artiodactyla	1	21.8257	243	0.0898178	6.25414					Bomb calorimetry	Digitized	Parker et al 1990
Muskox	Ovibos moschatus	Bovidae	Artiodactyla	1	26.805	243	0.110309	6.65193					Bomb calorimetry	Digitized	Parker et al 1990
Muskox	Ovibos moschatus	Bovidae	Artiodactyla	1	40.9129	243	0.168366	6.05525					Bomb calorimetry	Digitized	Parker et al 1990
Muskox	Ovibos moschatus	Bovidae	Artiodactyla	1	41.9087	243	0.172464	5.41436					Bomb calorimetry	Digitized	Parker et al 1990
Muskox	Ovibos moschatus	Bovidae	Artiodactyla	1	48.0498	243	0.197736	6.12155					Bomb calorimetry	Digitized	Parker et al 1990
Muskox	Ovibos moschatus	Bovidae	Artiodactyla	1	62.9876	243	0.259208	6.09945					Bomb calorimetry	Digitized	Parker et al 1990
Muskox	Ovibos moschatus	Bovidae	Artiodactyla	1	63.8174	243	0.262623	5.61326					Bomb calorimetry	Digitized	Parker et al 1990
Muskox	Ovibos moschatus	Bovidae	Artiodactyla	1	68.9627	243	0.283797	6.29834					Bomb calorimetry	Digitized	Parker et al 1990
Muskox	Ovibos moschatus	Bovidae	Artiodactyla	1	75.9336	243	0.312484	6.82873					Bomb calorimetry	Digitized	Parker et al 1990
Muskox	Ovibos moschatus	Bovidae	Artiodactyla	1	77.0954	243	0.317265	6.76243					Bomb calorimetry	Digitized	Parker et al 1990
Muskox	Ovibos moschatus	Bovidae	Artiodactyla	1	83.0705	243	0.341854	6.07735					Bomb calorimetry	Digitized	Parker et al 1990
Muskox	Ovibos moschatus	Bovidae	Artiodactyla	1	90.0415	243	0.370541	6.43094					Bomb calorimetry	Digitized	Parker et al 1990
Muskox	Ovibos moschatus	Bovidae	Artiodactyla	1	91.2033	243	0.375322	7.11602					Bomb calorimetry	Digitized	Parker et al 1990
Muskox	Ovibos moschatus	Bovidae	Artiodactyla	1	96.0166	243	0.39513	7.02762					Bomb calorimetry	Digitized	Parker et al 1990
Alpaca	Vicugna pacos	Camelidae	Artiodactyla	14	7	182.5	0.0383562	3.82584	0.51				Proximate composition_author	Digitized	Chad 2010; also Chad et al 2014	Sample size: I don't think it is 14 every week since the total sample size was 147 but it is impossible to tell what it is so this is approximate
Alpaca	Vicugna pacos	Camelidae	Artiodactyla	14	14	182.5	0.0767123	3.38764	0.51				Proximate composition_author	Digitized	Chad 2010; also Chad et al 2014	Sample size: I don't think it is 14 every week since the total sample size was 147 but it is impossible to tell what it is so this is approximate
Alpaca	Vicugna pacos	Camelidae	Artiodactyla	14	21	182.5	0.115068	3.23596	0.51				Proximate composition_author	Digitized	Chad 2010; also Chad et al 2014	Sample size: I don't think it is 14 every week since the total sample size was 147 but it is impossible to tell what it is so this is approximate
Alpaca	Vicugna pacos	Camelidae	Artiodactyla	14	28	182.5	0.153425	3.58989	0.51				Proximate composition_author	Digitized	Chad 2010; also Chad et al 2014	Sample size: I don't think it is 14 every week since the total sample size was 147 but it is impossible to tell what it is so this is approximate
Alpaca	Vicugna pacos	Camelidae	Artiodactyla	14	35	182.5	0.191781	3.16854	0.51				Proximate composition_author	Digitized	Chad 2010; also Chad et al 2014	Sample size: I don't think it is 14 every week since the total sample size was 147 but it is impossible to tell what it is so this is approximate
Alpaca	Vicugna pacos	Camelidae	Artiodactyla	14	42	182.5	0.230137	3.26966	0.51				Proximate composition_author	Digitized	Chad 2010; also Chad et al 2014	Sample size: I don't think it is 14 every week since the total sample size was 147 but it is impossible to tell what it is so this is approximate
Alpaca	Vicugna pacos	Camelidae	Artiodactyla	14	49	182.5	0.268493	3.23596	0.51				Proximate composition_author	Digitized	Chad 2010; also Chad et al 2014	Sample size: I don't think it is 14 every week since the total sample size was 147 but it is impossible to tell what it is so this is approximate
Alpaca	Vicugna pacos	Camelidae	Artiodactyla	14	56	182.5	0.306849	3.53933	0.51				Proximate composition_author	Digitized	Chad 2010; also Chad et al 2014	Sample size: I don't think it is 14 every week since the total sample size was 147 but it is impossible to tell what it is so this is approximate
Alpaca	Vicugna pacos	Camelidae	Artiodactyla	14	63	182.5	0.345205	3.48876	0.51				Proximate composition_author	Digitized	Chad 2010; also Chad et al 2014	Sample size: I don't think it is 14 every week since the total sample size was 147 but it is impossible to tell what it is so this is approximate
Alpaca	Vicugna pacos	Camelidae	Artiodactyla	14	70	182.5	0.383562	3.48876	0.51				Proximate composition_author	Digitized	Chad 2010; also Chad et al 2014	Sample size: I don't think it is 14 every week since the total sample size was 147 but it is impossible to tell what it is so this is approximate
Alpaca	Vicugna pacos	Camelidae	Artiodactyla	14	77	182.5	0.421918	3.64045	0.51				Proximate composition_author	Digitized	Chad 2010; also Chad et al 2014	Sample size: I don't think it is 14 every week since the total sample size was 147 but it is impossible to tell what it is so this is approximate
Alpaca	Vicugna pacos	Camelidae	Artiodactyla	14	84	182.5	0.460274	3.50562	0.51				Proximate composition_author	Digitized	Chad 2010; also Chad et al 2014	Sample size: I don't think it is 14 every week since the total sample size was 147 but it is impossible to tell what it is so this is approximate
Alpaca	Vicugna pacos	Camelidae	Artiodactyla	20	1	182.5	0.00547945	7.59285	0.59465				Proximate composition_Oftedal2014	Table	Möbler et al 2021
Alpaca	Vicugna pacos	Camelidae	Artiodactyla	20	2	182.5	0.0109589	4.17676	0.59465				Proximate composition_Oftedal2014	Table	Möbler et al 2021
Alpaca	Vicugna pacos	Camelidae	Artiodactyla	19	3	182.5	0.0164384	4.18038	0.59465				Proximate composition_Oftedal2014	Table	Möbler et al 2021
Alpaca	Vicugna pacos	Camelidae	Artiodactyla	18	4	182.5	0.0219178	4.88326	0.59465				Proximate composition_Oftedal2014	Table	Möbler et al 2021
Alpaca	Vicugna pacos	Camelidae	Artiodactyla	20	42.5	182.5	0.232877	3.6143	0.6793				Proximate composition_author	Table	Ormachea et al 2021	Article in spanish
Alpaca	Vicugna pacos	Camelidae	Artiodactyla	24	2	182.5	0.0109589	4.96725	0.59465				Proximate composition_Oftedal2014	Table	Parraguez et al 2003	MilkDensitySD: Used values from Möbler et al 2021
Alpaca	Vicugna pacos	Camelidae	Artiodactyla	18	2	182.5	0.0109589	4.17576	0.59465				Proximate composition_Oftedal2014	Table	Parraguez et al 2003	MilkDensitySD: Used values from Möbler et al 2021
Alpaca	Vicugna pacos	Camelidae	Artiodactyla	24	30.4167	182.5	0.166667	3.9992	0.59465				Proximate composition_Oftedal2014	Table	Parraguez et al 2003	MilkDensitySD: Used values from Möbler et al 2021
Alpaca	Vicugna pacos	Camelidae	Artiodactyla	18	30.4167	182.5	0.166667	2.9764	0.59465				Proximate composition_Oftedal2014	Table	Parraguez et al 2003	MilkDensitySD: Used values from Möbler et al 2021
Alpaca	Vicugna pacos	Camelidae	Artiodactyla	24	60.8333	182.5	0.333333	4.1956	0.59465				Proximate composition_Oftedal2014	Table	Parraguez et al 2003	MilkDensitySD: Used values from Möbler et al 2021
Alpaca	Vicugna pacos	Camelidae	Artiodactyla	18	60.8333	182.5	0.333333	3.1041	0.59465				Proximate composition_Oftedal2014	Table	Parraguez et al 2003	MilkDensitySD: Used values from Möbler et al 2021
Alpaca	Vicugna pacos	Camelidae	Artiodactyla	24	91.25	182.5	0.5	3.8286	0.59465				Proximate composition_Oftedal2014	Table	Parraguez et al 2003	MilkDensitySD: Used values from Möbler et al 2021
Alpaca	Vicugna pacos	Camelidae	Artiodactyla	18	91.25	182.5	0.5	3.403	0.59465				Proximate composition_Oftedal2014	Table	Parraguez et al 2003	MilkDensitySD: Used values from Möbler et al 2021
Alpaca	Vicugna pacos	Camelidae	Artiodactyla	24	121.667	182.5	0.666667	3.5134	0.59465				Proximate composition_Oftedal2014	Table	Parraguez et al 2003	MilkDensitySD: Used values from Möbler et al 2021
Alpaca	Vicugna pacos	Camelidae	Artiodactyla	18	121.667	182.5	0.666667	3.6505	0.59465				Proximate composition_Oftedal2014	Table	Parraguez et al 2003	MilkDensitySD: Used values from Möbler et al 2021
Alpaca	Vicugna pacos	Camelidae	Artiodactyla	24	152.083	182.5	0.833333	3.7495	0.59465				Proximate composition_Oftedal2014	Table	Parraguez et al 2003	MilkDensitySD: Used values from Möbler et al 2021
Alpaca	Vicugna pacos	Camelidae	Artiodactyla	18	152.083	182.5	0.833333	4.014	0.59465				Proximate composition_Oftedal2014	Table	Parraguez et al 2003	MilkDensitySD: Used values from Möbler et al 2021
Llama	Lama glama	Camelidae	Artiodactyla	20	42.5	189	0.224868	3.7313	0.4619				Proximate composition_author	Table	Ormachea et al 2021	Article in spanish
Llama	Lama glama	Camelidae	Artiodactyla	1	6.18182	189	0.032708	3.7749					Proximate composition_author	Digitized	Riek and Gerken 2006
Llama	Lama glama	Camelidae	Artiodactyla	1	13.4545	189	0.0711881	3.66316					Proximate composition_author	Digitized	Riek and Gerken 2006
Llama	Lama glama	Camelidae	Artiodactyla	1	20.7273	189	0.109668	3.64534					Proximate composition_author	Digitized	Riek and Gerken 2006
Llama	Lama glama	Camelidae	Artiodactyla	1	27.6364	189	0.146224	3.47368					Proximate composition_author	Digitized	Riek and Gerken 2006
Llama	Lama glama	Camelidae	Artiodactyla	1	34.5455	189	0.18278	3.64696					Proximate composition_author	Digitized	Riek and Gerken 2006
Llama	Lama glama	Camelidae	Artiodactyla	1	42.1818	189	0.223184	3.61781					Proximate composition_author	Digitized	Riek and Gerken 2006
Llama	Lama glama	Camelidae	Artiodactyla	1	49.0909	189	0.25974	3.58219					Proximate composition_author	Digitized	Riek and Gerken 2006
Llama	Lama glama	Camelidae	Artiodactyla	1	55.6364	189	0.294372	3.70202					Proximate composition_author	Digitized	Riek and Gerken 2006
Llama	Lama glama	Camelidae	Artiodactyla	1	63.2727	189	0.334776	3.6081					Proximate composition_author	Digitized	Riek and Gerken 2006
Llama	Lama glama	Camelidae	Artiodactyla	1	70.5455	189	0.373256	3.61943					Proximate composition_author	Digitized	Riek and Gerken 2006
Llama	Lama glama	Camelidae	Artiodactyla	1	77.0909	189	0.407888	3.74413					Proximate composition_author	Digitized	Riek and Gerken 2006
Llama	Lama glama	Camelidae	Artiodactyla	1	84	189	0.444444	3.68745					Proximate composition_author	Digitized	Riek and Gerken 2006
Llama	Lama glama	Camelidae	Artiodactyla	1	90.9091	189	0.481	3.73603					Proximate composition_author	Digitized	Riek and Gerken 2006
Llama	Lama glama	Camelidae	Artiodactyla	1	98.1818	189	0.519481	3.71498					Proximate composition_author	Digitized	Riek and Gerken 2006
Llama	Lama glama	Camelidae	Artiodactyla	1	105.455	189	0.557961	3.78623					Proximate composition_author	Digitized	Riek and Gerken 2006
Llama	Lama glama	Camelidae	Artiodactyla	1	112.364	189	0.594517	3.69879					Proximate composition_author	Digitized	Riek and Gerken 2006
Llama	Lama glama	Camelidae	Artiodactyla	1	120	189	0.634921	3.74575					Proximate composition_author	Digitized	Riek and Gerken 2006
Llama	Lama glama	Camelidae	Artiodactyla	1	126.909	189	0.671477	3.79271					Proximate composition_author	Digitized	Riek and Gerken 2006
Llama	Lama glama	Camelidae	Artiodactyla	1	133.455	189	0.706109	3.88016					Proximate composition_author	Digitized	Riek and Gerken 2006
Llama	Lama glama	Camelidae	Artiodactyla	1	140.727	189	0.744589	3.88988					Proximate composition_author	Digitized	Riek and Gerken 2006
Llama	Lama glama	Camelidae	Artiodactyla	1	148.364	189	0.784993	3.89798					Proximate composition_author	Digitized	Riek and Gerken 2006
Llama	Lama glama	Camelidae	Artiodactyla	1	155.273	189	0.821549	3.86235					Proximate composition_author	Digitized	Riek and Gerken 2006
Llama	Lama glama	Camelidae	Artiodactyla	1	162.182	189	0.858105	3.92874					Proximate composition_author	Digitized	Riek and Gerken 2006
Llama	Lama glama	Camelidae	Artiodactyla	1	169.455	189	0.896585	3.87206					Proximate composition_author	Digitized	Riek and Gerken 2006
Llama	Lama glama	Camelidae	Artiodactyla	1	175.636	189	0.929293	3.97085					Proximate composition_author	Digitized	Riek and Gerken 2006
Llama	Lama glama	Camelidae	Artiodactyla	1	183.273	189	0.969697	4.02591					Proximate composition_author	Digitized	Riek and Gerken 2006
Llama	Lama glama	Camelidae	Artiodactyla	1	189.818	189	1.00433	3.95951					Proximate composition_author	Digitized	Riek and Gerken 2006
Caribou	Rangifer tarandus	Cervidae	Artiodactyla	1	4.89627	150	0.0326418	6.65934					Bomb calorimetry	Digitized	Parker et al 1990
Caribou	Rangifer tarandus	Cervidae	Artiodactyla	1	5.89212	150	0.0392808	6.81319					Bomb calorimetry	Digitized	Parker et al 1990
Caribou	Rangifer tarandus	Cervidae	Artiodactyla	1	18.0083	150	0.120055	7.45055					Bomb calorimetry	Digitized	Parker et al 1990
Caribou	Rangifer tarandus	Cervidae	Artiodactyla	1	40.083	150	0.26722	6.98901					Bomb calorimetry	Digitized	Parker et al 1990
Caribou	Rangifer tarandus	Cervidae	Artiodactyla	1	41.0788	150	0.273859	7.73626					Bomb calorimetry	Digitized	Parker et al 1990
Caribou	Rangifer tarandus	Cervidae	Artiodactyla	1	61.9917	150	0.413278	8.21978					Bomb calorimetry	Digitized	Parker et al 1990
Caribou	Rangifer tarandus	Cervidae	Artiodactyla	1	62.9876	150	0.419917	9.07692					Bomb calorimetry	Digitized	Parker et al 1990
Caribou	Rangifer tarandus	Cervidae	Artiodactyla	1	75.7676	150	0.505118	8.52747					Bomb calorimetry	Digitized	Parker et al 1990
Caribou	Rangifer tarandus	Cervidae	Artiodactyla	1	76.7635	150	0.511757	9.2967					Bomb calorimetry	Digitized	Parker et al 1990
Caribou	Rangifer tarandus	Cervidae	Artiodactyla	1	89.0456	150	0.593638	9.07692					Bomb calorimetry	Digitized	Parker et al 1990
Caribou	Rangifer tarandus	Cervidae	Artiodactyla	1	90.0415	150	0.600277	9.73626					Bomb calorimetry	Digitized	Parker et al 1990
Iberian red deer	Cervus elaphus hispanicus	Cervidae	Artiodactyla	14	10.5	243.333	0.0431507	6.052	0.54392				Proximate composition_Oftedal2014	Table	Landete-Castillejos et al 2000	MilkDensitySD: Used SD from Reese and Robbins, since milk energy content is relatively similar
Iberian red deer	Cervus elaphus hispanicus	Cervidae	Artiodactyla	14	38.5	243.333	0.158219	5.7288	0.54392				Proximate composition_Oftedal2014	Table	Landete-Castillejos et al 2000	MilkDensitySD: Used SD from Reese and Robbins, since milk energy content is relatively similar
Iberian red deer	Cervus elaphus hispanicus	Cervidae	Artiodactyla	14	66.5	243.333	0.273288	6.3408	0.54392				Proximate composition_Oftedal2014	Table	Landete-Castillejos et al 2000	MilkDensitySD: Used SD from Reese and Robbins, since milk energy content is relatively similar
Iberian red deer	Cervus elaphus hispanicus	Cervidae	Artiodactyla	14	94.5	243.333	0.388356	6.9666	0.54392				Proximate composition_Oftedal2014	Table	Landete-Castillejos et al 2000	MilkDensitySD: Used SD from Reese and Robbins, since milk energy content is relatively similar
Iberian red deer	Cervus elaphus hispanicus	Cervidae	Artiodactyla	14	122.5	243.333	0.503425	7.4837	0.54392				Proximate composition_Oftedal2014	Table	Landete-Castillejos et al 2000	MilkDensitySD: Used SD from Reese and Robbins, since milk energy content is relatively similar
Iberian red deer	Cervus elaphus hispanicus	Cervidae	Artiodactyla	14	150.5	243.333	0.618493	7.9052	0.54392				Proximate composition_Oftedal2014	Table	Landete-Castillejos et al 2000	MilkDensitySD: Used SD from Reese and Robbins, since milk energy content is relatively similar
Iberian red deer	Cervus elaphus hispanicus	Cervidae	Artiodactyla	14	178.5	243.333	0.733562	8.2808	0.54392				Proximate composition_Oftedal2014	Table	Landete-Castillejos et al 2000	MilkDensitySD: Used SD from Reese and Robbins, since milk energy content is relatively similar
Iberian red deer	Cervus elaphus hispanicus	Cervidae	Artiodactyla	14	206.5	243.333	0.84863	8.1803	0.54392				Proximate composition_Oftedal2014	Table	Landete-Castillejos et al 2000	MilkDensitySD: Used SD from Reese and Robbins, since milk energy content is relatively similar
Iberian red deer	Cervus elaphus hispanicus	Cervidae	Artiodactyla	14	234.5	243.333	0.963699	8.5254	0.54392				Proximate composition_Oftedal2014	Table	Landete-Castillejos et al 2000	MilkDensitySD: Used SD from Reese and Robbins, since milk energy content is relatively similar
Moose	Alces alces gigas	Cervidae	Artiodactyla	4	6	182.5	0.0328767	7	0.54392				Proximate composition_author	Digitized	Reese and Robbins 1994
Moose	Alces alces gigas	Cervidae	Artiodactyla	4	13	182.5	0.0712329	5.5	0.54392				Proximate composition_author	Digitized	Reese and Robbins 1994
Moose	Alces alces gigas	Cervidae	Artiodactyla	4	19	182.5	0.10411	5.4	0.54392				Proximate composition_author	Digitized	Reese and Robbins 1994
Moose	Alces alces gigas	Cervidae	Artiodactyla	4	26	182.5	0.142466	5.3	0.54392				Proximate composition_author	Digitized	Reese and Robbins 1994
Moose	Alces alces gigas	Cervidae	Artiodactyla	4	34	182.5	0.186301	5.9	0.54392				Proximate composition_author	Digitized	Reese and Robbins 1994
Moose	Alces alces gigas	Cervidae	Artiodactyla	4	42	182.5	0.230137	5.6	0.54392				Proximate composition_author	Digitized	Reese and Robbins 1994
Moose	Alces alces gigas	Cervidae	Artiodactyla	4	51	182.5	0.279452	5.5	0.54392				Proximate composition_author	Digitized	Reese and Robbins 1994
Moose	Alces alces gigas	Cervidae	Artiodactyla	4	62	182.5	0.339726	6.7	0.54392				Proximate composition_author	Digitized	Reese and Robbins 1994
Moose	Alces alces gigas	Cervidae	Artiodactyla	4	73	182.5	0.4	6.1	0.54392				Proximate composition_author	Digitized	Reese and Robbins 1994
Moose	Alces alces gigas	Cervidae	Artiodactyla	4	83	182.5	0.454795	6.6	0.54392				Proximate composition_author	Digitized	Reese and Robbins 1994
Moose	Alces alces gigas	Cervidae	Artiodactyla	4	95	182.5	0.520548	6.6	0.54392				Proximate composition_author	Digitized	Reese and Robbins 1994
Moose	Alces alces gigas	Cervidae	Artiodactyla	4	105	182.5	0.575342	7.5	0.54392				Proximate composition_author	Digitized	Reese and Robbins 1994
Moose	Alces alces gigas	Cervidae	Artiodactyla	4	115	182.5	0.630137	8.4	0.54392				Proximate composition_author	Digitized	Reese and Robbins 1994
Moose	Alces alces gigas	Cervidae	Artiodactyla	4	126	182.5	0.690411	8.6	0.54392				Proximate composition_author	Digitized	Reese and Robbins 1994
Red deer	Cervus elephus	Cervidae	Artiodactyla	1	1	243.333	0.00410959	4.4543					Proximate composition_Oftedal2014	Table	Krzywinski et al 1980	Subspecies not given
Red deer	Cervus elephus	Cervidae	Artiodactyla	1	3	243.333	0.0123288	4.72316					Proximate composition_Oftedal2014	Table	Krzywinski et al 1980	Subspecies not given
Red deer	Cervus elephus	Cervidae	Artiodactyla	1	5	243.333	0.0205479	4.56739					Proximate composition_Oftedal2014	Table	Krzywinski et al 1980	Subspecies not given
Red deer	Cervus elephus	Cervidae	Artiodactyla	1	7	243.333	0.0287671	5.36704					Proximate composition_Oftedal2014	Table	Krzywinski et al 1980	Subspecies not given
Red deer	Cervus elephus	Cervidae	Artiodactyla	1	11	243.333	0.0452055	4.69084					Proximate composition_Oftedal2014	Table	Krzywinski et al 1980	Subspecies not given
Red deer	Cervus elephus	Cervidae	Artiodactyla	1	17	243.333	0.069863	3.49311					Proximate composition_Oftedal2014	Table	Krzywinski et al 1980	Subspecies not given
Red deer	Cervus elephus	Cervidae	Artiodactyla	1	48	243.333	0.19726	4.83282					Proximate composition_Oftedal2014	Table	Krzywinski et al 1980	Subspecies not given
Red deer	Cervus elephus	Cervidae	Artiodactyla	1	77	243.333	0.316438	4.76202					Proximate composition_Oftedal2014	Table	Krzywinski et al 1980	Subspecies not given
Red deer	Cervus elephus	Cervidae	Artiodactyla	1	109	243.333	0.447945	5.48144					Proximate composition_Oftedal2014	Table	Krzywinski et al 1980	Subspecies not given
Red deer	Cervus elephus	Cervidae	Artiodactyla	1	145	243.333	0.59589	6.02544					Proximate composition_Oftedal2014	Table	Krzywinski et al 1980	Subspecies not given
Red deer	Cervus elephus	Cervidae	Artiodactyla	1	228	243.333	0.936986	5.67558					Proximate composition_Oftedal2014	Table	Krzywinski et al 1980	Subspecies not given
Red deer	Cervus elephus	Cervidae	Artiodactyla	1	242	243.333	0.994521	6.25503					Proximate composition_Oftedal2014	Table	Krzywinski et al 1980	Subspecies not given
Red deer	Cervus elephus	Cervidae	Artiodactyla	1	255	243.333	1.04795	6.9881					Proximate composition_Oftedal2014	Table	Krzywinski et al 1980	Subspecies not given
Red deer	Cervus elephus	Cervidae	Artiodactyla	1	268	243.333	1.10137	7.72448					Proximate composition_Oftedal2014	Table	Krzywinski et al 1980	Subspecies not given
Reindeer	Rangifer tarandus	Cervidae	Artiodactyla	8	61	150	0.406667	10	0.810527				Bomb calorimetry	Digitized	Chan-McLeod et al 1994	Sample sizes: a bit unclear but appears to be four of each (caribou and reindeer); MilkDensitySD: Average of what was provided in Gjostein et al 2004
Reindeer	Rangifer tarandus	Cervidae	Artiodactyla	8	63	150	0.42	9.23404	0.810527				Bomb calorimetry	Digitized	Chan-McLeod et al 1994	Sample sizes: a bit unclear but appears to be four of each (caribou and reindeer); MilkDensitySD: Average of what was provided in Gjostein et al 2004
Reindeer	Rangifer tarandus	Cervidae	Artiodactyla	8	65	150	0.433333	7.91489	0.810527				Bomb calorimetry	Digitized	Chan-McLeod et al 1994	Sample sizes: a bit unclear but appears to be four of each (caribou and reindeer); MilkDensitySD: Average of what was provided in Gjostein et al 2004
Reindeer	Rangifer tarandus	Cervidae	Artiodactyla	8	72	150	0.48	9.31915	0.810527				Bomb calorimetry	Digitized	Chan-McLeod et al 1994	Sample sizes: a bit unclear but appears to be four of each (caribou and reindeer); MilkDensitySD: Average of what was provided in Gjostein et al 2004
Reindeer	Rangifer tarandus	Cervidae	Artiodactyla	8	76	150	0.506667	8	0.810527				Bomb calorimetry	Digitized	Chan-McLeod et al 1994	Sample sizes: a bit unclear but appears to be four of each (caribou and reindeer); MilkDensitySD: Average of what was provided in Gjostein et al 2004
Reindeer	Rangifer tarandus	Cervidae	Artiodactyla	8	81	150	0.54	10.3404	0.810527				Bomb calorimetry	Digitized	Chan-McLeod et al 1994	Sample sizes: a bit unclear but appears to be four of each (caribou and reindeer); MilkDensitySD: Average of what was provided in Gjostein et al 2004
Reindeer	Rangifer tarandus	Cervidae	Artiodactyla	8	92	150	0.613333	10.5532	0.810527				Bomb calorimetry	Digitized	Chan-McLeod et al 1994	Sample sizes: a bit unclear but appears to be four of each (caribou and reindeer); MilkDensitySD: Average of what was provided in Gjostein et al 2004
Reindeer	Rangifer tarandus	Cervidae	Artiodactyla	8	93	150	0.62	12.1277	0.810527				Bomb calorimetry	Digitized	Chan-McLeod et al 1994	Sample sizes: a bit unclear but appears to be four of each (caribou and reindeer); MilkDensitySD: Average of what was provided in Gjostein et al 2004
Reindeer	Rangifer tarandus	Cervidae	Artiodactyla	8	94	150	0.626667	10.2128	0.810527				Bomb calorimetry	Digitized	Chan-McLeod et al 1994	Sample sizes: a bit unclear but appears to be four of each (caribou and reindeer); MilkDensitySD: Average of what was provided in Gjostein et al 2004
Reindeer	Rangifer tarandus	Cervidae	Artiodactyla	8	96	150	0.64	8.17021	0.810527				Bomb calorimetry	Digitized	Chan-McLeod et al 1994	Sample sizes: a bit unclear but appears to be four of each (caribou and reindeer); MilkDensitySD: Average of what was provided in Gjostein et al 2004
Reindeer	Rangifer tarandus	Cervidae	Artiodactyla	8	103	150	0.686667	10.4255	0.810527				Bomb calorimetry	Digitized	Chan-McLeod et al 1994	Sample sizes: a bit unclear but appears to be four of each (caribou and reindeer); MilkDensitySD: Average of what was provided in Gjostein et al 2004
Reindeer	Rangifer tarandus	Cervidae	Artiodactyla	8	107	150	0.713333	10.5106	0.810527				Bomb calorimetry	Digitized	Chan-McLeod et al 1994	Sample sizes: a bit unclear but appears to be four of each (caribou and reindeer); MilkDensitySD: Average of what was provided in Gjostein et al 2004
Reindeer	Rangifer tarandus	Cervidae	Artiodactyla	8	112	150	0.746667	12.9787	0.810527				Bomb calorimetry	Digitized	Chan-McLeod et al 1994	Sample sizes: a bit unclear but appears to be four of each (caribou and reindeer); MilkDensitySD: Average of what was provided in Gjostein et al 2004
Reindeer	Rangifer tarandus	Cervidae	Artiodactyla	3	21	150	0.14	6.8	0.69282	0.4			Proximate composition_author	Table	Gjostein et al 2004
Reindeer	Rangifer tarandus	Cervidae	Artiodactyla	4	42	150	0.28	7.4	0.6	0.3			Proximate composition_author	Table	Gjostein et al 2004
Reindeer	Rangifer tarandus	Cervidae	Artiodactyla	5	56	150	0.373333	8	0.894427	0.4			Proximate composition_author	Table	Gjostein et al 2004
Reindeer	Rangifer tarandus	Cervidae	Artiodactyla	5	84	150	0.56	8.8	0.447214	0.2			Proximate composition_author	Table	Gjostein et al 2004
Reindeer	Rangifer tarandus	Cervidae	Artiodactyla	4	119	150	0.793333	9.1	1	0.5			Proximate composition_author	Table	Gjostein et al 2004
Reindeer	Rangifer tarandus	Cervidae	Artiodactyla	4	140	150	0.933333	9.6	1	0.5			Proximate composition_author	Table	Gjostein et al 2004
Reindeer	Rangifer tarandus	Cervidae	Artiodactyla	3	168	150	1.12	11.4	1.03923	0.6			Proximate composition_author	Table	Gjostein et al 2004
Reindeer	Rangifer tarandus	Cervidae	Artiodactyla	1	23	150	0.153333	6.5296					Proximate composition_Oftedal2014	Table	Luick et al 1974	Samples were run in composites
Reindeer	Rangifer tarandus	Cervidae	Artiodactyla	1	41	150	0.273333	6.7445					Proximate composition_Oftedal2014	Table	Luick et al 1974	Samples were run in composites
Reindeer	Rangifer tarandus	Cervidae	Artiodactyla	1	66	150	0.44	8.949					Proximate composition_Oftedal2014	Table	Luick et al 1974	Samples were run in composites
Reindeer	Rangifer tarandus	Cervidae	Artiodactyla	1	90	150	0.6	9.8869					Proximate composition_Oftedal2014	Table	Luick et al 1974	Samples were run in composites
Reindeer	Rangifer tarandus	Cervidae	Artiodactyla	1	128	150	0.853333	11.697					Proximate composition_Oftedal2014	Table	Luick et al 1974	Samples were run in composites
Reindeer	Rangifer tarandus	Cervidae	Artiodactyla	1	2	150	0.0133333	6.85					Bomb calorimetry	Digitized	Rognmo et al 1983
Reindeer	Rangifer tarandus	Cervidae	Artiodactyla	1	2	150	0.0133333	7.475					Bomb calorimetry	Digitized	Rognmo et al 1983
Reindeer	Rangifer tarandus	Cervidae	Artiodactyla	1	3	150	0.02	6					Bomb calorimetry	Digitized	Rognmo et al 1983
Reindeer	Rangifer tarandus	Cervidae	Artiodactyla	1	3	150	0.02	6.275					Bomb calorimetry	Digitized	Rognmo et al 1983
Reindeer	Rangifer tarandus	Cervidae	Artiodactyla	1	4	150	0.0266667	6.7					Bomb calorimetry	Digitized	Rognmo et al 1983
Reindeer	Rangifer tarandus	Cervidae	Artiodactyla	1	4	150	0.0266667	7					Bomb calorimetry	Digitized	Rognmo et al 1983
Reindeer	Rangifer tarandus	Cervidae	Artiodactyla	1	10	150	0.0666667	10.175					Bomb calorimetry	Digitized	Rognmo et al 1983
Reindeer	Rangifer tarandus	Cervidae	Artiodactyla	1	11	150	0.0733333	6.875					Bomb calorimetry	Digitized	Rognmo et al 1983
Reindeer	Rangifer tarandus	Cervidae	Artiodactyla	1	11	150	0.0733333	6.625					Bomb calorimetry	Digitized	Rognmo et al 1983
Reindeer	Rangifer tarandus	Cervidae	Artiodactyla	1	12	150	0.08	6.2					Bomb calorimetry	Digitized	Rognmo et al 1983
Reindeer	Rangifer tarandus	Cervidae	Artiodactyla	1	13	150	0.0866667	6.75					Bomb calorimetry	Digitized	Rognmo et al 1983
Reindeer	Rangifer tarandus	Cervidae	Artiodactyla	1	13	150	0.0866667	8.675					Bomb calorimetry	Digitized	Rognmo et al 1983
Reindeer	Rangifer tarandus	Cervidae	Artiodactyla	1	19	150	0.126667	7.05					Bomb calorimetry	Digitized	Rognmo et al 1983
Reindeer	Rangifer tarandus	Cervidae	Artiodactyla	1	20	150	0.133333	5.75					Bomb calorimetry	Digitized	Rognmo et al 1983
Reindeer	Rangifer tarandus	Cervidae	Artiodactyla	1	20	150	0.133333	6.2					Bomb calorimetry	Digitized	Rognmo et al 1983
Reindeer	Rangifer tarandus	Cervidae	Artiodactyla	1	20	150	0.133333	7.225					Bomb calorimetry	Digitized	Rognmo et al 1983
Reindeer	Rangifer tarandus	Cervidae	Artiodactyla	1	20	150	0.133333	9.075					Bomb calorimetry	Digitized	Rognmo et al 1983
Reindeer	Rangifer tarandus	Cervidae	Artiodactyla	1	21	150	0.14	6.475					Bomb calorimetry	Digitized	Rognmo et al 1983
Reindeer	Rangifer tarandus	Cervidae	Artiodactyla	1	68	150	0.453333	9.15					Bomb calorimetry	Digitized	Rognmo et al 1983
Reindeer	Rangifer tarandus	Cervidae	Artiodactyla	1	72	150	0.48	9.675					Bomb calorimetry	Digitized	Rognmo et al 1983
Reindeer	Rangifer tarandus	Cervidae	Artiodactyla	1	75	150	0.5	11.1					Bomb calorimetry	Digitized	Rognmo et al 1983
Reindeer	Rangifer tarandus	Cervidae	Artiodactyla	1	78	150	0.52	7.675					Bomb calorimetry	Digitized	Rognmo et al 1983
Reindeer	Rangifer tarandus	Cervidae	Artiodactyla	1	79	150	0.526667	10.675					Bomb calorimetry	Digitized	Rognmo et al 1983
Reindeer	Rangifer tarandus	Cervidae	Artiodactyla	1	80	150	0.533333	8.725					Bomb calorimetry	Digitized	Rognmo et al 1983
Reindeer	Rangifer tarandus	Cervidae	Artiodactyla	1	113	150	0.753333	9.825					Bomb calorimetry	Digitized	Rognmo et al 1983
Reindeer	Rangifer tarandus	Cervidae	Artiodactyla	1	117	150	0.78	12.825					Bomb calorimetry	Digitized	Rognmo et al 1983
Reindeer	Rangifer tarandus	Cervidae	Artiodactyla	1	120	150	0.8	12.7					Bomb calorimetry	Digitized	Rognmo et al 1983
Reindeer	Rangifer tarandus	Cervidae	Artiodactyla	1	123	150	0.82	8.925					Bomb calorimetry	Digitized	Rognmo et al 1983
Reindeer	Rangifer tarandus	Cervidae	Artiodactyla	1	124	150	0.826667	12.825					Bomb calorimetry	Digitized	Rognmo et al 1983
Reindeer	Rangifer tarandus	Cervidae	Artiodactyla	1	125	150	0.833333	11.7					Bomb calorimetry	Digitized	Rognmo et al 1983
Scottish red deer	Cervus elaphus scoticus	Cervidae	Artiodactyla	1	10	243.333	0.0410959	5.68671					Proximate composition_Oftedal2014	Digitized	Arman et al 1974	Based on location/text, believe this is the scottish subspecies; Energy density measured via bomb calorimetry but proximate composition data was presented in figures; Single mean lactose added to all values
Scottish red deer	Cervus elaphus scoticus	Cervidae	Artiodactyla	1	10	243.333	0.0410959	5.27885					Proximate composition_Oftedal2014	Digitized	Arman et al 1974	Based on location/text, believe this is the scottish subspecies; Energy density measured via bomb calorimetry but proximate composition data was presented in figures; Single mean lactose added to all values
Scottish red deer	Cervus elaphus scoticus	Cervidae	Artiodactyla	1	10	243.333	0.0410959	6.496					Proximate composition_Oftedal2014	Digitized	Arman et al 1974	Based on location/text, believe this is the scottish subspecies; Energy density measured via bomb calorimetry but proximate composition data was presented in figures; Single mean lactose added to all values
Scottish red deer	Cervus elaphus scoticus	Cervidae	Artiodactyla	1	12	243.333	0.0493151	5.12007					Proximate composition_Oftedal2014	Digitized	Arman et al 1974	Based on location/text, believe this is the scottish subspecies; Energy density measured via bomb calorimetry but proximate composition data was presented in figures; Single mean lactose added to all values
Scottish red deer	Cervus elaphus scoticus	Cervidae	Artiodactyla	1	29	243.333	0.119178	5.2109					Proximate composition_Oftedal2014	Digitized	Arman et al 1974	Based on location/text, believe this is the scottish subspecies; Energy density measured via bomb calorimetry but proximate composition data was presented in figures; Single mean lactose added to all values
Scottish red deer	Cervus elaphus scoticus	Cervidae	Artiodactyla	1	30	243.333	0.123288	5.86621					Proximate composition_Oftedal2014	Digitized	Arman et al 1974	Based on location/text, believe this is the scottish subspecies; Energy density measured via bomb calorimetry but proximate composition data was presented in figures; Single mean lactose added to all values
Scottish red deer	Cervus elaphus scoticus	Cervidae	Artiodactyla	1	30	243.333	0.123288	5.93793					Proximate composition_Oftedal2014	Digitized	Arman et al 1974	Based on location/text, believe this is the scottish subspecies; Energy density measured via bomb calorimetry but proximate composition data was presented in figures; Single mean lactose added to all values
Scottish red deer	Cervus elaphus scoticus	Cervidae	Artiodactyla	1	30	243.333	0.123288	5.80927					Proximate composition_Oftedal2014	Digitized	Arman et al 1974	Based on location/text, believe this is the scottish subspecies; Energy density measured via bomb calorimetry but proximate composition data was presented in figures; Single mean lactose added to all values
Scottish red deer	Cervus elaphus scoticus	Cervidae	Artiodactyla	1	50	243.333	0.205479	6.18445					Proximate composition_Oftedal2014	Digitized	Arman et al 1974	Based on location/text, believe this is the scottish subspecies; Energy density measured via bomb calorimetry but proximate composition data was presented in figures; Single mean lactose added to all values
Scottish red deer	Cervus elaphus scoticus	Cervidae	Artiodactyla	1	50	243.333	0.205479	6.76727					Proximate composition_Oftedal2014	Digitized	Arman et al 1974	Based on location/text, believe this is the scottish subspecies; Energy density measured via bomb calorimetry but proximate composition data was presented in figures; Single mean lactose added to all values
Scottish red deer	Cervus elaphus scoticus	Cervidae	Artiodactyla	1	50	243.333	0.205479	5.93045					Proximate composition_Oftedal2014	Digitized	Arman et al 1974	Based on location/text, believe this is the scottish subspecies; Energy density measured via bomb calorimetry but proximate composition data was presented in figures; Single mean lactose added to all values
Scottish red deer	Cervus elaphus scoticus	Cervidae	Artiodactyla	1	50	243.333	0.205479	6.08365					Proximate composition_Oftedal2014	Digitized	Arman et al 1974	Based on location/text, believe this is the scottish subspecies; Energy density measured via bomb calorimetry but proximate composition data was presented in figures; Single mean lactose added to all values
Scottish red deer	Cervus elaphus scoticus	Cervidae	Artiodactyla	1	70	243.333	0.287671	6.83942					Proximate composition_Oftedal2014	Digitized	Arman et al 1974	Based on location/text, believe this is the scottish subspecies; Energy density measured via bomb calorimetry but proximate composition data was presented in figures; Single mean lactose added to all values
Scottish red deer	Cervus elaphus scoticus	Cervidae	Artiodactyla	1	70	243.333	0.287671	6.59711					Proximate composition_Oftedal2014	Digitized	Arman et al 1974	Based on location/text, believe this is the scottish subspecies; Energy density measured via bomb calorimetry but proximate composition data was presented in figures; Single mean lactose added to all values
Scottish red deer	Cervus elaphus scoticus	Cervidae	Artiodactyla	1	70	243.333	0.287671	6.68652					Proximate composition_Oftedal2014	Digitized	Arman et al 1974	Based on location/text, believe this is the scottish subspecies; Energy density measured via bomb calorimetry but proximate composition data was presented in figures; Single mean lactose added to all values
Scottish red deer	Cervus elaphus scoticus	Cervidae	Artiodactyla	1	70	243.333	0.287671	6.4736					Proximate composition_Oftedal2014	Digitized	Arman et al 1974	Based on location/text, believe this is the scottish subspecies; Energy density measured via bomb calorimetry but proximate composition data was presented in figures; Single mean lactose added to all values
Scottish red deer	Cervus elaphus scoticus	Cervidae	Artiodactyla	1	94	243.333	0.386301	7.71221					Proximate composition_Oftedal2014	Digitized	Arman et al 1974	Based on location/text, believe this is the scottish subspecies; Energy density measured via bomb calorimetry but proximate composition data was presented in figures; Single mean lactose added to all values
Scottish red deer	Cervus elaphus scoticus	Cervidae	Artiodactyla	1	95	243.333	0.390411	6.99468					Proximate composition_Oftedal2014	Digitized	Arman et al 1974	Based on location/text, believe this is the scottish subspecies; Energy density measured via bomb calorimetry but proximate composition data was presented in figures; Single mean lactose added to all values
Scottish red deer	Cervus elaphus scoticus	Cervidae	Artiodactyla	1	95	243.333	0.390411	7.20762					Proximate composition_Oftedal2014	Digitized	Arman et al 1974	Based on location/text, believe this is the scottish subspecies; Energy density measured via bomb calorimetry but proximate composition data was presented in figures; Single mean lactose added to all values
Scottish red deer	Cervus elaphus scoticus	Cervidae	Artiodactyla	1	96	243.333	0.394521	7.76118					Proximate composition_Oftedal2014	Digitized	Arman et al 1974	Based on location/text, believe this is the scottish subspecies; Energy density measured via bomb calorimetry but proximate composition data was presented in figures; Single mean lactose added to all values
Scottish red deer	Cervus elaphus scoticus	Cervidae	Artiodactyla	1	140	243.333	0.575342	7.98066					Proximate composition_Oftedal2014	Digitized	Arman et al 1974	Based on location/text, believe this is the scottish subspecies; Energy density measured via bomb calorimetry but proximate composition data was presented in figures; Single mean lactose added to all values
Scottish red deer	Cervus elaphus scoticus	Cervidae	Artiodactyla	1	140	243.333	0.575342	8.35304					Proximate composition_Oftedal2014	Digitized	Arman et al 1974	Based on location/text, believe this is the scottish subspecies; Energy density measured via bomb calorimetry but proximate composition data was presented in figures; Single mean lactose added to all values
Scottish red deer	Cervus elaphus scoticus	Cervidae	Artiodactyla	1	140	243.333	0.575342	8.1505					Proximate composition_Oftedal2014	Digitized	Arman et al 1974	Based on location/text, believe this is the scottish subspecies; Energy density measured via bomb calorimetry but proximate composition data was presented in figures; Single mean lactose added to all values
Scottish red deer	Cervus elaphus scoticus	Cervidae	Artiodactyla	1	140	243.333	0.575342	7.54795					Proximate composition_Oftedal2014	Digitized	Arman et al 1974	Based on location/text, believe this is the scottish subspecies; Energy density measured via bomb calorimetry but proximate composition data was presented in figures; Single mean lactose added to all values
Scottish red deer	Cervus elaphus scoticus	Cervidae	Artiodactyla	1	180	243.333	0.739726	7.72946					Proximate composition_Oftedal2014	Digitized	Arman et al 1974	Based on location/text, believe this is the scottish subspecies; Energy density measured via bomb calorimetry but proximate composition data was presented in figures; Single mean lactose added to all values
Scottish red deer	Cervus elaphus scoticus	Cervidae	Artiodactyla	1	180	243.333	0.739726	7.98925					Proximate composition_Oftedal2014	Digitized	Arman et al 1974	Based on location/text, believe this is the scottish subspecies; Energy density measured via bomb calorimetry but proximate composition data was presented in figures; Single mean lactose added to all values
Scottish red deer	Cervus elaphus scoticus	Cervidae	Artiodactyla	1	180	243.333	0.739726	8.60702					Proximate composition_Oftedal2014	Digitized	Arman et al 1974	Based on location/text, believe this is the scottish subspecies; Energy density measured via bomb calorimetry but proximate composition data was presented in figures; Single mean lactose added to all values
Scottish red deer	Cervus elaphus scoticus	Cervidae	Artiodactyla	1	180	243.333	0.739726	7.80631					Proximate composition_Oftedal2014	Digitized	Arman et al 1974	Based on location/text, believe this is the scottish subspecies; Energy density measured via bomb calorimetry but proximate composition data was presented in figures; Single mean lactose added to all values
Scottish red deer	Cervus elaphus scoticus	Cervidae	Artiodactyla	1	220	243.333	0.90411	7.75328					Proximate composition_Oftedal2014	Digitized	Arman et al 1974	Based on location/text, believe this is the scottish subspecies; Energy density measured via bomb calorimetry but proximate composition data was presented in figures; Single mean lactose added to all values
Scottish red deer	Cervus elaphus scoticus	Cervidae	Artiodactyla	1	220	243.333	0.90411	8.25833					Proximate composition_Oftedal2014	Digitized	Arman et al 1974	Based on location/text, believe this is the scottish subspecies; Energy density measured via bomb calorimetry but proximate composition data was presented in figures; Single mean lactose added to all values
Scottish red deer	Cervus elaphus scoticus	Cervidae	Artiodactyla	1	258	243.333	1.06027	7.776					Proximate composition_Oftedal2014	Digitized	Arman et al 1974	Based on location/text, believe this is the scottish subspecies; Energy density measured via bomb calorimetry but proximate composition data was presented in figures; Single mean lactose added to all values
Scottish red deer	Cervus elaphus scoticus	Cervidae	Artiodactyla	1	259	243.333	1.06438	8.3913					Proximate composition_Oftedal2014	Digitized	Arman et al 1974	Based on location/text, believe this is the scottish subspecies; Energy density measured via bomb calorimetry but proximate composition data was presented in figures; Single mean lactose added to all values
Bottlenose dolphin	Tursiops truncatus	Delphinidae	Artiodactyla	3	0	1095	0	13.3248	0.49405				Proximate composition_Oftedal2014	Table	Martini et al 2022
Bottlenose dolphin	Tursiops truncatus	Delphinidae	Artiodactyla	3	17.75	1095	0.01621	9.81612	1.75402				Proximate composition_Oftedal2014	Table	Martini et al 2022
Bottlenose dolphin	Tursiops truncatus	Delphinidae	Artiodactyla	1	113	1095	0.103196	7.735					Proximate composition_Oftedal2014	Table	Ridgway and Reddy 1995	Protein not reported, used average of 9.8.
Bottlenose dolphin	Tursiops truncatus	Delphinidae	Artiodactyla	1	119.5	1095	0.109132	10.7449					Proximate composition_Oftedal2014	Table	Ridgway et al 1995	Naturally nursed calf (not orphaned induced)
Bottlenose dolphin	Tursiops truncatus	Delphinidae	Artiodactyla	1	174.5	653.958	0.266837	10.1734					Proximate composition_Oftedal2014	Table	Ridgway et al 1995	Naturally nursed calf (not orphaned induced)
Bottlenose dolphin	Tursiops truncatus	Delphinidae	Artiodactyla	1	378.5	653.958	0.578783	11.164					Proximate composition_Oftedal2014	Table	Ridgway and Reddy 1995	Protein not reported, used average of 9.8. These samples are from one of the individuals reported on in Ridgway et al 1995a (they are reported in both places)
Bottlenose dolphin	Tursiops truncatus	Delphinidae	Artiodactyla	1	379	653.958	0.579548	11.545					Proximate composition_Oftedal2014	Table	Ridgway and Reddy 1995	Protein not reported, used average of 9.8. These samples are from one of the individuals reported on in Ridgway et al 1995a (they are reported in both places)
Bottlenose dolphin	Tursiops truncatus	Delphinidae	Artiodactyla	1	434	653.958	0.663651	11.926					Proximate composition_Oftedal2014	Table	Ridgway and Reddy 1995	Protein not reported, used average of 9.8. These samples are from one of the individuals reported on in Ridgway et al 1995a (they are reported in both places)
Bottlenose dolphin	Tursiops truncatus	Delphinidae	Artiodactyla	1	505.5	653.958	0.772985	11.545					Proximate composition_Oftedal2014	Table	Ridgway and Reddy 1995	Protein not reported, used average of 9.8. These samples are from one of the individuals reported on in Ridgway et al 1995a (they are reported in both places)
Bottlenose dolphin	Tursiops truncatus	Delphinidae	Artiodactyla	1	592	653.958	0.905256	10.402					Proximate composition_Oftedal2014	Table	Ridgway and Reddy 1995	Protein not reported, used average of 9.8. These samples are from one of the individuals reported on in Ridgway et al 1995a (they are reported in both places)
Bottlenose dolphin	Tursiops truncatus	Delphinidae	Artiodactyla	1	615	653.958	0.940427	12.307					Proximate composition_Oftedal2014	Table	Ridgway and Reddy 1995	Protein not reported, used average of 9.8. These samples are from one of the individuals reported on in Ridgway et al 1995a (they are reported in both places)
Bottlenose dolphin	Tursiops truncatus	Delphinidae	Artiodactyla	1	58.9205	1095	0.0538086	6.18668					Proximate composition_author	Digitized	West et al 2007
Bottlenose dolphin	Tursiops truncatus	Delphinidae	Artiodactyla	1	58.9205	1095	0.0538086	6.99869					Proximate composition_author	Digitized	West et al 2007
Bottlenose dolphin	Tursiops truncatus	Delphinidae	Artiodactyla	1	90.1136	1095	0.0822956	6.13967					Proximate composition_author	Digitized	West et al 2007
Bottlenose dolphin	Tursiops truncatus	Delphinidae	Artiodactyla	1	90.1136	1095	0.0822956	7.33151					Proximate composition_author	Digitized	West et al 2007
Bottlenose dolphin	Tursiops truncatus	Delphinidae	Artiodactyla	1	121.307	1095	0.110782	7.17391					Proximate composition_author	Digitized	West et al 2007
Bottlenose dolphin	Tursiops truncatus	Delphinidae	Artiodactyla	1	121.307	1095	0.110782	7.37905					Proximate composition_author	Digitized	West et al 2007
Bottlenose dolphin	Tursiops truncatus	Delphinidae	Artiodactyla	1	149.034	1095	0.136104	8.09224					Proximate composition_author	Digitized	West et al 2007
Bottlenose dolphin	Tursiops truncatus	Delphinidae	Artiodactyla	1	152.5	1095	0.139269	6.18668					Proximate composition_author	Digitized	West et al 2007
Bottlenose dolphin	Tursiops truncatus	Delphinidae	Artiodactyla	1	180.227	1095	0.164591	8.80542					Proximate composition_author	Digitized	West et al 2007
Bottlenose dolphin	Tursiops truncatus	Delphinidae	Artiodactyla	1	183.693	1095	0.167756	6.23369					Proximate composition_author	Digitized	West et al 2007
Bottlenose dolphin	Tursiops truncatus	Delphinidae	Artiodactyla	1	211.42	1095	0.193078	6.65679					Proximate composition_author	Digitized	West et al 2007
Bottlenose dolphin	Tursiops truncatus	Delphinidae	Artiodactyla	1	211.42	1095	0.193078	6.09533					Proximate composition_author	Digitized	West et al 2007
Bottlenose dolphin	Tursiops truncatus	Delphinidae	Artiodactyla	1	242.614	1095	0.221565	7.31495					Proximate composition_author	Digitized	West et al 2007
Bottlenose dolphin	Tursiops truncatus	Delphinidae	Artiodactyla	1	242.614	1095	0.221565	8.52015					Proximate composition_author	Digitized	West et al 2007
Bottlenose dolphin	Tursiops truncatus	Delphinidae	Artiodactyla	1	270.341	1095	0.246887	10.0891					Proximate composition_author	Digitized	West et al 2007
Bottlenose dolphin	Tursiops truncatus	Delphinidae	Artiodactyla	1	273.807	1095	0.250052	7.17391					Proximate composition_author	Digitized	West et al 2007
Bottlenose dolphin	Tursiops truncatus	Delphinidae	Artiodactyla	1	301.534	1095	0.275374	6.80851					Proximate composition_author	Digitized	West et al 2007
Bottlenose dolphin	Tursiops truncatus	Delphinidae	Artiodactyla	1	305	1095	0.278539	6.7038					Proximate composition_author	Digitized	West et al 2007
Bottlenose dolphin	Tursiops truncatus	Delphinidae	Artiodactyla	1	332.727	1095	0.303861	7.69104					Proximate composition_author	Digitized	West et al 2007
Bottlenose dolphin	Tursiops truncatus	Delphinidae	Artiodactyla	1	332.727	1095	0.303861	6.47569					Proximate composition_author	Digitized	West et al 2007
Bottlenose dolphin	Tursiops truncatus	Delphinidae	Artiodactyla	1	363.92	1095	0.332347	7.09378					Proximate composition_author	Digitized	West et al 2007
Bottlenose dolphin	Tursiops truncatus	Delphinidae	Artiodactyla	1	367.386	1095	0.335513	7.69104					Proximate composition_author	Digitized	West et al 2007
Bottlenose dolphin	Tursiops truncatus	Delphinidae	Artiodactyla	1	395.114	1095	0.360834	7.07989					Proximate composition_author	Digitized	West et al 2007
Bottlenose dolphin	Tursiops truncatus	Delphinidae	Artiodactyla	1	395.114	1095	0.360834	6.52324					Proximate composition_author	Digitized	West et al 2007
Bottlenose dolphin	Tursiops truncatus	Delphinidae	Artiodactyla	1	422.841	1095	0.386156	7.04624					Proximate composition_author	Digitized	West et al 2007
Bottlenose dolphin	Tursiops truncatus	Delphinidae	Artiodactyla	1	426.307	1095	0.389321	6.75081					Proximate composition_author	Digitized	West et al 2007
Bottlenose dolphin	Tursiops truncatus	Delphinidae	Artiodactyla	1	454.034	1095	0.414643	7.75942					Proximate composition_author	Digitized	West et al 2007
Bottlenose dolphin	Tursiops truncatus	Delphinidae	Artiodactyla	1	457.5	1095	0.417808	8.02012					Proximate composition_author	Digitized	West et al 2007
Bottlenose dolphin	Tursiops truncatus	Delphinidae	Artiodactyla	1	485.227	1095	0.44313	7.85451					Proximate composition_author	Digitized	West et al 2007
Bottlenose dolphin	Tursiops truncatus	Delphinidae	Artiodactyla	1	488.693	1095	0.446295	7.1269					Proximate composition_author	Digitized	West et al 2007
Bottlenose dolphin	Tursiops truncatus	Delphinidae	Artiodactyla	1	516.42	1095	0.471617	9.1954					Proximate composition_author	Digitized	West et al 2007
Bottlenose dolphin	Tursiops truncatus	Delphinidae	Artiodactyla	1	544.148	1095	0.496939	10.4695					Proximate composition_author	Digitized	West et al 2007
Bottlenose dolphin	Tursiops truncatus	Delphinidae	Artiodactyla	1	547.614	1095	0.500104	8.44322					Proximate composition_author	Digitized	West et al 2007
Bottlenose dolphin	Tursiops truncatus	Delphinidae	Artiodactyla	1	575.341	1095	0.525425	11.3729					Proximate composition_author	Digitized	West et al 2007
Bottlenose dolphin	Tursiops truncatus	Delphinidae	Artiodactyla	1	578.807	1095	0.528591	8.67827					Proximate composition_author	Digitized	West et al 2007
Bottlenose dolphin	Tursiops truncatus	Delphinidae	Artiodactyla	1	603.068	1095	0.550747	10.0891					Proximate composition_author	Digitized	West et al 2007
Bottlenose dolphin	Tursiops truncatus	Delphinidae	Artiodactyla	1	610	1095	0.557078	7.40897					Proximate composition_author	Digitized	West et al 2007
Bottlenose dolphin	Tursiops truncatus	Delphinidae	Artiodactyla	1	637.727	1095	0.582399	10.1367					Proximate composition_author	Digitized	West et al 2007
Bottlenose dolphin	Tursiops truncatus	Delphinidae	Artiodactyla	1	641.193	1095	0.585565	7.03288					Proximate composition_author	Digitized	West et al 2007
Bottlenose dolphin	Tursiops truncatus	Delphinidae	Artiodactyla	1	665.455	1095	0.607721	11.2302					Proximate composition_author	Digitized	West et al 2007
Bottlenose dolphin	Tursiops truncatus	Delphinidae	Artiodactyla	1	672.386	1095	0.614051	8.86632					Proximate composition_author	Digitized	West et al 2007
Bottlenose dolphin	Tursiops truncatus	Delphinidae	Artiodactyla	1	696.648	1095	0.636208	11.3253					Proximate composition_author	Digitized	West et al 2007
Bottlenose dolphin	Tursiops truncatus	Delphinidae	Artiodactyla	1	700.114	1095	0.639373	7.87908					Proximate composition_author	Digitized	West et al 2007
Bottlenose dolphin	Tursiops truncatus	Delphinidae	Artiodactyla	1	727.841	1095	0.664695	10.0891					Proximate composition_author	Digitized	West et al 2007
Bottlenose dolphin	Tursiops truncatus	Delphinidae	Artiodactyla	1	731.307	1095	0.66786	9.33643					Proximate composition_author	Digitized	West et al 2007
Bottlenose dolphin	Tursiops truncatus	Delphinidae	Artiodactyla	1	755.568	1095	0.690017	10.9925					Proximate composition_author	Digitized	West et al 2007
Bottlenose dolphin	Tursiops truncatus	Delphinidae	Artiodactyla	1	762.5	1095	0.696347	8.58425					Proximate composition_author	Digitized	West et al 2007
Bottlenose dolphin	Tursiops truncatus	Delphinidae	Artiodactyla	1	786.761	1095	0.718504	12.4664					Proximate composition_author	Digitized	West et al 2007
Bottlenose dolphin	Tursiops truncatus	Delphinidae	Artiodactyla	1	793.693	1095	0.724834	8.7723					Proximate composition_author	Digitized	West et al 2007
Bottlenose dolphin	Tursiops truncatus	Delphinidae	Artiodactyla	1	817.955	1095	0.74699	12.7517					Proximate composition_author	Digitized	West et al 2007
Bottlenose dolphin	Tursiops truncatus	Delphinidae	Artiodactyla	1	824.886	1095	0.753321	10.8878					Proximate composition_author	Digitized	West et al 2007
Bottlenose dolphin	Tursiops truncatus	Delphinidae	Artiodactyla	1	852.614	1095	0.778643	10.9818					Proximate composition_author	Digitized	West et al 2007
Bottlenose dolphin	Tursiops truncatus	Delphinidae	Artiodactyla	1	883.807	1095	0.80713	11.3579					Proximate composition_author	Digitized	West et al 2007
Pacific white-sided dolphin	Lagenorhyncus obliquidens	Delphinidae	Artiodactyla	1	0	549	0	5.38433					Proximate composition_author	Digitized	Katsumata et al 2022
Pacific white-sided dolphin	Lagenorhyncus obliquidens	Delphinidae	Artiodactyla	1	7	549	0.0127505	12.7921					Proximate composition_author	Digitized	Katsumata et al 2022
Pacific white-sided dolphin	Lagenorhyncus obliquidens	Delphinidae	Artiodactyla	1	14	549	0.0255009	12.9635					Proximate composition_author	Digitized	Katsumata et al 2022
Pacific white-sided dolphin	Lagenorhyncus obliquidens	Delphinidae	Artiodactyla	1	21	549	0.0382514	12.0033					Proximate composition_author	Digitized	Katsumata et al 2022
Pacific white-sided dolphin	Lagenorhyncus obliquidens	Delphinidae	Artiodactyla	1	28	549	0.0510018	14.061					Proximate composition_author	Digitized	Katsumata et al 2022
Pacific white-sided dolphin	Lagenorhyncus obliquidens	Delphinidae	Artiodactyla	1	35	549	0.0637523	12.0033					Proximate composition_author	Digitized	Katsumata et al 2022
Pacific white-sided dolphin	Lagenorhyncus obliquidens	Delphinidae	Artiodactyla	1	42	549	0.0765027	12.1405					Proximate composition_author	Digitized	Katsumata et al 2022
Pacific white-sided dolphin	Lagenorhyncus obliquidens	Delphinidae	Artiodactyla	1	56	549	0.102004	8.84813					Proximate composition_author	Digitized	Katsumata et al 2022
Pacific white-sided dolphin	Lagenorhyncus obliquidens	Delphinidae	Artiodactyla	1	70	549	0.127505	8.09364					Proximate composition_author	Digitized	Katsumata et al 2022
Pacific white-sided dolphin	Lagenorhyncus obliquidens	Delphinidae	Artiodactyla	1	84	549	0.153005	10.4257					Proximate composition_author	Digitized	Katsumata et al 2022
Pacific white-sided dolphin	Lagenorhyncus obliquidens	Delphinidae	Artiodactyla	1	91	549	0.165756	10.2542					Proximate composition_author	Digitized	Katsumata et al 2022
Okapi	Okapia johnstoni	Giraffidae	Artiodactyla	1	14	189	0.0740741	5.79028					Proximate composition_Oftedal2014	Digitized	Kawasaki and Suginaka 2012
Okapi	Okapia johnstoni	Giraffidae	Artiodactyla	1	28	189	0.148148	6.67431					Proximate composition_Oftedal2014	Digitized	Kawasaki and Suginaka 2012
Okapi	Okapia johnstoni	Giraffidae	Artiodactyla	1	42	189	0.222222	6.60599					Proximate composition_Oftedal2014	Digitized	Kawasaki and Suginaka 2012
Okapi	Okapia johnstoni	Giraffidae	Artiodactyla	1	63	189	0.333333	4.36369					Proximate composition_Oftedal2014	Digitized	Kawasaki and Suginaka 2012
Okapi	Okapia johnstoni	Giraffidae	Artiodactyla	1	84	189	0.444444	8.58635					Proximate composition_Oftedal2014	Digitized	Kawasaki and Suginaka 2012
Okapi	Okapia johnstoni	Giraffidae	Artiodactyla	1	105	189	0.555556	4.97678					Proximate composition_Oftedal2014	Digitized	Kawasaki and Suginaka 2012
Okapi	Okapia johnstoni	Giraffidae	Artiodactyla	1	126	189	0.666667	4.48346					Proximate composition_Oftedal2014	Digitized	Kawasaki and Suginaka 2012
Okapi	Okapia johnstoni	Giraffidae	Artiodactyla	1	147	189	0.777778	5.70074					Proximate composition_Oftedal2014	Digitized	Kawasaki and Suginaka 2012
Okapi	Okapia johnstoni	Giraffidae	Artiodactyla	1	168	189	0.888889	7.41392					Proximate composition_Oftedal2014	Digitized	Kawasaki and Suginaka 2012
Okapi	Okapia johnstoni	Giraffidae	Artiodactyla	1	189	189	1	5.7083					Proximate composition_Oftedal2014	Digitized	Kawasaki and Suginaka 2012
Reticulated giraffe	Girafa camelopardalis reticulata	Giraffidae	Artiodactyla	1	150	392	0.382653	6.9657					Proximate composition_Oftedal2014	Text	Aschaffenburg et al 1962
Reticulated giraffe	Girafa camelopardalis reticulata	Giraffidae	Artiodactyla	1	11	392	0.0280612	7.97511					Proximate composition_Oftedal2014	Digitized	Petzinger et al. 2013
Reticulated giraffe	Girafa camelopardalis reticulata	Giraffidae	Artiodactyla	1	14	392	0.0357143	5.62357					Proximate composition_Oftedal2014	Digitized	Petzinger et al. 2013
Reticulated giraffe	Girafa camelopardalis reticulata	Giraffidae	Artiodactyla	1	18	392	0.0459184	6.00307					Proximate composition_Oftedal2014	Digitized	Petzinger et al. 2013
Reticulated giraffe	Girafa camelopardalis reticulata	Giraffidae	Artiodactyla	1	24	392	0.0612245	5.39553					Proximate composition_Oftedal2014	Digitized	Petzinger et al. 2013
Reticulated giraffe	Girafa camelopardalis reticulata	Giraffidae	Artiodactyla	1	34	392	0.0867347	3.37293					Proximate composition_Oftedal2014	Digitized	Petzinger et al. 2013
Reticulated giraffe	Girafa camelopardalis reticulata	Giraffidae	Artiodactyla	1	55	392	0.140306	4.44687					Proximate composition_Oftedal2014	Digitized	Petzinger et al. 2013
Reticulated giraffe	Girafa camelopardalis reticulata	Giraffidae	Artiodactyla	1	59	392	0.15051	7.32983					Proximate composition_Oftedal2014	Digitized	Petzinger et al. 2013
Reticulated giraffe	Girafa camelopardalis reticulata	Giraffidae	Artiodactyla	1	66	392	0.168367	3.9487					Proximate composition_Oftedal2014	Digitized	Petzinger et al. 2013
Reticulated giraffe	Girafa camelopardalis reticulata	Giraffidae	Artiodactyla	1	69	392	0.17602	3.69658					Proximate composition_Oftedal2014	Digitized	Petzinger et al. 2013
Reticulated giraffe	Girafa camelopardalis reticulata	Giraffidae	Artiodactyla	1	80	392	0.204082	3.76633					Proximate composition_Oftedal2014	Digitized	Petzinger et al. 2013
Reticulated giraffe	Girafa camelopardalis reticulata	Giraffidae	Artiodactyla	1	93	392	0.237245	4.06885					Proximate composition_Oftedal2014	Digitized	Petzinger et al. 2013
Reticulated giraffe	Girafa camelopardalis reticulata	Giraffidae	Artiodactyla	1	101	392	0.257653	4.18427					Proximate composition_Oftedal2014	Digitized	Petzinger et al. 2013
Reticulated giraffe	Girafa camelopardalis reticulata	Giraffidae	Artiodactyla	1	109	392	0.278061	3.07103					Proximate composition_Oftedal2014	Digitized	Petzinger et al. 2013
Harbor porpoise	Phocoena phocoena	Phocoenidae	Artiodactyla	1	77 - 100	304	0.25 - 0.33	8.846 - 18.129					Proximate composition_Oftedal2014	Author provided	Unpublished data provided by Cara Gallagher (Aarhus University) and Paulien Bunskoek (Dolfinarium Harderwijk)
American mink	Neogale vision	Mustelidae	Carnivora	9	3	42	0.0714286	4.53	1.50768				Proximate composition_author	Table	Tauson et al 2004	Age: First day of sampling was used because it appears that was when the milk was collected; Milk SD: Used the SD from Scholnect et al 1985
American mink	Neogale vision	Mustelidae	Carnivora	9	10	42	0.238095	5.14	1.50768				Proximate composition_author	Table	Tauson et al 2004	Age: First day of sampling was used because it appears that was when the milk was collected; Milk SD: Used the SD from Scholnect et al 1985
American mink	Neogale vision	Mustelidae	Carnivora	9	17	42	0.404762	5.85	1.50768				Proximate composition_author	Table	Tauson et al 2004	Age: First day of sampling was used because it appears that was when the milk was collected; Milk SD: Used the SD from Scholnect et al 1985
American mink	Neogale vision	Mustelidae	Carnivora	9	24	42	0.571429	5.96	1.50768				Proximate composition_author	Table	Tauson et al 2004	Age: First day of sampling was used because it appears that was when the milk was collected; Milk SD: Used the SD from Scholnect et al 1985
Domestic ferret	Mustela putorius	Mustelidae	Carnivora	5	5	42	0.119048	5.3133	1.5112				Proximate composition_Oftedal2014	Table	Schoknecht et al 1985	Sample size: Were slightly different among fat, protein, sugar. Used lowest value
Domestic ferret	Mustela putorius	Mustelidae	Carnivora	6	5	42	0.119048	6.0113	1.1552				Proximate composition_Oftedal2014	Table	Schoknecht et al 1985	Sample size: Were slightly different among fat, protein, sugar. Used lowest value
Domestic ferret	Mustela putorius	Mustelidae	Carnivora	6	5	42	0.119048	5.7435	1.194				Proximate composition_Oftedal2014	Table	Schoknecht et al 1985	Sample size: Were slightly different among fat, protein, sugar. Used lowest value
Domestic ferret	Mustela putorius	Mustelidae	Carnivora	6	5	42	0.119048	5.5923	1.0664				Proximate composition_Oftedal2014	Table	Schoknecht et al 1985	Sample size: Were slightly different among fat, protein, sugar. Used lowest value
Domestic ferret	Mustela putorius	Mustelidae	Carnivora	6	11	42	0.261905	6.1243	2.2065				Proximate composition_Oftedal2014	Table	Schoknecht et al 1985	Sample size: Were slightly different among fat, protein, sugar. Used lowest value
Domestic ferret	Mustela putorius	Mustelidae	Carnivora	7	11	42	0.261905	5.8128	1.3399				Proximate composition_Oftedal2014	Table	Schoknecht et al 1985	Sample size: Were slightly different among fat, protein, sugar. Used lowest value
Domestic ferret	Mustela putorius	Mustelidae	Carnivora	6	11	42	0.261905	6.2277	1.0446				Proximate composition_Oftedal2014	Table	Schoknecht et al 1985	Sample size: Were slightly different among fat, protein, sugar. Used lowest value
Domestic ferret	Mustela putorius	Mustelidae	Carnivora	4	11	42	0.261905	6.398	1.5826				Proximate composition_Oftedal2014	Table	Schoknecht et al 1985	Sample size: Were slightly different among fat, protein, sugar. Used lowest value
Domestic ferret	Mustela putorius	Mustelidae	Carnivora	6	19	42	0.452381	6.1737	1.5576				Proximate composition_Oftedal2014	Table	Schoknecht et al 1985	Sample size: Were slightly different among fat, protein, sugar. Used lowest value
Domestic ferret	Mustela putorius	Mustelidae	Carnivora	8	19	42	0.452381	5.6759	1.9803				Proximate composition_Oftedal2014	Table	Schoknecht et al 1985	Sample size: Were slightly different among fat, protein, sugar. Used lowest value
Domestic ferret	Mustela putorius	Mustelidae	Carnivora	7	19	42	0.452381	6.6508	1.6189				Proximate composition_Oftedal2014	Table	Schoknecht et al 1985	Sample size: Were slightly different among fat, protein, sugar. Used lowest value
Domestic ferret	Mustela putorius	Mustelidae	Carnivora	4	19	42	0.452381	6.3998	0.7814				Proximate composition_Oftedal2014	Table	Schoknecht et al 1985	Sample size: Were slightly different among fat, protein, sugar. Used lowest value
Domestic ferret	Mustela putorius	Mustelidae	Carnivora	7	25	42	0.595238	5.281	1.0003				Proximate composition_Oftedal2014	Table	Schoknecht et al 1985	Sample size: Were slightly different among fat, protein, sugar. Used lowest value
Domestic ferret	Mustela putorius	Mustelidae	Carnivora	9	25	42	0.595238	5.7254	2.5134				Proximate composition_Oftedal2014	Table	Schoknecht et al 1985	Sample size: Were slightly different among fat, protein, sugar. Used lowest value
Domestic ferret	Mustela putorius	Mustelidae	Carnivora	7	25	42	0.595238	5.8253	0.38998				Proximate composition_Oftedal2014	Table	Schoknecht et al 1985	Sample size: Were slightly different among fat, protein, sugar. Used lowest value
Domestic ferret	Mustela putorius	Mustelidae	Carnivora	4	25	42	0.595238	6.0995	3.5036				Proximate composition_Oftedal2014	Table	Schoknecht et al 1985	Sample size: Were slightly different among fat, protein, sugar. Used lowest value
Domestic ferret	Mustela putorius	Mustelidae	Carnivora	3	33	42	0.785714	6.5835	1.1651				Proximate composition_Oftedal2014	Table	Schoknecht et al 1985	Sample size: Were slightly different among fat, protein, sugar. Used lowest value
Domestic ferret	Mustela putorius	Mustelidae	Carnivora	3	33	42	0.785714	7.0018	0.8602				Proximate composition_Oftedal2014	Table	Schoknecht et al 1985	Sample size: Were slightly different among fat, protein, sugar. Used lowest value
Domestic ferret	Mustela putorius	Mustelidae	Carnivora	3	33	42	0.785714	6.412	0.9942				Proximate composition_Oftedal2014	Table	Schoknecht et al 1985	Sample size: Were slightly different among fat, protein, sugar. Used lowest value
Domestic ferret	Mustela putorius	Mustelidae	Carnivora	4	33	42	0.785714	6.2057	0.6838				Proximate composition_Oftedal2014	Table	Schoknecht et al 1985	Sample size: Were slightly different among fat, protein, sugar. Used lowest value
Domestic ferret	Mustela putorius	Mustelidae	Carnivora	3	39	42	0.928571	7.783	1.3354				Proximate composition_Oftedal2014	Table	Schoknecht et al 1985	Sample size: Were slightly different among fat, protein, sugar. Used lowest value
Domestic ferret	Mustela putorius	Mustelidae	Carnivora	3	39	42	0.928571	7.5302	3.6844				Proximate composition_Oftedal2014	Table	Schoknecht et al 1985	Sample size: Were slightly different among fat, protein, sugar. Used lowest value
Domestic ferret	Mustela putorius	Mustelidae	Carnivora	1	39	42	0.928571	7.316					Proximate composition_Oftedal2014	Table	Schoknecht et al 1985	Sample size: Were slightly different among fat, protein, sugar. Used lowest value
Domestic ferret	Mustela putorius	Mustelidae	Carnivora	2	39	42	0.928571	5.7345	0.18				Proximate composition_Oftedal2014	Table	Schoknecht et al 1985	Sample size: Were slightly different among fat, protein, sugar. Used lowest value
Antarctic fur seal	Arctocephalus gazella	Otariidae	Carnivora	1	0	116	0	13.0822					Proximate composition_author	Digitized	Arnould and Boyd 1995
Antarctic fur seal	Arctocephalus gazella	Otariidae	Carnivora	1	0	116	0	16.2329					Proximate composition_author	Digitized	Arnould and Boyd 1995
Antarctic fur seal	Arctocephalus gazella	Otariidae	Carnivora	1	0	116	0	17.3973					Proximate composition_author	Digitized	Arnould and Boyd 1995
Antarctic fur seal	Arctocephalus gazella	Otariidae	Carnivora	1	0	116	0	18.2192					Proximate composition_author	Digitized	Arnould and Boyd 1995
Antarctic fur seal	Arctocephalus gazella	Otariidae	Carnivora	1	0	116	0	19.0411					Proximate composition_author	Digitized	Arnould and Boyd 1995
Antarctic fur seal	Arctocephalus gazella	Otariidae	Carnivora	1	0	116	0	20.5479					Proximate composition_author	Digitized	Arnould and Boyd 1995
Antarctic fur seal	Arctocephalus gazella	Otariidae	Carnivora	1	0	116	0	21.9178					Proximate composition_author	Digitized	Arnould and Boyd 1995
Antarctic fur seal	Arctocephalus gazella	Otariidae	Carnivora	1	1	116	0.00862069	15					Proximate composition_author	Digitized	Arnould and Boyd 1995
Antarctic fur seal	Arctocephalus gazella	Otariidae	Carnivora	1	1	116	0.00862069	15.7534					Proximate composition_author	Digitized	Arnould and Boyd 1995
Antarctic fur seal	Arctocephalus gazella	Otariidae	Carnivora	1	1	116	0.00862069	16.9178					Proximate composition_author	Digitized	Arnould and Boyd 1995
Antarctic fur seal	Arctocephalus gazella	Otariidae	Carnivora	1	1	116	0.00862069	17.7397					Proximate composition_author	Digitized	Arnould and Boyd 1995
Antarctic fur seal	Arctocephalus gazella	Otariidae	Carnivora	1	1	116	0.00862069	18.0822					Proximate composition_author	Digitized	Arnould and Boyd 1995
Antarctic fur seal	Arctocephalus gazella	Otariidae	Carnivora	1	1	116	0.00862069	18.4932					Proximate composition_author	Digitized	Arnould and Boyd 1995
Antarctic fur seal	Arctocephalus gazella	Otariidae	Carnivora	1	1	116	0.00862069	18.8356					Proximate composition_author	Digitized	Arnould and Boyd 1995
Antarctic fur seal	Arctocephalus gazella	Otariidae	Carnivora	1	1	116	0.00862069	19.9315					Proximate composition_author	Digitized	Arnould and Boyd 1995
Antarctic fur seal	Arctocephalus gazella	Otariidae	Carnivora	1	4.0708	116	0.0350931	18.8393					Proximate composition_author	Digitized	Arnould and Boyd 1995
Antarctic fur seal	Arctocephalus gazella	Otariidae	Carnivora	1	4.33628	116	0.0373818	16.6964					Proximate composition_author	Digitized	Arnould and Boyd 1995
Antarctic fur seal	Arctocephalus gazella	Otariidae	Carnivora	1	4.60177	116	0.0396704	15.2679					Proximate composition_author	Digitized	Arnould and Boyd 1995
Antarctic fur seal	Arctocephalus gazella	Otariidae	Carnivora	1	5.39823	116	0.0465365	13.5714					Proximate composition_author	Digitized	Arnould and Boyd 1995
Antarctic fur seal	Arctocephalus gazella	Otariidae	Carnivora	1	5.39823	116	0.0465365	17.8571					Proximate composition_author	Digitized	Arnould and Boyd 1995
Antarctic fur seal	Arctocephalus gazella	Otariidae	Carnivora	1	5.39823	116	0.0465365	20.625					Proximate composition_author	Digitized	Arnould and Boyd 1995
Antarctic fur seal	Arctocephalus gazella	Otariidae	Carnivora	1	5.66372	116	0.0488251	11.3393					Proximate composition_author	Digitized	Arnould and Boyd 1995
Antarctic fur seal	Arctocephalus gazella	Otariidae	Carnivora	1	5.66372	116	0.0488251	15.5357					Proximate composition_author	Digitized	Arnould and Boyd 1995
Antarctic fur seal	Arctocephalus gazella	Otariidae	Carnivora	1	5.66372	116	0.0488251	16.6964					Proximate composition_author	Digitized	Arnould and Boyd 1995
Antarctic fur seal	Arctocephalus gazella	Otariidae	Carnivora	1	5.66372	116	0.0488251	19.0179					Proximate composition_author	Digitized	Arnould and Boyd 1995
Antarctic fur seal	Arctocephalus gazella	Otariidae	Carnivora	1	5.9292	116	0.0511138	14.375					Proximate composition_author	Digitized	Arnould and Boyd 1995
Antarctic fur seal	Arctocephalus gazella	Otariidae	Carnivora	1	5.9292	116	0.0511138	15.0893					Proximate composition_author	Digitized	Arnould and Boyd 1995
Antarctic fur seal	Arctocephalus gazella	Otariidae	Carnivora	1	5.9292	116	0.0511138	16.1607					Proximate composition_author	Digitized	Arnould and Boyd 1995
Antarctic fur seal	Arctocephalus gazella	Otariidae	Carnivora	1	11.2389	116	0.0968874	15.3571					Proximate composition_author	Digitized	Arnould and Boyd 1995
Antarctic fur seal	Arctocephalus gazella	Otariidae	Carnivora	1	11.5044	116	0.0991761	17.5					Proximate composition_author	Digitized	Arnould and Boyd 1995
Antarctic fur seal	Arctocephalus gazella	Otariidae	Carnivora	1	11.5044	116	0.0991761	16.3393					Proximate composition_author	Digitized	Arnould and Boyd 1995
Antarctic fur seal	Arctocephalus gazella	Otariidae	Carnivora	1	11.5044	116	0.0991761	18.5714					Proximate composition_author	Digitized	Arnould and Boyd 1995
Antarctic fur seal	Arctocephalus gazella	Otariidae	Carnivora	1	12.5664	116	0.108331	19.2857					Proximate composition_author	Digitized	Arnould and Boyd 1995
Antarctic fur seal	Arctocephalus gazella	Otariidae	Carnivora	1	12.8319	116	0.110619	15.1786					Proximate composition_author	Digitized	Arnould and Boyd 1995
Antarctic fur seal	Arctocephalus gazella	Otariidae	Carnivora	1	13.6283	116	0.117486	16.6071					Proximate composition_author	Digitized	Arnould and Boyd 1995
Antarctic fur seal	Arctocephalus gazella	Otariidae	Carnivora	1	13.6283	116	0.117486	17.1429					Proximate composition_author	Digitized	Arnould and Boyd 1995
Antarctic fur seal	Arctocephalus gazella	Otariidae	Carnivora	1	13.6283	116	0.117486	18.75					Proximate composition_author	Digitized	Arnould and Boyd 1995
Antarctic fur seal	Arctocephalus gazella	Otariidae	Carnivora	1	13.8938	116	0.119774	10.2679					Proximate composition_author	Digitized	Arnould and Boyd 1995
Antarctic fur seal	Arctocephalus gazella	Otariidae	Carnivora	1	14.6903	116	0.12664	17.7679					Proximate composition_author	Digitized	Arnould and Boyd 1995
Antarctic fur seal	Arctocephalus gazella	Otariidae	Carnivora	1	14.6903	116	0.12664	19.2857					Proximate composition_author	Digitized	Arnould and Boyd 1995
Antarctic fur seal	Arctocephalus gazella	Otariidae	Carnivora	1	15.7522	116	0.135795	14.375					Proximate composition_author	Digitized	Arnould and Boyd 1995
Antarctic fur seal	Arctocephalus gazella	Otariidae	Carnivora	1	15.7522	116	0.135795	16.6071					Proximate composition_author	Digitized	Arnould and Boyd 1995
Antarctic fur seal	Arctocephalus gazella	Otariidae	Carnivora	1	18.9381	116	0.163259	14.375					Proximate composition_author	Digitized	Arnould and Boyd 1995
Antarctic fur seal	Arctocephalus gazella	Otariidae	Carnivora	1	21.5929	116	0.186146	17.6786					Proximate composition_author	Digitized	Arnould and Boyd 1995
Antarctic fur seal	Arctocephalus gazella	Otariidae	Carnivora	1	23.7168	116	0.204455	15.4464					Proximate composition_author	Digitized	Arnould and Boyd 1995
Antarctic fur seal	Arctocephalus gazella	Otariidae	Carnivora	1	25.5752	116	0.220476	17.8571					Proximate composition_author	Digitized	Arnould and Boyd 1995
Antarctic fur seal	Arctocephalus gazella	Otariidae	Carnivora	1	26.6372	116	0.229631	19.375					Proximate composition_author	Digitized	Arnould and Boyd 1995
Antarctic fur seal	Arctocephalus gazella	Otariidae	Carnivora	1	28.7611	116	0.24794	20.4464					Proximate composition_author	Digitized	Arnould and Boyd 1995
Antarctic fur seal	Arctocephalus gazella	Otariidae	Carnivora	1	31.4159	116	0.270827	16.875					Proximate composition_author	Digitized	Arnould and Boyd 1995
Antarctic fur seal	Arctocephalus gazella	Otariidae	Carnivora	1	32.4779	116	0.279982	12.8571					Proximate composition_author	Digitized	Arnould and Boyd 1995
Antarctic fur seal	Arctocephalus gazella	Otariidae	Carnivora	1	33.8053	116	0.291425	18.9286					Proximate composition_author	Digitized	Arnould and Boyd 1995
Antarctic fur seal	Arctocephalus gazella	Otariidae	Carnivora	1	33.8053	116	0.291425	16.6071					Proximate composition_author	Digitized	Arnould and Boyd 1995
Antarctic fur seal	Arctocephalus gazella	Otariidae	Carnivora	1	34.8673	116	0.30058	19.4643					Proximate composition_author	Digitized	Arnould and Boyd 1995
Antarctic fur seal	Arctocephalus gazella	Otariidae	Carnivora	1	34.8673	116	0.30058	16.3393					Proximate composition_author	Digitized	Arnould and Boyd 1995
Antarctic fur seal	Arctocephalus gazella	Otariidae	Carnivora	1	35.9292	116	0.309735	17.7679					Proximate composition_author	Digitized	Arnould and Boyd 1995
Antarctic fur seal	Arctocephalus gazella	Otariidae	Carnivora	1	36.7257	116	0.316601	16.875					Proximate composition_author	Digitized	Arnould and Boyd 1995
Antarctic fur seal	Arctocephalus gazella	Otariidae	Carnivora	1	36.9912	116	0.318889	13.125					Proximate composition_author	Digitized	Arnould and Boyd 1995
Antarctic fur seal	Arctocephalus gazella	Otariidae	Carnivora	1	38.5841	116	0.332621	15.0893					Proximate composition_author	Digitized	Arnould and Boyd 1995
Antarctic fur seal	Arctocephalus gazella	Otariidae	Carnivora	1	39.9115	116	0.344065	15.3571					Proximate composition_author	Digitized	Arnould and Boyd 1995
Antarctic fur seal	Arctocephalus gazella	Otariidae	Carnivora	1	39.9115	116	0.344065	18.9286					Proximate composition_author	Digitized	Arnould and Boyd 1995
Antarctic fur seal	Arctocephalus gazella	Otariidae	Carnivora	1	40.708	116	0.350931	18.2143					Proximate composition_author	Digitized	Arnould and Boyd 1995
Antarctic fur seal	Arctocephalus gazella	Otariidae	Carnivora	1	42.5664	116	0.366951	17.6786					Proximate composition_author	Digitized	Arnould and Boyd 1995
Antarctic fur seal	Arctocephalus gazella	Otariidae	Carnivora	1	42.8319	116	0.36924	11.4286					Proximate composition_author	Digitized	Arnould and Boyd 1995
Antarctic fur seal	Arctocephalus gazella	Otariidae	Carnivora	1	43.6283	116	0.376106	18.75					Proximate composition_author	Digitized	Arnould and Boyd 1995
Antarctic fur seal	Arctocephalus gazella	Otariidae	Carnivora	1	44.6903	116	0.385261	16.3393					Proximate composition_author	Digitized	Arnould and Boyd 1995
Antarctic fur seal	Arctocephalus gazella	Otariidae	Carnivora	1	44.6903	116	0.385261	21.3393					Proximate composition_author	Digitized	Arnould and Boyd 1995
Antarctic fur seal	Arctocephalus gazella	Otariidae	Carnivora	1	45.2212	116	0.389838	13.3929					Proximate composition_author	Digitized	Arnould and Boyd 1995
Antarctic fur seal	Arctocephalus gazella	Otariidae	Carnivora	1	45.4867	116	0.392127	18.9286					Proximate composition_author	Digitized	Arnould and Boyd 1995
Antarctic fur seal	Arctocephalus gazella	Otariidae	Carnivora	1	46.5487	116	0.401282	19.0179					Proximate composition_author	Digitized	Arnould and Boyd 1995
Antarctic fur seal	Arctocephalus gazella	Otariidae	Carnivora	1	46.8142	116	0.40357	14.2857					Proximate composition_author	Digitized	Arnould and Boyd 1995
Antarctic fur seal	Arctocephalus gazella	Otariidae	Carnivora	1	46.8142	116	0.40357	21.1607					Proximate composition_author	Digitized	Arnould and Boyd 1995
Antarctic fur seal	Arctocephalus gazella	Otariidae	Carnivora	1	47.3451	116	0.408148	22.4107					Proximate composition_author	Digitized	Arnould and Boyd 1995
Antarctic fur seal	Arctocephalus gazella	Otariidae	Carnivora	1	47.6106	116	0.410436	20.1786					Proximate composition_author	Digitized	Arnould and Boyd 1995
Antarctic fur seal	Arctocephalus gazella	Otariidae	Carnivora	1	48.9381	116	0.42188	18.9286					Proximate composition_author	Digitized	Arnould and Boyd 1995
Antarctic fur seal	Arctocephalus gazella	Otariidae	Carnivora	1	49.2035	116	0.424168	21.6964					Proximate composition_author	Digitized	Arnould and Boyd 1995
Antarctic fur seal	Arctocephalus gazella	Otariidae	Carnivora	1	49.469	116	0.426457	18.3036					Proximate composition_author	Digitized	Arnould and Boyd 1995
Antarctic fur seal	Arctocephalus gazella	Otariidae	Carnivora	1	50	116	0.431034	15.2679					Proximate composition_author	Digitized	Arnould and Boyd 1995
Antarctic fur seal	Arctocephalus gazella	Otariidae	Carnivora	1	50	116	0.431034	15.1786					Proximate composition_author	Digitized	Arnould and Boyd 1995
Antarctic fur seal	Arctocephalus gazella	Otariidae	Carnivora	1	50.7965	116	0.437901	16.6964					Proximate composition_author	Digitized	Arnould and Boyd 1995
Antarctic fur seal	Arctocephalus gazella	Otariidae	Carnivora	1	51.0619	116	0.440189	18.5714					Proximate composition_author	Digitized	Arnould and Boyd 1995
Antarctic fur seal	Arctocephalus gazella	Otariidae	Carnivora	1	51.8584	116	0.447055	19.7321					Proximate composition_author	Digitized	Arnould and Boyd 1995
Antarctic fur seal	Arctocephalus gazella	Otariidae	Carnivora	1	52.9204	116	0.45621	14.1071					Proximate composition_author	Digitized	Arnould and Boyd 1995
Antarctic fur seal	Arctocephalus gazella	Otariidae	Carnivora	1	53.7168	116	0.463076	15.625					Proximate composition_author	Digitized	Arnould and Boyd 1995
Antarctic fur seal	Arctocephalus gazella	Otariidae	Carnivora	1	54.7788	116	0.472231	12.4107					Proximate composition_author	Digitized	Arnould and Boyd 1995
Antarctic fur seal	Arctocephalus gazella	Otariidae	Carnivora	1	55.3097	116	0.476808	15.4464					Proximate composition_author	Digitized	Arnould and Boyd 1995
Antarctic fur seal	Arctocephalus gazella	Otariidae	Carnivora	1	55.8407	116	0.481385	19.2857					Proximate composition_author	Digitized	Arnould and Boyd 1995
Antarctic fur seal	Arctocephalus gazella	Otariidae	Carnivora	1	55.8407	116	0.481385	17.3214					Proximate composition_author	Digitized	Arnould and Boyd 1995
Antarctic fur seal	Arctocephalus gazella	Otariidae	Carnivora	1	55.8407	116	0.481385	16.4286					Proximate composition_author	Digitized	Arnould and Boyd 1995
Antarctic fur seal	Arctocephalus gazella	Otariidae	Carnivora	1	55.8407	116	0.481385	14.375					Proximate composition_author	Digitized	Arnould and Boyd 1995
Antarctic fur seal	Arctocephalus gazella	Otariidae	Carnivora	1	55.8407	116	0.481385	13.3929					Proximate composition_author	Digitized	Arnould and Boyd 1995
Antarctic fur seal	Arctocephalus gazella	Otariidae	Carnivora	1	56.1062	116	0.483674	15.1786					Proximate composition_author	Digitized	Arnould and Boyd 1995
Antarctic fur seal	Arctocephalus gazella	Otariidae	Carnivora	1	62.7434	116	0.540891	16.4286					Proximate composition_author	Digitized	Arnould and Boyd 1995
Antarctic fur seal	Arctocephalus gazella	Otariidae	Carnivora	1	62.7434	116	0.540891	17.9464					Proximate composition_author	Digitized	Arnould and Boyd 1995
Antarctic fur seal	Arctocephalus gazella	Otariidae	Carnivora	1	65.9292	116	0.568355	12.7679					Proximate composition_author	Digitized	Arnould and Boyd 1995
Antarctic fur seal	Arctocephalus gazella	Otariidae	Carnivora	1	69.3805	116	0.598108	19.4643					Proximate composition_author	Digitized	Arnould and Boyd 1995
Antarctic fur seal	Arctocephalus gazella	Otariidae	Carnivora	1	70.4425	116	0.607263	20					Proximate composition_author	Digitized	Arnould and Boyd 1995
Antarctic fur seal	Arctocephalus gazella	Otariidae	Carnivora	1	72.5664	116	0.625572	15.4464					Proximate composition_author	Digitized	Arnould and Boyd 1995
Antarctic fur seal	Arctocephalus gazella	Otariidae	Carnivora	1	73.6283	116	0.634727	20.0893					Proximate composition_author	Digitized	Arnould and Boyd 1995
Antarctic fur seal	Arctocephalus gazella	Otariidae	Carnivora	1	74.6903	116	0.643882	16.1607					Proximate composition_author	Digitized	Arnould and Boyd 1995
Antarctic fur seal	Arctocephalus gazella	Otariidae	Carnivora	1	74.6903	116	0.643882	16.9643					Proximate composition_author	Digitized	Arnould and Boyd 1995
Antarctic fur seal	Arctocephalus gazella	Otariidae	Carnivora	1	75.7522	116	0.653036	18.75					Proximate composition_author	Digitized	Arnould and Boyd 1995
Antarctic fur seal	Arctocephalus gazella	Otariidae	Carnivora	1	76.0177	116	0.655325	22.1429					Proximate composition_author	Digitized	Arnould and Boyd 1995
Antarctic fur seal	Arctocephalus gazella	Otariidae	Carnivora	1	76.2832	116	0.657614	21.4286					Proximate composition_author	Digitized	Arnould and Boyd 1995
Antarctic fur seal	Arctocephalus gazella	Otariidae	Carnivora	1	76.5487	116	0.659902	22.7679					Proximate composition_author	Digitized	Arnould and Boyd 1995
Antarctic fur seal	Arctocephalus gazella	Otariidae	Carnivora	1	78.6726	116	0.678212	21.6071					Proximate composition_author	Digitized	Arnould and Boyd 1995
Antarctic fur seal	Arctocephalus gazella	Otariidae	Carnivora	1	79.7345	116	0.687366	17.0536					Proximate composition_author	Digitized	Arnould and Boyd 1995
Antarctic fur seal	Arctocephalus gazella	Otariidae	Carnivora	1	79.7345	116	0.687366	18.2143					Proximate composition_author	Digitized	Arnould and Boyd 1995
Antarctic fur seal	Arctocephalus gazella	Otariidae	Carnivora	1	80.531	116	0.694233	20					Proximate composition_author	Digitized	Arnould and Boyd 1995
Antarctic fur seal	Arctocephalus gazella	Otariidae	Carnivora	1	86.6372	116	0.746872	16.875					Proximate composition_author	Digitized	Arnould and Boyd 1995
Antarctic fur seal	Arctocephalus gazella	Otariidae	Carnivora	1	86.6372	116	0.746872	19.1964					Proximate composition_author	Digitized	Arnould and Boyd 1995
Antarctic fur seal	Arctocephalus gazella	Otariidae	Carnivora	1	86.6372	116	0.746872	20.5357					Proximate composition_author	Digitized	Arnould and Boyd 1995
Antarctic fur seal	Arctocephalus gazella	Otariidae	Carnivora	1	86.6372	116	0.746872	21.6071					Proximate composition_author	Digitized	Arnould and Boyd 1995
Antarctic fur seal	Arctocephalus gazella	Otariidae	Carnivora	1	86.6372	116	0.746872	22.4107					Proximate composition_author	Digitized	Arnould and Boyd 1995
Antarctic fur seal	Arctocephalus gazella	Otariidae	Carnivora	1	88.4956	116	0.762893	16.9643					Proximate composition_author	Digitized	Arnould and Boyd 1995
Antarctic fur seal	Arctocephalus gazella	Otariidae	Carnivora	1	89.292	116	0.769759	19.5536					Proximate composition_author	Digitized	Arnould and Boyd 1995
Antarctic fur seal	Arctocephalus gazella	Otariidae	Carnivora	1	90.0885	116	0.776625	17.2321					Proximate composition_author	Digitized	Arnould and Boyd 1995
Antarctic fur seal	Arctocephalus gazella	Otariidae	Carnivora	1	90.6195	116	0.781202	19.6429					Proximate composition_author	Digitized	Arnould and Boyd 1995
Antarctic fur seal	Arctocephalus gazella	Otariidae	Carnivora	1	94.6018	116	0.815532	18.4821					Proximate composition_author	Digitized	Arnould and Boyd 1995
Antarctic fur seal	Arctocephalus gazella	Otariidae	Carnivora	1	97.5221	116	0.840708	16.3393					Proximate composition_author	Digitized	Arnould and Boyd 1995
Antarctic fur seal	Arctocephalus gazella	Otariidae	Carnivora	1	97.5221	116	0.840708	20.625					Proximate composition_author	Digitized	Arnould and Boyd 1995
Antarctic fur seal	Arctocephalus gazella	Otariidae	Carnivora	1	99.3805	116	0.856729	15.8929					Proximate composition_author	Digitized	Arnould and Boyd 1995
Antarctic fur seal	Arctocephalus gazella	Otariidae	Carnivora	1	100.442	116	0.865883	18.3929					Proximate composition_author	Digitized	Arnould and Boyd 1995
Antarctic fur seal	Arctocephalus gazella	Otariidae	Carnivora	1	100.442	116	0.865883	20.2679					Proximate composition_author	Digitized	Arnould and Boyd 1995
Antarctic fur seal	Arctocephalus gazella	Otariidae	Carnivora	1	100.442	116	0.865883	22.9464					Proximate composition_author	Digitized	Arnould and Boyd 1995
Antarctic fur seal	Arctocephalus gazella	Otariidae	Carnivora	1	100.708	116	0.868172	16.25					Proximate composition_author	Digitized	Arnould and Boyd 1995
Antarctic fur seal	Arctocephalus gazella	Otariidae	Carnivora	1	100.708	116	0.868172	16.875					Proximate composition_author	Digitized	Arnould and Boyd 1995
Antarctic fur seal	Arctocephalus gazella	Otariidae	Carnivora	1	100.708	116	0.868172	17.5893					Proximate composition_author	Digitized	Arnould and Boyd 1995
Antarctic fur seal	Arctocephalus gazella	Otariidae	Carnivora	1	101.504	116	0.875038	19.1964					Proximate composition_author	Digitized	Arnould and Boyd 1995
Antarctic fur seal	Arctocephalus gazella	Otariidae	Carnivora	1	115.841	116	0.998627	14.5536					Proximate composition_author	Digitized	Arnould and Boyd 1995
Antarctic fur seal	Arctocephalus gazella	Otariidae	Carnivora	1	115.841	116	0.998627	21.4286					Proximate composition_author	Digitized	Arnould and Boyd 1995
Antarctic fur seal	Arctocephalus gazella	Otariidae	Carnivora	1	115.841	116	0.998627	22.4107					Proximate composition_author	Digitized	Arnould and Boyd 1995
Antarctic fur seal	Arctocephalus gazella	Otariidae	Carnivora	1	115.841	116	0.998627	23.2143					Proximate composition_author	Digitized	Arnould and Boyd 1995
Antarctic fur seal	Arctocephalus gazella	Otariidae	Carnivora	1	116.637	116	1.00549	23.6607					Proximate composition_author	Digitized	Arnould and Boyd 1995
Antarctic fur seal	Arctocephalus gazella	Otariidae	Carnivora	1	5	116	0.0431034	18.6923					Proximate composition_author	Digitized	Goldsworthy and Crowley 1999
Antarctic fur seal	Arctocephalus gazella	Otariidae	Carnivora	1	6	116	0.0517241	15.1538					Proximate composition_author	Digitized	Goldsworthy and Crowley 1999
Antarctic fur seal	Arctocephalus gazella	Otariidae	Carnivora	1	7	116	0.0603448	15					Proximate composition_author	Digitized	Goldsworthy and Crowley 1999
Antarctic fur seal	Arctocephalus gazella	Otariidae	Carnivora	1	15	116	0.12931	16.6923					Proximate composition_author	Digitized	Goldsworthy and Crowley 1999
Antarctic fur seal	Arctocephalus gazella	Otariidae	Carnivora	1	33	116	0.284483	15.9231					Proximate composition_author	Digitized	Goldsworthy and Crowley 1999
Antarctic fur seal	Arctocephalus gazella	Otariidae	Carnivora	1	38	116	0.327586	16.2308					Proximate composition_author	Digitized	Goldsworthy and Crowley 1999
Antarctic fur seal	Arctocephalus gazella	Otariidae	Carnivora	1	43	116	0.37069	17.3846					Proximate composition_author	Digitized	Goldsworthy and Crowley 1999
Antarctic fur seal	Arctocephalus gazella	Otariidae	Carnivora	1	51	116	0.439655	16.9231					Proximate composition_author	Digitized	Goldsworthy and Crowley 1999
Antarctic fur seal	Arctocephalus gazella	Otariidae	Carnivora	1	53	116	0.456897	17.0769					Proximate composition_author	Digitized	Goldsworthy and Crowley 1999
Antarctic fur seal	Arctocephalus gazella	Otariidae	Carnivora	1	54	116	0.465517	21.1538					Proximate composition_author	Digitized	Goldsworthy and Crowley 1999
Antarctic fur seal	Arctocephalus gazella	Otariidae	Carnivora	1	57	116	0.491379	21.4615					Proximate composition_author	Digitized	Goldsworthy and Crowley 1999
Antarctic fur seal	Arctocephalus gazella	Otariidae	Carnivora	1	59	116	0.508621	16.6923					Proximate composition_author	Digitized	Goldsworthy and Crowley 1999
Antarctic fur seal	Arctocephalus gazella	Otariidae	Carnivora	1	62	116	0.534483	15.4615					Proximate composition_author	Digitized	Goldsworthy and Crowley 1999
Antarctic fur seal	Arctocephalus gazella	Otariidae	Carnivora	1	64	116	0.551724	16.8462					Proximate composition_author	Digitized	Goldsworthy and Crowley 1999
Antarctic fur seal	Arctocephalus gazella	Otariidae	Carnivora	1	68	116	0.586207	17.9231					Proximate composition_author	Digitized	Goldsworthy and Crowley 1999
Antarctic fur seal	Arctocephalus gazella	Otariidae	Carnivora	1	68	116	0.586207	19.3846					Proximate composition_author	Digitized	Goldsworthy and Crowley 1999
Antarctic fur seal	Arctocephalus gazella	Otariidae	Carnivora	1	70	116	0.603448	21.6923					Proximate composition_author	Digitized	Goldsworthy and Crowley 1999
Antarctic fur seal	Arctocephalus gazella	Otariidae	Carnivora	1	71	116	0.612069	18					Proximate composition_author	Digitized	Goldsworthy and Crowley 1999
Antarctic fur seal	Arctocephalus gazella	Otariidae	Carnivora	1	72	116	0.62069	18.8462					Proximate composition_author	Digitized	Goldsworthy and Crowley 1999
Antarctic fur seal	Arctocephalus gazella	Otariidae	Carnivora	1	72	116	0.62069	22.7692					Proximate composition_author	Digitized	Goldsworthy and Crowley 1999
Antarctic fur seal	Arctocephalus gazella	Otariidae	Carnivora	1	72	116	0.62069	24.5385					Proximate composition_author	Digitized	Goldsworthy and Crowley 1999
Antarctic fur seal	Arctocephalus gazella	Otariidae	Carnivora	1	74	116	0.637931	22.5385					Proximate composition_author	Digitized	Goldsworthy and Crowley 1999
Antarctic fur seal	Arctocephalus gazella	Otariidae	Carnivora	1	76	116	0.655172	24					Proximate composition_author	Digitized	Goldsworthy and Crowley 1999
Antarctic fur seal	Arctocephalus gazella	Otariidae	Carnivora	1	78	116	0.672414	19.6923					Proximate composition_author	Digitized	Goldsworthy and Crowley 1999
Antarctic fur seal	Arctocephalus gazella	Otariidae	Carnivora	1	78	116	0.672414	23.0769					Proximate composition_author	Digitized	Goldsworthy and Crowley 1999
Antarctic fur seal	Arctocephalus gazella	Otariidae	Carnivora	1	82	116	0.706897	19.7692					Proximate composition_author	Digitized	Goldsworthy and Crowley 1999
Antarctic fur seal	Arctocephalus gazella	Otariidae	Carnivora	1	83	116	0.715517	23.5385					Proximate composition_author	Digitized	Goldsworthy and Crowley 1999
Antarctic fur seal	Arctocephalus gazella	Otariidae	Carnivora	1	86	116	0.741379	21.8462					Proximate composition_author	Digitized	Goldsworthy and Crowley 1999
Antarctic fur seal	Arctocephalus gazella	Otariidae	Carnivora	1	88	116	0.758621	25					Proximate composition_author	Digitized	Goldsworthy and Crowley 1999
Antarctic fur seal	Arctocephalus gazella	Otariidae	Carnivora	1	89	116	0.767241	25.3846					Proximate composition_author	Digitized	Goldsworthy and Crowley 1999
Antarctic fur seal	Arctocephalus gazella	Otariidae	Carnivora	1	91	116	0.784483	21.2308					Proximate composition_author	Digitized	Goldsworthy and Crowley 1999
Antarctic fur seal	Arctocephalus gazella	Otariidae	Carnivora	1	95	116	0.818966	24.7692					Proximate composition_author	Digitized	Goldsworthy and Crowley 1999
Antarctic fur seal	Arctocephalus gazella	Otariidae	Carnivora	1	97	116	0.836207	22.1538					Proximate composition_author	Digitized	Goldsworthy and Crowley 1999
Antarctic fur seal	Arctocephalus gazella	Otariidae	Carnivora	1	98	116	0.844828	22.0769					Proximate composition_author	Digitized	Goldsworthy and Crowley 1999
Antarctic fur seal	Arctocephalus gazella	Otariidae	Carnivora	1	101	116	0.87069	19.2308					Proximate composition_author	Digitized	Goldsworthy and Crowley 1999
Australian fur seal	Arctocephalus pusillus	Otariidae	Carnivora	1	9.14063	313	0.0292033	14.7945					Proximate composition_author	Digitized	Arnould and Hindell 1999
Australian fur seal	Arctocephalus pusillus	Otariidae	Carnivora	1	9.84375	313	0.0314497	13.2877					Proximate composition_author	Digitized	Arnould and Hindell 1999
Australian fur seal	Arctocephalus pusillus	Otariidae	Carnivora	1	10.5469	313	0.0336961	7.12329					Proximate composition_author	Digitized	Arnould and Hindell 1999
Australian fur seal	Arctocephalus pusillus	Otariidae	Carnivora	1	10.5469	313	0.0336961	11.7808					Proximate composition_author	Digitized	Arnould and Hindell 1999
Australian fur seal	Arctocephalus pusillus	Otariidae	Carnivora	1	10.5469	313	0.0336961	16.3014					Proximate composition_author	Digitized	Arnould and Hindell 1999
Australian fur seal	Arctocephalus pusillus	Otariidae	Carnivora	1	11.25	313	0.0359425	17.2603					Proximate composition_author	Digitized	Arnould and Hindell 1999
Australian fur seal	Arctocephalus pusillus	Otariidae	Carnivora	1	11.25	313	0.0359425	18.2192					Proximate composition_author	Digitized	Arnould and Hindell 1999
Australian fur seal	Arctocephalus pusillus	Otariidae	Carnivora	1	14.7656	313	0.0471745	14.3836					Proximate composition_author	Digitized	Arnould and Hindell 1999
Australian fur seal	Arctocephalus pusillus	Otariidae	Carnivora	1	15.4688	313	0.0494209	16.7123					Proximate composition_author	Digitized	Arnould and Hindell 1999
Australian fur seal	Arctocephalus pusillus	Otariidae	Carnivora	1	18.9844	313	0.060653	12.8767					Proximate composition_author	Digitized	Arnould and Hindell 1999
Australian fur seal	Arctocephalus pusillus	Otariidae	Carnivora	1	19.6875	313	0.0628994	15.2055					Proximate composition_author	Digitized	Arnould and Hindell 1999
Australian fur seal	Arctocephalus pusillus	Otariidae	Carnivora	1	72.4219	313	0.23138	14.1096					Proximate composition_author	Digitized	Arnould and Hindell 1999
Australian fur seal	Arctocephalus pusillus	Otariidae	Carnivora	1	74.5313	313	0.238119	15.0685					Proximate composition_author	Digitized	Arnould and Hindell 1999
Australian fur seal	Arctocephalus pusillus	Otariidae	Carnivora	1	75.9375	313	0.242612	16.5753					Proximate composition_author	Digitized	Arnould and Hindell 1999
Australian fur seal	Arctocephalus pusillus	Otariidae	Carnivora	1	77.3438	313	0.247105	10					Proximate composition_author	Digitized	Arnould and Hindell 1999
Australian fur seal	Arctocephalus pusillus	Otariidae	Carnivora	1	80.8594	313	0.258337	20.411					Proximate composition_author	Digitized	Arnould and Hindell 1999
Australian fur seal	Arctocephalus pusillus	Otariidae	Carnivora	1	81.5625	313	0.260583	13.4247					Proximate composition_author	Digitized	Arnould and Hindell 1999
Australian fur seal	Arctocephalus pusillus	Otariidae	Carnivora	1	81.5625	313	0.260583	15.3425					Proximate composition_author	Digitized	Arnould and Hindell 1999
Australian fur seal	Arctocephalus pusillus	Otariidae	Carnivora	1	82.2656	313	0.262829	17.5342					Proximate composition_author	Digitized	Arnould and Hindell 1999
Australian fur seal	Arctocephalus pusillus	Otariidae	Carnivora	1	82.9688	313	0.265076	19.1781					Proximate composition_author	Digitized	Arnould and Hindell 1999
Australian fur seal	Arctocephalus pusillus	Otariidae	Carnivora	1	82.9688	313	0.265076	20.8219					Proximate composition_author	Digitized	Arnould and Hindell 1999
Australian fur seal	Arctocephalus pusillus	Otariidae	Carnivora	1	128.672	313	0.411092	19.589					Proximate composition_author	Digitized	Arnould and Hindell 1999
Australian fur seal	Arctocephalus pusillus	Otariidae	Carnivora	1	129.375	313	0.413339	21.5068					Proximate composition_author	Digitized	Arnould and Hindell 1999
Australian fur seal	Arctocephalus pusillus	Otariidae	Carnivora	1	130.078	313	0.415585	16.9863					Proximate composition_author	Digitized	Arnould and Hindell 1999
Australian fur seal	Arctocephalus pusillus	Otariidae	Carnivora	1	131.484	313	0.420078	22.0548					Proximate composition_author	Digitized	Arnould and Hindell 1999
Australian fur seal	Arctocephalus pusillus	Otariidae	Carnivora	1	135	313	0.43131	13.8356					Proximate composition_author	Digitized	Arnould and Hindell 1999
Australian fur seal	Arctocephalus pusillus	Otariidae	Carnivora	1	135.703	313	0.433556	16.4384					Proximate composition_author	Digitized	Arnould and Hindell 1999
Australian fur seal	Arctocephalus pusillus	Otariidae	Carnivora	1	135.703	313	0.433556	20.274					Proximate composition_author	Digitized	Arnould and Hindell 1999
Australian fur seal	Arctocephalus pusillus	Otariidae	Carnivora	1	137.812	313	0.440296	16.9863					Proximate composition_author	Digitized	Arnould and Hindell 1999
Australian fur seal	Arctocephalus pusillus	Otariidae	Carnivora	1	139.219	313	0.444788	15.8904					Proximate composition_author	Digitized	Arnould and Hindell 1999
Australian fur seal	Arctocephalus pusillus	Otariidae	Carnivora	1	139.922	313	0.447035	21.6438					Proximate composition_author	Digitized	Arnould and Hindell 1999
Australian fur seal	Arctocephalus pusillus	Otariidae	Carnivora	1	140.625	313	0.449281	18.2192					Proximate composition_author	Digitized	Arnould and Hindell 1999
Australian fur seal	Arctocephalus pusillus	Otariidae	Carnivora	1	141.328	313	0.451528	24.6575					Proximate composition_author	Digitized	Arnould and Hindell 1999
Australian fur seal	Arctocephalus pusillus	Otariidae	Carnivora	1	213.047	313	0.680661	23.8356					Proximate composition_author	Digitized	Arnould and Hindell 1999
Australian fur seal	Arctocephalus pusillus	Otariidae	Carnivora	1	217.266	313	0.694139	21.7808					Proximate composition_author	Digitized	Arnould and Hindell 1999
Australian fur seal	Arctocephalus pusillus	Otariidae	Carnivora	1	226.406	313	0.723343	17.6712					Proximate composition_author	Digitized	Arnould and Hindell 1999
Australian fur seal	Arctocephalus pusillus	Otariidae	Carnivora	1	226.406	313	0.723343	18.6301					Proximate composition_author	Digitized	Arnould and Hindell 1999
Australian fur seal	Arctocephalus pusillus	Otariidae	Carnivora	1	226.406	313	0.723343	19.4521					Proximate composition_author	Digitized	Arnould and Hindell 1999
Australian fur seal	Arctocephalus pusillus	Otariidae	Carnivora	1	226.406	313	0.723343	25.0685					Proximate composition_author	Digitized	Arnould and Hindell 1999
Australian fur seal	Arctocephalus pusillus	Otariidae	Carnivora	1	227.109	313	0.725589	22.6027					Proximate composition_author	Digitized	Arnould and Hindell 1999
Australian fur seal	Arctocephalus pusillus	Otariidae	Carnivora	1	227.812	313	0.727835	15.7534					Proximate composition_author	Digitized	Arnould and Hindell 1999
Australian fur seal	Arctocephalus pusillus	Otariidae	Carnivora	1	228.516	313	0.730082	21.2329					Proximate composition_author	Digitized	Arnould and Hindell 1999
Australian fur seal	Arctocephalus pusillus	Otariidae	Carnivora	1	229.219	313	0.732328	19.589					Proximate composition_author	Digitized	Arnould and Hindell 1999
Australian fur seal	Arctocephalus pusillus	Otariidae	Carnivora	1	229.219	313	0.732328	24.6575					Proximate composition_author	Digitized	Arnould and Hindell 1999
Australian fur seal	Arctocephalus pusillus	Otariidae	Carnivora	1	229.922	313	0.734575	23.4247					Proximate composition_author	Digitized	Arnould and Hindell 1999
Australian fur seal	Arctocephalus pusillus	Otariidae	Carnivora	1	231.328	313	0.739067	20.6849					Proximate composition_author	Digitized	Arnould and Hindell 1999
Australian fur seal	Arctocephalus pusillus	Otariidae	Carnivora	1	231.328	313	0.739067	21.9178					Proximate composition_author	Digitized	Arnould and Hindell 1999
Australian fur seal	Arctocephalus pusillus	Otariidae	Carnivora	1	233.438	313	0.745807	20.137					Proximate composition_author	Digitized	Arnould and Hindell 1999
Australian fur seal	Arctocephalus pusillus	Otariidae	Carnivora	1	233.438	313	0.745807	24.2466					Proximate composition_author	Digitized	Arnould and Hindell 1999
Australian fur seal	Arctocephalus pusillus	Otariidae	Carnivora	1	268.594	313	0.858127	22.0548					Proximate composition_author	Digitized	Arnould and Hindell 1999
Australian fur seal	Arctocephalus pusillus	Otariidae	Carnivora	1	274.219	313	0.876098	19.726					Proximate composition_author	Digitized	Arnould and Hindell 1999
Australian fur seal	Arctocephalus pusillus	Otariidae	Carnivora	1	277.031	313	0.885084	24.7945					Proximate composition_author	Digitized	Arnould and Hindell 1999
Australian fur seal	Arctocephalus pusillus	Otariidae	Carnivora	1	277.734	313	0.88733	19.1781					Proximate composition_author	Digitized	Arnould and Hindell 1999
Australian fur seal	Arctocephalus pusillus	Otariidae	Carnivora	1	277.734	313	0.88733	20.5479					Proximate composition_author	Digitized	Arnould and Hindell 1999
Australian fur seal	Arctocephalus pusillus	Otariidae	Carnivora	1	277.734	313	0.88733	21.6438					Proximate composition_author	Digitized	Arnould and Hindell 1999
Australian fur seal	Arctocephalus pusillus	Otariidae	Carnivora	1	278.438	313	0.889577	23.2877					Proximate composition_author	Digitized	Arnould and Hindell 1999
Australian fur seal	Arctocephalus pusillus	Otariidae	Carnivora	1	279.844	313	0.894069	14.6575					Proximate composition_author	Digitized	Arnould and Hindell 1999
Australian fur seal	Arctocephalus pusillus	Otariidae	Carnivora	1	281.953	313	0.900809	17.5342					Proximate composition_author	Digitized	Arnould and Hindell 1999
Australian fur seal	Arctocephalus pusillus	Otariidae	Carnivora	1	281.953	313	0.900809	19.0411					Proximate composition_author	Digitized	Arnould and Hindell 1999
Australian fur seal	Arctocephalus pusillus	Otariidae	Carnivora	1	325.547	313	1.04009	21.2329					Proximate composition_author	Digitized	Arnould and Hindell 1999
Australian fur seal	Arctocephalus pusillus	Otariidae	Carnivora	1	326.25	313	1.04233	16.4384					Proximate composition_author	Digitized	Arnould and Hindell 1999
Australian fur seal	Arctocephalus pusillus	Otariidae	Carnivora	1	326.25	313	1.04233	20					Proximate composition_author	Digitized	Arnould and Hindell 1999
Australian fur seal	Arctocephalus pusillus	Otariidae	Carnivora	1	326.953	313	1.04458	19.1781					Proximate composition_author	Digitized	Arnould and Hindell 1999
Australian fur seal	Arctocephalus pusillus	Otariidae	Carnivora	1	326.953	313	1.04458	22.1918					Proximate composition_author	Digitized	Arnould and Hindell 1999
Australian fur seal	Arctocephalus pusillus	Otariidae	Carnivora	1	328.359	313	1.04907	10.5479					Proximate composition_author	Digitized	Arnould and Hindell 1999
Australian fur seal	Arctocephalus pusillus	Otariidae	Carnivora	1	329.062	313	1.05132	15.4795					Proximate composition_author	Digitized	Arnould and Hindell 1999
Australian fur seal	Arctocephalus pusillus	Otariidae	Carnivora	1	330.469	313	1.05581	23.0137					Proximate composition_author	Digitized	Arnould and Hindell 1999
Australian sea lion	Neophoca cinerea	Otariidae	Carnivora	12	21	526	0.039924	11.8556	3.3				Proximate composition_Oftedal2014	Digitized	Gales et al 1996	Energy Density SD: estimated based on lipid error; Had to remove some data because I couldn't figure out the sample size of some points based on the figure; Used average protein of 9.7%
Australian sea lion	Neophoca cinerea	Otariidae	Carnivora	11	61	526	0.11597	12.8641	3.3				Proximate composition_Oftedal2014	Digitized	Gales et al 1996	Energy Density SD: estimated based on lipid error; Had to remove some data because I couldn't figure out the sample size of some points based on the figure; Used average protein of 9.7%
Australian sea lion	Neophoca cinerea	Otariidae	Carnivora	12	101	526	0.192015	13.3124	3.3				Proximate composition_Oftedal2014	Digitized	Gales et al 1996	Energy Density SD: estimated based on lipid error; Had to remove some data because I couldn't figure out the sample size of some points based on the figure; Used average protein of 9.7%
Australian sea lion	Neophoca cinerea	Otariidae	Carnivora	3	299	526	0.568441	14.9932	2.1				Proximate composition_Oftedal2014	Digitized	Gales et al 1996	Energy Density SD: estimated based on lipid error; Had to remove some data because I couldn't figure out the sample size of some points based on the figure; Used average protein of 9.7%
Australian sea lion	Neophoca cinerea	Otariidae	Carnivora	3	339	526	0.644487	15.6656	2.1				Proximate composition_Oftedal2014	Digitized	Gales et al 1996	Energy Density SD: estimated based on lipid error; Had to remove some data because I couldn't figure out the sample size of some points based on the figure; Used average protein of 9.7%
Australian sea lion	Neophoca cinerea	Otariidae	Carnivora	2	381	526	0.724335	17.7947	2.1				Proximate composition_Oftedal2014	Digitized	Gales et al 1996	Energy Density SD: estimated based on lipid error; Had to remove some data because I couldn't figure out the sample size of some points based on the figure; Used average protein of 9.7%
Australian sea lion	Neophoca cinerea	Otariidae	Carnivora	2	419	526	0.796578	17.2344	2.1				Proximate composition_Oftedal2014	Digitized	Gales et al 1996	Energy Density SD: estimated based on lipid error; Had to remove some data because I couldn't figure out the sample size of some points based on the figure; Used average protein of 9.7%
Australian sea lion	Neophoca cinerea	Otariidae	Carnivora	2	460	526	0.874525	16.45	2.1				Proximate composition_Oftedal2014	Digitized	Gales et al 1996	Energy Density SD: estimated based on lipid error; Had to remove some data because I couldn't figure out the sample size of some points based on the figure; Used average protein of 9.7%
Australian sea lion	Neophoca cinerea	Otariidae	Carnivora	1	14	526	0.026616	5.1415					Proximate composition_Oftedal2014	Digitized	Kretzmann et al 1991	Used average protein content of 10.1%
Australian sea lion	Neophoca cinerea	Otariidae	Carnivora	1	18	526	0.0342205	10.0945					Proximate composition_Oftedal2014	Digitized	Kretzmann et al 1991	Used average protein content of 10.1%
Australian sea lion	Neophoca cinerea	Otariidae	Carnivora	1	20	526	0.0380228	18.8575					Proximate composition_Oftedal2014	Digitized	Kretzmann et al 1991	Used average protein content of 10.1%
Australian sea lion	Neophoca cinerea	Otariidae	Carnivora	1	24	526	0.0456274	5.5225					Proximate composition_Oftedal2014	Digitized	Kretzmann et al 1991	Used average protein content of 10.1%
Australian sea lion	Neophoca cinerea	Otariidae	Carnivora	1	25	526	0.0475285	7.8085					Proximate composition_Oftedal2014	Digitized	Kretzmann et al 1991	Used average protein content of 10.1%
Australian sea lion	Neophoca cinerea	Otariidae	Carnivora	1	29	526	0.0551331	17.7145					Proximate composition_Oftedal2014	Digitized	Kretzmann et al 1991	Used average protein content of 10.1%
Australian sea lion	Neophoca cinerea	Otariidae	Carnivora	1	33	526	0.0627376	13.1425					Proximate composition_Oftedal2014	Digitized	Kretzmann et al 1991	Used average protein content of 10.1%
Australian sea lion	Neophoca cinerea	Otariidae	Carnivora	1	38	526	0.0722433	15.0475					Proximate composition_Oftedal2014	Digitized	Kretzmann et al 1991	Used average protein content of 10.1%
Australian sea lion	Neophoca cinerea	Otariidae	Carnivora	1	41	526	0.0779468	5.9035					Proximate composition_Oftedal2014	Digitized	Kretzmann et al 1991	Used average protein content of 10.1%
Australian sea lion	Neophoca cinerea	Otariidae	Carnivora	1	45	526	0.0855513	13.5235					Proximate composition_Oftedal2014	Digitized	Kretzmann et al 1991	Used average protein content of 10.1%
Australian sea lion	Neophoca cinerea	Otariidae	Carnivora	1	45	526	0.0855513	11.9995					Proximate composition_Oftedal2014	Digitized	Kretzmann et al 1991	Used average protein content of 10.1%
Australian sea lion	Neophoca cinerea	Otariidae	Carnivora	1	50	526	0.095057	17.3335					Proximate composition_Oftedal2014	Digitized	Kretzmann et al 1991	Used average protein content of 10.1%
Australian sea lion	Neophoca cinerea	Otariidae	Carnivora	1	56	526	0.106464	7.4275					Proximate composition_Oftedal2014	Digitized	Kretzmann et al 1991	Used average protein content of 10.1%
Australian sea lion	Neophoca cinerea	Otariidae	Carnivora	1	78	526	0.148289	11.2375					Proximate composition_Oftedal2014	Digitized	Kretzmann et al 1991	Used average protein content of 10.1%
Australian sea lion	Neophoca cinerea	Otariidae	Carnivora	1	83	526	0.157795	5.5225					Proximate composition_Oftedal2014	Digitized	Kretzmann et al 1991	Used average protein content of 10.1%
Australian sea lion	Neophoca cinerea	Otariidae	Carnivora	1	83	526	0.157795	11.2375					Proximate composition_Oftedal2014	Digitized	Kretzmann et al 1991	Used average protein content of 10.1%
Australian sea lion	Neophoca cinerea	Otariidae	Carnivora	1	84	526	0.159696	18.0955					Proximate composition_Oftedal2014	Digitized	Kretzmann et al 1991	Used average protein content of 10.1%
Australian sea lion	Neophoca cinerea	Otariidae	Carnivora	1	90	526	0.171103	13.9045					Proximate composition_Oftedal2014	Digitized	Kretzmann et al 1991	Used average protein content of 10.1%
Australian sea lion	Neophoca cinerea	Otariidae	Carnivora	1	106	526	0.201521	11.9995					Proximate composition_Oftedal2014	Digitized	Kretzmann et al 1991	Used average protein content of 10.1%
Australian sea lion	Neophoca cinerea	Otariidae	Carnivora	1	114	526	0.21673	10.8565					Proximate composition_Oftedal2014	Digitized	Kretzmann et al 1991	Used average protein content of 10.1%
Australian sea lion	Neophoca cinerea	Otariidae	Carnivora	1	126	526	0.239544	11.6185					Proximate composition_Oftedal2014	Digitized	Kretzmann et al 1991	Used average protein content of 10.1%
California sea lion	Zalophus californianus	Otariidae	Carnivora	9	30	319	0.0940439	14.5112	1.7				Proximate composition_author	Table	Oftedal et al 1987	Milk energy Density SD: SD from Werner study on southern sea lions
California sea lion	Zalophus californianus	Otariidae	Carnivora	12	105	319	0.329154	18.99	1.7				Proximate composition_author	Table	Oftedal et al 1987	Milk energy Density SD: SD from Werner study on southern sea lions
California sea lion	Zalophus californianus	Otariidae	Carnivora	1	183	319	0.573668	17.3555					Proximate composition_Oftedal2014	Table	Pilson and Kelly 1962	Used protein content from Feburary sample; did not use June sample because it is unclear how old pup would have been
California sea lion	Zalophus californianus	Otariidae	Carnivora	3	245	319	0.768025	15.1076	1.7				Proximate composition_Oftedal2014	Table	Pilson and Kelly 1962	Milk energy Density SD: SD from Werner study on southern sea lions
Cape fur seal	Arctocephalus pusillus pusillus	Otariidae	Carnivora	1	30	304	0.0986842	14.6					Proximate composition_author	Table	Gamel 2000
Cape fur seal	Arctocephalus pusillus pusillus	Otariidae	Carnivora	1	30	304	0.0986842	13.9					Proximate composition_author	Table	Gamel 2000
Cape fur seal	Arctocephalus pusillus pusillus	Otariidae	Carnivora	1	30	304	0.0986842	9.3					Proximate composition_author	Table	Gamel 2000
Cape fur seal	Arctocephalus pusillus pusillus	Otariidae	Carnivora	1	30	304	0.0986842	14.1					Proximate composition_author	Table	Gamel 2000
Cape fur seal	Arctocephalus pusillus pusillus	Otariidae	Carnivora	1	30	304	0.0986842	8.8					Proximate composition_author	Table	Gamel 2000
Cape fur seal	Arctocephalus pusillus pusillus	Otariidae	Carnivora	1	30	304	0.0986842	8.5					Proximate composition_author	Table	Gamel 2000
Cape fur seal	Arctocephalus pusillus pusillus	Otariidae	Carnivora	1	30	304	0.0986842	15.6					Proximate composition_author	Table	Gamel 2000
Cape fur seal	Arctocephalus pusillus pusillus	Otariidae	Carnivora	1	30	304	0.0986842	13.2					Proximate composition_author	Table	Gamel 2000
Cape fur seal	Arctocephalus pusillus pusillus	Otariidae	Carnivora	1	30	304	0.0986842	8					Proximate composition_author	Table	Gamel 2000
Cape fur seal	Arctocephalus pusillus pusillus	Otariidae	Carnivora	1	30	304	0.0986842	9.8					Proximate composition_author	Table	Gamel 2000
Cape fur seal	Arctocephalus pusillus pusillus	Otariidae	Carnivora	1	30	304	0.0986842	5.5					Proximate composition_author	Table	Gamel 2000
Cape fur seal	Arctocephalus pusillus pusillus	Otariidae	Carnivora	1	30	304	0.0986842	10.6					Proximate composition_author	Table	Gamel 2000
Cape fur seal	Arctocephalus pusillus pusillus	Otariidae	Carnivora	1	30	304	0.0986842	7.4					Proximate composition_author	Table	Gamel 2000
Cape fur seal	Arctocephalus pusillus pusillus	Otariidae	Carnivora	1	30	304	0.0986842	12.7					Proximate composition_author	Table	Gamel 2000
Cape fur seal	Arctocephalus pusillus pusillus	Otariidae	Carnivora	1	30	304	0.0986842	13.4					Proximate composition_author	Table	Gamel 2000
Galapagos sea lion	Zalophus wollebaeki	Otariidae	Carnivora	1	60	335	0.179104	9.8657					Proximate composition_Oftedal2014	Table	Trillmich and Lechner 1986
Juan Fernandez fur seal	Arctocephalus philippii	Otariidae	Carnivora	1	0	274	0	18.3329					Proximate composition_Oftedal2014	Digitized	Ochoa-Acuna et al 1999	Used average protein (11.9%) and sugar (1.9%) content
Juan Fernandez fur seal	Arctocephalus philippii	Otariidae	Carnivora	1	0	274	0	18.9679					Proximate composition_Oftedal2014	Digitized	Ochoa-Acuna et al 1999	Used average protein (11.9%) and sugar (1.9%) content
Juan Fernandez fur seal	Arctocephalus philippii	Otariidae	Carnivora	1	0	274	0	20.5554					Proximate composition_Oftedal2014	Digitized	Ochoa-Acuna et al 1999	Used average protein (11.9%) and sugar (1.9%) content
Juan Fernandez fur seal	Arctocephalus philippii	Otariidae	Carnivora	1	0	274	0	18.3329					Proximate composition_Oftedal2014	Digitized	Ochoa-Acuna et al 1999	Used average protein (11.9%) and sugar (1.9%) content
Juan Fernandez fur seal	Arctocephalus philippii	Otariidae	Carnivora	1	0	274	0	18.9679					Proximate composition_Oftedal2014	Digitized	Ochoa-Acuna et al 1999	Used average protein (11.9%) and sugar (1.9%) content
Juan Fernandez fur seal	Arctocephalus philippii	Otariidae	Carnivora	1	1	274	0.00364964	20.2379					Proximate composition_Oftedal2014	Digitized	Ochoa-Acuna et al 1999	Used average protein (11.9%) and sugar (1.9%) content
Juan Fernandez fur seal	Arctocephalus philippii	Otariidae	Carnivora	1	2	274	0.00729927	21.8254					Proximate composition_Oftedal2014	Digitized	Ochoa-Acuna et al 1999	Used average protein (11.9%) and sugar (1.9%) content
Juan Fernandez fur seal	Arctocephalus philippii	Otariidae	Carnivora	1	3	274	0.0109489	15.6115					Proximate composition_Oftedal2014	Digitized	Ochoa-Acuna et al 1999	Used average protein (11.9%) and sugar (1.9%) content
Juan Fernandez fur seal	Arctocephalus philippii	Otariidae	Carnivora	1	3	274	0.0109489	16.4279					Proximate composition_Oftedal2014	Digitized	Ochoa-Acuna et al 1999	Used average protein (11.9%) and sugar (1.9%) content
Juan Fernandez fur seal	Arctocephalus philippii	Otariidae	Carnivora	1	4	274	0.0145985	18.469					Proximate composition_Oftedal2014	Digitized	Ochoa-Acuna et al 1999	Used average protein (11.9%) and sugar (1.9%) content
Juan Fernandez fur seal	Arctocephalus philippii	Otariidae	Carnivora	1	4	274	0.0145985	21.4626					Proximate composition_Oftedal2014	Digitized	Ochoa-Acuna et al 1999	Used average protein (11.9%) and sugar (1.9%) content
Juan Fernandez fur seal	Arctocephalus philippii	Otariidae	Carnivora	1	4	274	0.0145985	22.4151					Proximate composition_Oftedal2014	Digitized	Ochoa-Acuna et al 1999	Used average protein (11.9%) and sugar (1.9%) content
Juan Fernandez fur seal	Arctocephalus philippii	Otariidae	Carnivora	1	4	274	0.0145985	18.8772					Proximate composition_Oftedal2014	Digitized	Ochoa-Acuna et al 1999	Used average protein (11.9%) and sugar (1.9%) content
Juan Fernandez fur seal	Arctocephalus philippii	Otariidae	Carnivora	1	5	274	0.0182482	18.469					Proximate composition_Oftedal2014	Digitized	Ochoa-Acuna et al 1999	Used average protein (11.9%) and sugar (1.9%) content
Juan Fernandez fur seal	Arctocephalus philippii	Otariidae	Carnivora	1	5	274	0.0182482	19.6936					Proximate composition_Oftedal2014	Digitized	Ochoa-Acuna et al 1999	Used average protein (11.9%) and sugar (1.9%) content
Juan Fernandez fur seal	Arctocephalus philippii	Otariidae	Carnivora	1	5	274	0.0182482	20.1472					Proximate composition_Oftedal2014	Digitized	Ochoa-Acuna et al 1999	Used average protein (11.9%) and sugar (1.9%) content
Juan Fernandez fur seal	Arctocephalus philippii	Otariidae	Carnivora	1	5	274	0.0182482	20.5554					Proximate composition_Oftedal2014	Digitized	Ochoa-Acuna et al 1999	Used average protein (11.9%) and sugar (1.9%) content
Juan Fernandez fur seal	Arctocephalus philippii	Otariidae	Carnivora	1	6	274	0.0218978	16.0651					Proximate composition_Oftedal2014	Digitized	Ochoa-Acuna et al 1999	Used average protein (11.9%) and sugar (1.9%) content
Juan Fernandez fur seal	Arctocephalus philippii	Otariidae	Carnivora	1	6	274	0.0218978	20.4647					Proximate composition_Oftedal2014	Digitized	Ochoa-Acuna et al 1999	Used average protein (11.9%) and sugar (1.9%) content
Juan Fernandez fur seal	Arctocephalus philippii	Otariidae	Carnivora	1	7	274	0.0255474	18.0154					Proximate composition_Oftedal2014	Digitized	Ochoa-Acuna et al 1999	Used average protein (11.9%) and sugar (1.9%) content
Juan Fernandez fur seal	Arctocephalus philippii	Otariidae	Carnivora	1	7	274	0.0255474	17.0629					Proximate composition_Oftedal2014	Digitized	Ochoa-Acuna et al 1999	Used average protein (11.9%) and sugar (1.9%) content
Juan Fernandez fur seal	Arctocephalus philippii	Otariidae	Carnivora	1	8	274	0.0291971	18.9226					Proximate composition_Oftedal2014	Digitized	Ochoa-Acuna et al 1999	Used average protein (11.9%) and sugar (1.9%) content
Juan Fernandez fur seal	Arctocephalus philippii	Otariidae	Carnivora	1	9	274	0.0328467	16.5186					Proximate composition_Oftedal2014	Digitized	Ochoa-Acuna et al 1999	Used average protein (11.9%) and sugar (1.9%) content
Juan Fernandez fur seal	Arctocephalus philippii	Otariidae	Carnivora	1	10	274	0.0364964	15.9744					Proximate composition_Oftedal2014	Digitized	Ochoa-Acuna et al 1999	Used average protein (11.9%) and sugar (1.9%) content
Juan Fernandez fur seal	Arctocephalus philippii	Otariidae	Carnivora	1	10	274	0.0364964	18.0608					Proximate composition_Oftedal2014	Digitized	Ochoa-Acuna et al 1999	Used average protein (11.9%) and sugar (1.9%) content
Juan Fernandez fur seal	Arctocephalus philippii	Otariidae	Carnivora	1	10	274	0.0364964	20.0111					Proximate composition_Oftedal2014	Digitized	Ochoa-Acuna et al 1999	Used average protein (11.9%) and sugar (1.9%) content
Juan Fernandez fur seal	Arctocephalus philippii	Otariidae	Carnivora	1	10	274	0.0364964	19.0133					Proximate composition_Oftedal2014	Digitized	Ochoa-Acuna et al 1999	Used average protein (11.9%) and sugar (1.9%) content
Juan Fernandez fur seal	Arctocephalus philippii	Otariidae	Carnivora	1	12	274	0.0437956	21.1451					Proximate composition_Oftedal2014	Digitized	Ochoa-Acuna et al 1999	Used average protein (11.9%) and sugar (1.9%) content
Juan Fernandez fur seal	Arctocephalus philippii	Otariidae	Carnivora	1	25	274	0.0912409	17.1536					Proximate composition_Oftedal2014	Digitized	Ochoa-Acuna et al 1999	Used average protein (11.9%) and sugar (1.9%) content
Juan Fernandez fur seal	Arctocephalus philippii	Otariidae	Carnivora	1	65	274	0.237226	23.6397					Proximate composition_Oftedal2014	Digitized	Ochoa-Acuna et al 1999	Used average protein (11.9%) and sugar (1.9%) content
Juan Fernandez fur seal	Arctocephalus philippii	Otariidae	Carnivora	1	72	274	0.262774	21.1904					Proximate composition_Oftedal2014	Digitized	Ochoa-Acuna et al 1999	Used average protein (11.9%) and sugar (1.9%) content
Juan Fernandez fur seal	Arctocephalus philippii	Otariidae	Carnivora	1	76	274	0.277372	19.4215					Proximate composition_Oftedal2014	Digitized	Ochoa-Acuna et al 1999	Used average protein (11.9%) and sugar (1.9%) content
Juan Fernandez fur seal	Arctocephalus philippii	Otariidae	Carnivora	1	77	274	0.281022	21.9615					Proximate composition_Oftedal2014	Digitized	Ochoa-Acuna et al 1999	Used average protein (11.9%) and sugar (1.9%) content
Juan Fernandez fur seal	Arctocephalus philippii	Otariidae	Carnivora	1	77	274	0.281022	19.6483					Proximate composition_Oftedal2014	Digitized	Ochoa-Acuna et al 1999	Used average protein (11.9%) and sugar (1.9%) content
Juan Fernandez fur seal	Arctocephalus philippii	Otariidae	Carnivora	1	82	274	0.29927	20.1926					Proximate composition_Oftedal2014	Digitized	Ochoa-Acuna et al 1999	Used average protein (11.9%) and sugar (1.9%) content
Juan Fernandez fur seal	Arctocephalus philippii	Otariidae	Carnivora	1	86	274	0.313869	21.4626					Proximate composition_Oftedal2014	Digitized	Ochoa-Acuna et al 1999	Used average protein (11.9%) and sugar (1.9%) content
Juan Fernandez fur seal	Arctocephalus philippii	Otariidae	Carnivora	1	91	274	0.332117	16.2465					Proximate composition_Oftedal2014	Digitized	Ochoa-Acuna et al 1999	Used average protein (11.9%) and sugar (1.9%) content
Juan Fernandez fur seal	Arctocephalus philippii	Otariidae	Carnivora	1	95	274	0.346715	18.1969					Proximate composition_Oftedal2014	Digitized	Ochoa-Acuna et al 1999	Used average protein (11.9%) and sugar (1.9%) content
Juan Fernandez fur seal	Arctocephalus philippii	Otariidae	Carnivora	1	100	274	0.364964	21.7347					Proximate composition_Oftedal2014	Digitized	Ochoa-Acuna et al 1999	Used average protein (11.9%) and sugar (1.9%) content
Juan Fernandez fur seal	Arctocephalus philippii	Otariidae	Carnivora	1	106	274	0.386861	15.929					Proximate composition_Oftedal2014	Digitized	Ochoa-Acuna et al 1999	Used average protein (11.9%) and sugar (1.9%) content
New Zealand sea lion	Phocarctos hookeri	Otariidae	Carnivora	161	30	304	0.0986842	10.24	5.70986	0.45	9.4	10.9	Proximate composition_author	Table	Riet-Sapriza 2007, et al 2012	Lactation duration not well documented
New Zealand sea lion	Phocarctos hookeri	Otariidae	Carnivora	96	60	304	0.197368	11.24	4.50706	0.46	10.6	11.7	Proximate composition_author	Table	Riet-Sapriza 2007, et al 2012	Lactation duration not well documented
Northern fur seal	Callorhinus ursinus	Otariidae	Carnivora	1	9	123.1	0.0731113	17.7615					Proximate composition_Oftedal2014	Digitized	Costa and Gentry 1986	Arrival composition
Northern fur seal	Callorhinus ursinus	Otariidae	Carnivora	1	13	123.1	0.105605	12.9065					Proximate composition_Oftedal2014	Digitized	Costa and Gentry 1986	Arrival composition
Northern fur seal	Callorhinus ursinus	Otariidae	Carnivora	1	12.5	123.1	0.101543	16.7109					Proximate composition_Oftedal2014	Digitized	Costa and Gentry 1987	Arrival composition
Northern fur seal	Callorhinus ursinus	Otariidae	Carnivora	1	14	123.1	0.113729	19.5502					Proximate composition_Oftedal2014	Digitized	Costa and Gentry 1988	Arrival composition
Northern fur seal	Callorhinus ursinus	Otariidae	Carnivora	1	18	123.1	0.146223	17.1606					Proximate composition_Oftedal2014	Digitized	Costa and Gentry 1989	Arrival composition
Northern fur seal	Callorhinus ursinus	Otariidae	Carnivora	1	18	123.1	0.146223	20.7437					Proximate composition_Oftedal2014	Digitized	Costa and Gentry 1990	Arrival composition
Northern fur seal	Callorhinus ursinus	Otariidae	Carnivora	1	21	123.1	0.170593	18.9521					Proximate composition_Oftedal2014	Digitized	Costa and Gentry 1991	Arrival composition
Northern fur seal	Callorhinus ursinus	Otariidae	Carnivora	1	23	123.1	0.18684	22.877					Proximate composition_Oftedal2014	Digitized	Costa and Gentry 1992	Arrival composition
Northern fur seal	Callorhinus ursinus	Otariidae	Carnivora	1	25	123.1	0.203087	20.0349					Proximate composition_Oftedal2014	Digitized	Costa and Gentry 1993	Arrival composition
Northern fur seal	Callorhinus ursinus	Otariidae	Carnivora	1	29	123.1	0.235581	21.5968					Proximate composition_Oftedal2014	Digitized	Costa and Gentry 1994	Arrival composition
Northern fur seal	Callorhinus ursinus	Otariidae	Carnivora	1	33	123.1	0.268075	20.0741					Proximate composition_Oftedal2014	Digitized	Costa and Gentry 1995	Arrival composition
Northern fur seal	Callorhinus ursinus	Otariidae	Carnivora	1	34	123.1	0.276198	22.2424					Proximate composition_Oftedal2014	Digitized	Costa and Gentry 1996	Arrival composition
Northern fur seal	Callorhinus ursinus	Otariidae	Carnivora	1	39.5	123.1	0.320877	20.8249					Proximate composition_Oftedal2014	Digitized	Costa and Gentry 1997	Arrival composition
Northern fur seal	Callorhinus ursinus	Otariidae	Carnivora	1	41.5	123.1	0.337124	18.1018					Proximate composition_Oftedal2014	Digitized	Costa and Gentry 1998	Arrival composition
Northern fur seal	Callorhinus ursinus	Otariidae	Carnivora	1	43	123.1	0.34931	20.1862					Proximate composition_Oftedal2014	Digitized	Costa and Gentry 1999	Arrival composition
Northern fur seal	Callorhinus ursinus	Otariidae	Carnivora	1	44	123.1	0.357433	24.1474					Proximate composition_Oftedal2014	Digitized	Costa and Gentry 2000	Arrival composition
Northern fur seal	Callorhinus ursinus	Otariidae	Carnivora	1	48.5	123.1	0.393989	22.2789					Proximate composition_Oftedal2014	Digitized	Costa and Gentry 2001	Arrival composition
Northern fur seal	Callorhinus ursinus	Otariidae	Carnivora	1	54	123.1	0.438668	20.4481					Proximate composition_Oftedal2014	Digitized	Costa and Gentry 2002	Arrival composition
Northern fur seal	Callorhinus ursinus	Otariidae	Carnivora	1	55.5	123.1	0.450853	22.0939					Proximate composition_Oftedal2014	Digitized	Costa and Gentry 2003	Arrival composition
Northern fur seal	Callorhinus ursinus	Otariidae	Carnivora	1	67	123.1	0.544273	20.1119					Proximate composition_Oftedal2014	Digitized	Costa and Gentry 2004	Arrival composition
Northern fur seal	Callorhinus ursinus	Otariidae	Carnivora	1	21.3043	123.1	0.173065	16.6176					Proximate composition_author	Digitized	Goebel 2002
Northern fur seal	Callorhinus ursinus	Otariidae	Carnivora	1	21.3043	123.1	0.173065	18.5294					Proximate composition_author	Digitized	Goebel 2002
Northern fur seal	Callorhinus ursinus	Otariidae	Carnivora	1	27.0807	123.1	0.21999	19.4118					Proximate composition_author	Digitized	Goebel 2002
Northern fur seal	Callorhinus ursinus	Otariidae	Carnivora	1	27.2671	123.1	0.221503	17.3529					Proximate composition_author	Digitized	Goebel 2002
Northern fur seal	Callorhinus ursinus	Otariidae	Carnivora	1	28.3851	123.1	0.230586	21.1765					Proximate composition_author	Digitized	Goebel 2002
Northern fur seal	Callorhinus ursinus	Otariidae	Carnivora	1	28.9441	123.1	0.235127	16.6176					Proximate composition_author	Digitized	Goebel 2002
Northern fur seal	Callorhinus ursinus	Otariidae	Carnivora	1	29.3168	123.1	0.238154	15.2941					Proximate composition_author	Digitized	Goebel 2002
Northern fur seal	Callorhinus ursinus	Otariidae	Carnivora	1	29.6894	123.1	0.241181	20.2941					Proximate composition_author	Digitized	Goebel 2002
Northern fur seal	Callorhinus ursinus	Otariidae	Carnivora	1	30.2484	123.1	0.245723	19.5588					Proximate composition_author	Digitized	Goebel 2002
Northern fur seal	Callorhinus ursinus	Otariidae	Carnivora	1	30.4348	123.1	0.247236	17.2059					Proximate composition_author	Digitized	Goebel 2002
Northern fur seal	Callorhinus ursinus	Otariidae	Carnivora	1	30.8075	123.1	0.250264	16.1765					Proximate composition_author	Digitized	Goebel 2002
Northern fur seal	Callorhinus ursinus	Otariidae	Carnivora	1	31.7391	123.1	0.257832	18.2353					Proximate composition_author	Digitized	Goebel 2002
Northern fur seal	Callorhinus ursinus	Otariidae	Carnivora	1	31.9255	123.1	0.259346	20.7353					Proximate composition_author	Digitized	Goebel 2002
Northern fur seal	Callorhinus ursinus	Otariidae	Carnivora	1	32.1118	123.1	0.260859	19.5588					Proximate composition_author	Digitized	Goebel 2002
Northern fur seal	Callorhinus ursinus	Otariidae	Carnivora	1	33.2298	123.1	0.269942	15.4412					Proximate composition_author	Digitized	Goebel 2002
Northern fur seal	Callorhinus ursinus	Otariidae	Carnivora	1	33.2298	123.1	0.269942	16.9118					Proximate composition_author	Digitized	Goebel 2002
Northern fur seal	Callorhinus ursinus	Otariidae	Carnivora	1	33.2298	123.1	0.269942	21.7647					Proximate composition_author	Digitized	Goebel 2002
Northern fur seal	Callorhinus ursinus	Otariidae	Carnivora	1	33.4161	123.1	0.271455	13.9706					Proximate composition_author	Digitized	Goebel 2002
Northern fur seal	Callorhinus ursinus	Otariidae	Carnivora	1	33.4161	123.1	0.271455	19.1176					Proximate composition_author	Digitized	Goebel 2002
Northern fur seal	Callorhinus ursinus	Otariidae	Carnivora	1	34.3478	123.1	0.279024	23.8235					Proximate composition_author	Digitized	Goebel 2002
Northern fur seal	Callorhinus ursinus	Otariidae	Carnivora	1	34.3478	123.1	0.279024	17.9412					Proximate composition_author	Digitized	Goebel 2002
Northern fur seal	Callorhinus ursinus	Otariidae	Carnivora	1	34.5342	123.1	0.280537	20.2941					Proximate composition_author	Digitized	Goebel 2002
Northern fur seal	Callorhinus ursinus	Otariidae	Carnivora	1	35.0932	123.1	0.285079	18.8235					Proximate composition_author	Digitized	Goebel 2002
Northern fur seal	Callorhinus ursinus	Otariidae	Carnivora	1	35.4658	123.1	0.288106	21.1765					Proximate composition_author	Digitized	Goebel 2002
Northern fur seal	Callorhinus ursinus	Otariidae	Carnivora	1	35.8385	123.1	0.291133	15.4412					Proximate composition_author	Digitized	Goebel 2002
Northern fur seal	Callorhinus ursinus	Otariidae	Carnivora	1	36.3975	123.1	0.295674	20					Proximate composition_author	Digitized	Goebel 2002
Northern fur seal	Callorhinus ursinus	Otariidae	Carnivora	1	36.3975	123.1	0.295674	18.8235					Proximate composition_author	Digitized	Goebel 2002
Northern fur seal	Callorhinus ursinus	Otariidae	Carnivora	1	36.3975	123.1	0.295674	17.5					Proximate composition_author	Digitized	Goebel 2002
Northern fur seal	Callorhinus ursinus	Otariidae	Carnivora	1	36.3975	123.1	0.295674	16.7647					Proximate composition_author	Digitized	Goebel 2002
Northern fur seal	Callorhinus ursinus	Otariidae	Carnivora	1	37.3292	123.1	0.303243	21.3235					Proximate composition_author	Digitized	Goebel 2002
Northern fur seal	Callorhinus ursinus	Otariidae	Carnivora	1	37.8882	123.1	0.307784	19.8529					Proximate composition_author	Digitized	Goebel 2002
Northern fur seal	Callorhinus ursinus	Otariidae	Carnivora	1	38.2609	123.1	0.310811	15.4412					Proximate composition_author	Digitized	Goebel 2002
Northern fur seal	Callorhinus ursinus	Otariidae	Carnivora	1	38.2609	123.1	0.310811	16.3235					Proximate composition_author	Digitized	Goebel 2002
Northern fur seal	Callorhinus ursinus	Otariidae	Carnivora	1	39.0062	123.1	0.316866	17.5					Proximate composition_author	Digitized	Goebel 2002
Northern fur seal	Callorhinus ursinus	Otariidae	Carnivora	1	39.3789	123.1	0.319893	19.5588					Proximate composition_author	Digitized	Goebel 2002
Northern fur seal	Callorhinus ursinus	Otariidae	Carnivora	1	39.3789	123.1	0.319893	20.5882					Proximate composition_author	Digitized	Goebel 2002
Northern fur seal	Callorhinus ursinus	Otariidae	Carnivora	1	40.3106	123.1	0.327462	18.6765					Proximate composition_author	Digitized	Goebel 2002
Northern fur seal	Callorhinus ursinus	Otariidae	Carnivora	1	41.0559	123.1	0.333517	16.1765					Proximate composition_author	Digitized	Goebel 2002
Northern fur seal	Callorhinus ursinus	Otariidae	Carnivora	1	41.0559	123.1	0.333517	17.2059					Proximate composition_author	Digitized	Goebel 2002
Northern fur seal	Callorhinus ursinus	Otariidae	Carnivora	1	41.2422	123.1	0.33503	19.7059					Proximate composition_author	Digitized	Goebel 2002
Northern fur seal	Callorhinus ursinus	Otariidae	Carnivora	1	41.9876	123.1	0.341085	21.3235					Proximate composition_author	Digitized	Goebel 2002
Northern fur seal	Callorhinus ursinus	Otariidae	Carnivora	1	43.1056	123.1	0.350167	19.5588					Proximate composition_author	Digitized	Goebel 2002
Northern fur seal	Callorhinus ursinus	Otariidae	Carnivora	1	43.8509	123.1	0.356222	21.3235					Proximate composition_author	Digitized	Goebel 2002
Northern fur seal	Callorhinus ursinus	Otariidae	Carnivora	1	44.4099	123.1	0.360763	17.9412					Proximate composition_author	Digitized	Goebel 2002
Northern fur seal	Callorhinus ursinus	Otariidae	Carnivora	1	45.1553	123.1	0.366818	19.2647					Proximate composition_author	Digitized	Goebel 2002
Northern fur seal	Callorhinus ursinus	Otariidae	Carnivora	1	45.1553	123.1	0.366818	23.9706					Proximate composition_author	Digitized	Goebel 2002
Northern fur seal	Callorhinus ursinus	Otariidae	Carnivora	1	45.528	123.1	0.369845	21.1765					Proximate composition_author	Digitized	Goebel 2002
Northern fur seal	Callorhinus ursinus	Otariidae	Carnivora	1	45.528	123.1	0.369845	22.5					Proximate composition_author	Digitized	Goebel 2002
Northern fur seal	Callorhinus ursinus	Otariidae	Carnivora	1	46.4596	123.1	0.377414	17.9412					Proximate composition_author	Digitized	Goebel 2002
Northern fur seal	Callorhinus ursinus	Otariidae	Carnivora	1	46.646	123.1	0.378927	23.0882					Proximate composition_author	Digitized	Goebel 2002
Northern fur seal	Callorhinus ursinus	Otariidae	Carnivora	1	47.205	123.1	0.383468	20.7353					Proximate composition_author	Digitized	Goebel 2002
Northern fur seal	Callorhinus ursinus	Otariidae	Carnivora	1	47.205	123.1	0.383468	19.2647					Proximate composition_author	Digitized	Goebel 2002
Northern fur seal	Callorhinus ursinus	Otariidae	Carnivora	1	48.6957	123.1	0.395578	21.1765					Proximate composition_author	Digitized	Goebel 2002
Northern fur seal	Callorhinus ursinus	Otariidae	Carnivora	1	50.1863	123.1	0.407688	22.6471					Proximate composition_author	Digitized	Goebel 2002
Northern fur seal	Callorhinus ursinus	Otariidae	Carnivora	1	51.118	123.1	0.415256	21.4706					Proximate composition_author	Digitized	Goebel 2002
Northern fur seal	Callorhinus ursinus	Otariidae	Carnivora	1	51.3043	123.1	0.41677	19.4118					Proximate composition_author	Digitized	Goebel 2002
Northern fur seal	Callorhinus ursinus	Otariidae	Carnivora	1	51.4907	123.1	0.418283	23.5294					Proximate composition_author	Digitized	Goebel 2002
Northern fur seal	Callorhinus ursinus	Otariidae	Carnivora	1	51.4907	123.1	0.418283	20.5882					Proximate composition_author	Digitized	Goebel 2002
Northern fur seal	Callorhinus ursinus	Otariidae	Carnivora	1	52.0497	123.1	0.422824	19.4118					Proximate composition_author	Digitized	Goebel 2002
Northern fur seal	Callorhinus ursinus	Otariidae	Carnivora	1	54.0994	123.1	0.439475	17.0588					Proximate composition_author	Digitized	Goebel 2002
Northern fur seal	Callorhinus ursinus	Otariidae	Carnivora	1	54.472	123.1	0.442502	20.1471					Proximate composition_author	Digitized	Goebel 2002
Northern fur seal	Callorhinus ursinus	Otariidae	Carnivora	1	56.3354	123.1	0.457639	18.9706					Proximate composition_author	Digitized	Goebel 2002
Northern fur seal	Callorhinus ursinus	Otariidae	Carnivora	1	57.2671	123.1	0.465208	22.0588					Proximate composition_author	Digitized	Goebel 2002
Northern fur seal	Callorhinus ursinus	Otariidae	Carnivora	1	57.2671	123.1	0.465208	23.9706					Proximate composition_author	Digitized	Goebel 2002
Northern fur seal	Callorhinus ursinus	Otariidae	Carnivora	1	59.3168	123.1	0.481858	20.8824					Proximate composition_author	Digitized	Goebel 2002
Northern fur seal	Callorhinus ursinus	Otariidae	Carnivora	1	60.4348	123.1	0.490941	24.4118					Proximate composition_author	Digitized	Goebel 2002
Northern fur seal	Callorhinus ursinus	Otariidae	Carnivora	1	64.3478	123.1	0.522728	20.1471					Proximate composition_author	Digitized	Goebel 2002
Northern fur seal	Callorhinus ursinus	Otariidae	Carnivora	1	66.3975	123.1	0.539379	21.6176					Proximate composition_author	Digitized	Goebel 2002
Northern fur seal	Callorhinus ursinus	Otariidae	Carnivora	1	67.3292	123.1	0.546947	20.4412					Proximate composition_author	Digitized	Goebel 2002
Northern fur seal	Callorhinus ursinus	Otariidae	Carnivora	1	68.2609	123.1	0.554516	22.2059					Proximate composition_author	Digitized	Goebel 2002
Northern fur seal	Callorhinus ursinus	Otariidae	Carnivora	1	68.2609	123.1	0.554516	22.9412					Proximate composition_author	Digitized	Goebel 2002
Northern fur seal	Callorhinus ursinus	Otariidae	Carnivora	1	69.1925	123.1	0.562084	20					Proximate composition_author	Digitized	Goebel 2002
Northern fur seal	Callorhinus ursinus	Otariidae	Carnivora	1	69.1925	123.1	0.562084	23.8235					Proximate composition_author	Digitized	Goebel 2002
Northern fur seal	Callorhinus ursinus	Otariidae	Carnivora	1	69.3789	123.1	0.563598	21.1765					Proximate composition_author	Digitized	Goebel 2002
Northern fur seal	Callorhinus ursinus	Otariidae	Carnivora	1	69.3789	123.1	0.563598	22.6471					Proximate composition_author	Digitized	Goebel 2002
Northern fur seal	Callorhinus ursinus	Otariidae	Carnivora	1	70.3106	123.1	0.571166	22.6471					Proximate composition_author	Digitized	Goebel 2002
Northern fur seal	Callorhinus ursinus	Otariidae	Carnivora	1	71.4286	123.1	0.580248	19.2647					Proximate composition_author	Digitized	Goebel 2002
Northern fur seal	Callorhinus ursinus	Otariidae	Carnivora	1	72.3602	123.1	0.587817	17.2059					Proximate composition_author	Digitized	Goebel 2002
Northern fur seal	Callorhinus ursinus	Otariidae	Carnivora	1	73.1056	123.1	0.593872	26.3235					Proximate composition_author	Digitized	Goebel 2002
Northern fur seal	Callorhinus ursinus	Otariidae	Carnivora	1	73.2919	123.1	0.595385	21.7647					Proximate composition_author	Digitized	Goebel 2002
Northern fur seal	Callorhinus ursinus	Otariidae	Carnivora	1	73.2919	123.1	0.595385	24.8529					Proximate composition_author	Digitized	Goebel 2002
Northern fur seal	Callorhinus ursinus	Otariidae	Carnivora	1	74.9689	123.1	0.609008	27.9412					Proximate composition_author	Digitized	Goebel 2002
Northern fur seal	Callorhinus ursinus	Otariidae	Carnivora	1	76.087	123.1	0.618091	24.4118					Proximate composition_author	Digitized	Goebel 2002
Northern fur seal	Callorhinus ursinus	Otariidae	Carnivora	1	76.2733	123.1	0.619604	25.5882					Proximate composition_author	Digitized	Goebel 2002
Northern fur seal	Callorhinus ursinus	Otariidae	Carnivora	1	76.2733	123.1	0.619604	23.3824					Proximate composition_author	Digitized	Goebel 2002
Northern fur seal	Callorhinus ursinus	Otariidae	Carnivora	1	76.2733	123.1	0.619604	19.4118					Proximate composition_author	Digitized	Goebel 2002
Northern fur seal	Callorhinus ursinus	Otariidae	Carnivora	1	77.205	123.1	0.627173	12.9412					Proximate composition_author	Digitized	Goebel 2002
Northern fur seal	Callorhinus ursinus	Otariidae	Carnivora	1	77.205	123.1	0.627173	19.5588					Proximate composition_author	Digitized	Goebel 2002
Northern fur seal	Callorhinus ursinus	Otariidae	Carnivora	1	77.205	123.1	0.627173	21.4706					Proximate composition_author	Digitized	Goebel 2002
Northern fur seal	Callorhinus ursinus	Otariidae	Carnivora	1	78.1366	123.1	0.634741	23.6765					Proximate composition_author	Digitized	Goebel 2002
Northern fur seal	Callorhinus ursinus	Otariidae	Carnivora	1	78.323	123.1	0.636255	21.4706					Proximate composition_author	Digitized	Goebel 2002
Northern fur seal	Callorhinus ursinus	Otariidae	Carnivora	1	78.5093	123.1	0.637769	22.7941					Proximate composition_author	Digitized	Goebel 2002
Northern fur seal	Callorhinus ursinus	Otariidae	Carnivora	1	79.441	123.1	0.645337	21.4706					Proximate composition_author	Digitized	Goebel 2002
Northern fur seal	Callorhinus ursinus	Otariidae	Carnivora	1	80	123.1	0.649878	23.9706					Proximate composition_author	Digitized	Goebel 2002
Northern fur seal	Callorhinus ursinus	Otariidae	Carnivora	1	80	123.1	0.649878	22.3529					Proximate composition_author	Digitized	Goebel 2002
Northern fur seal	Callorhinus ursinus	Otariidae	Carnivora	1	81.118	123.1	0.65896	27.2059					Proximate composition_author	Digitized	Goebel 2002
Northern fur seal	Callorhinus ursinus	Otariidae	Carnivora	1	81.4907	123.1	0.661988	24.8529					Proximate composition_author	Digitized	Goebel 2002
Northern fur seal	Callorhinus ursinus	Otariidae	Carnivora	1	82.0497	123.1	0.666529	23.3824					Proximate composition_author	Digitized	Goebel 2002
Northern fur seal	Callorhinus ursinus	Otariidae	Carnivora	1	82.0497	123.1	0.666529	16.4706					Proximate composition_author	Digitized	Goebel 2002
Northern fur seal	Callorhinus ursinus	Otariidae	Carnivora	1	82.4224	123.1	0.669556	21.0294					Proximate composition_author	Digitized	Goebel 2002
Northern fur seal	Callorhinus ursinus	Otariidae	Carnivora	1	83.913	123.1	0.681666	23.0882					Proximate composition_author	Digitized	Goebel 2002
Northern fur seal	Callorhinus ursinus	Otariidae	Carnivora	1	84.2857	123.1	0.684693	19.1176					Proximate composition_author	Digitized	Goebel 2002
Northern fur seal	Callorhinus ursinus	Otariidae	Carnivora	1	85.2174	123.1	0.692262	23.8235					Proximate composition_author	Digitized	Goebel 2002
Northern fur seal	Callorhinus ursinus	Otariidae	Carnivora	1	85.4037	123.1	0.693775	20.8824					Proximate composition_author	Digitized	Goebel 2002
Northern fur seal	Callorhinus ursinus	Otariidae	Carnivora	1	86.3354	123.1	0.701344	16.4706					Proximate composition_author	Digitized	Goebel 2002
Northern fur seal	Callorhinus ursinus	Otariidae	Carnivora	1	86.5217	123.1	0.702857	20.2941					Proximate composition_author	Digitized	Goebel 2002
Northern fur seal	Callorhinus ursinus	Otariidae	Carnivora	1	86.5217	123.1	0.702857	22.2059					Proximate composition_author	Digitized	Goebel 2002
Northern fur seal	Callorhinus ursinus	Otariidae	Carnivora	1	86.7081	123.1	0.704371	23.8235					Proximate composition_author	Digitized	Goebel 2002
Northern fur seal	Callorhinus ursinus	Otariidae	Carnivora	1	87.6398	123.1	0.711939	22.3529					Proximate composition_author	Digitized	Goebel 2002
Northern fur seal	Callorhinus ursinus	Otariidae	Carnivora	1	87.8261	123.1	0.713453	24.1176					Proximate composition_author	Digitized	Goebel 2002
Northern fur seal	Callorhinus ursinus	Otariidae	Carnivora	1	88.0124	123.1	0.714967	23.3824					Proximate composition_author	Digitized	Goebel 2002
Northern fur seal	Callorhinus ursinus	Otariidae	Carnivora	1	88.5714	123.1	0.719508	24.7059					Proximate composition_author	Digitized	Goebel 2002
Northern fur seal	Callorhinus ursinus	Otariidae	Carnivora	1	89.1304	123.1	0.724049	24.7059					Proximate composition_author	Digitized	Goebel 2002
Northern fur seal	Callorhinus ursinus	Otariidae	Carnivora	1	89.5031	123.1	0.727076	23.3824					Proximate composition_author	Digitized	Goebel 2002
Northern fur seal	Callorhinus ursinus	Otariidae	Carnivora	1	90.2484	123.1	0.733131	24.4118					Proximate composition_author	Digitized	Goebel 2002
Northern fur seal	Callorhinus ursinus	Otariidae	Carnivora	1	90.2484	123.1	0.733131	21.9118					Proximate composition_author	Digitized	Goebel 2002
Northern fur seal	Callorhinus ursinus	Otariidae	Carnivora	1	91.5528	123.1	0.743727	23.8235					Proximate composition_author	Digitized	Goebel 2002
Northern fur seal	Callorhinus ursinus	Otariidae	Carnivora	1	92.1118	123.1	0.748268	13.0882					Proximate composition_author	Digitized	Goebel 2002
Northern fur seal	Callorhinus ursinus	Otariidae	Carnivora	1	92.4845	123.1	0.751295	22.2059					Proximate composition_author	Digitized	Goebel 2002
Northern fur seal	Callorhinus ursinus	Otariidae	Carnivora	1	92.8571	123.1	0.754323	24.5588					Proximate composition_author	Digitized	Goebel 2002
Northern fur seal	Callorhinus ursinus	Otariidae	Carnivora	1	93.4161	123.1	0.758864	22.2059					Proximate composition_author	Digitized	Goebel 2002
Northern fur seal	Callorhinus ursinus	Otariidae	Carnivora	1	94.3478	123.1	0.766432	23.3824					Proximate composition_author	Digitized	Goebel 2002
Northern fur seal	Callorhinus ursinus	Otariidae	Carnivora	1	94.5342	123.1	0.767946	25.1471					Proximate composition_author	Digitized	Goebel 2002
Northern fur seal	Callorhinus ursinus	Otariidae	Carnivora	1	94.7205	123.1	0.76946	24.1176					Proximate composition_author	Digitized	Goebel 2002
Northern fur seal	Callorhinus ursinus	Otariidae	Carnivora	1	96.0248	123.1	0.780056	24.4118					Proximate composition_author	Digitized	Goebel 2002
Northern fur seal	Callorhinus ursinus	Otariidae	Carnivora	1	96.0248	123.1	0.780056	20.4412					Proximate composition_author	Digitized	Goebel 2002
Northern fur seal	Callorhinus ursinus	Otariidae	Carnivora	1	96.9565	123.1	0.787624	26.7647					Proximate composition_author	Digitized	Goebel 2002
Northern fur seal	Callorhinus ursinus	Otariidae	Carnivora	1	97.1429	123.1	0.789138	25.5882					Proximate composition_author	Digitized	Goebel 2002
Northern fur seal	Callorhinus ursinus	Otariidae	Carnivora	1	97.7019	123.1	0.793679	24.4118					Proximate composition_author	Digitized	Goebel 2002
Northern fur seal	Callorhinus ursinus	Otariidae	Carnivora	1	98.8199	123.1	0.802761	21.7647					Proximate composition_author	Digitized	Goebel 2002
Northern fur seal	Callorhinus ursinus	Otariidae	Carnivora	1	99.3789	123.1	0.807302	24.7059					Proximate composition_author	Digitized	Goebel 2002
Northern fur seal	Callorhinus ursinus	Otariidae	Carnivora	1	99.5652	123.1	0.808816	26.0294					Proximate composition_author	Digitized	Goebel 2002
Northern fur seal	Callorhinus ursinus	Otariidae	Carnivora	1	100.124	123.1	0.813357	21.9118					Proximate composition_author	Digitized	Goebel 2002
Northern fur seal	Callorhinus ursinus	Otariidae	Carnivora	1	101.242	123.1	0.822439	24.4118					Proximate composition_author	Digitized	Goebel 2002
Northern fur seal	Callorhinus ursinus	Otariidae	Carnivora	1	101.242	123.1	0.822439	26.3235					Proximate composition_author	Digitized	Goebel 2002
Northern fur seal	Callorhinus ursinus	Otariidae	Carnivora	1	101.615	123.1	0.825466	22.0588					Proximate composition_author	Digitized	Goebel 2002
Northern fur seal	Callorhinus ursinus	Otariidae	Carnivora	1	103.478	123.1	0.840603	24.2647					Proximate composition_author	Digitized	Goebel 2002
Northern fur seal	Callorhinus ursinus	Otariidae	Carnivora	1	104.41	123.1	0.848172	21.3235					Proximate composition_author	Digitized	Goebel 2002
Northern fur seal	Callorhinus ursinus	Otariidae	Carnivora	1	107.95	123.1	0.876932	26.3235					Proximate composition_author	Digitized	Goebel 2002
Southern sea lion	Otaria byronia	Otariidae	Carnivora	1	0	274	0	17.7					Proximate composition_author	Table	Werner 1996
Southern sea lion	Otaria byronia	Otariidae	Carnivora	1	0	274	0	18.7					Proximate composition_author	Table	Werner 1996
Southern sea lion	Otaria byronia	Otariidae	Carnivora	1	0	274	0	16.9					Proximate composition_author	Table	Werner 1996
Southern sea lion	Otaria byronia	Otariidae	Carnivora	1	0	274	0	19.2					Proximate composition_author	Table	Werner 1996
Southern sea lion	Otaria byronia	Otariidae	Carnivora	1	0	274	0	16.1					Proximate composition_author	Table	Werner 1996
Southern sea lion	Otaria byronia	Otariidae	Carnivora	1	0	274	0	18.5					Proximate composition_author	Table	Werner 1996
Southern sea lion	Otaria byronia	Otariidae	Carnivora	1	19	274	0.0693431	12.2					Proximate composition_author	Table	Werner 1996
Southern sea lion	Otaria byronia	Otariidae	Carnivora	1	19	274	0.0693431	13.4					Proximate composition_author	Table	Werner 1996
Southern sea lion	Otaria byronia	Otariidae	Carnivora	1	19	274	0.0693431	9.7					Proximate composition_author	Table	Werner 1996
Southern sea lion	Otaria byronia	Otariidae	Carnivora	1	19	274	0.0693431	13.4					Proximate composition_author	Table	Werner 1996
Steller sea lion	Eumetopias jubatus	Otariidae	Carnivora	32	15	335	0.0447761	10.04	2.56				Proximate composition_author	Table	Adams 2000	Did not use additional values from Higgins because those were from stomach
Steller sea lion	Eumetopias jubatus	Otariidae	Carnivora	4	15	335	0.0447761	11.27	0.73				Proximate composition_author	Table	Adams 2000	Did not use additional values from Higgins because those were from stomach
Steller sea lion	Eumetopias jubatus	Otariidae	Carnivora	10	15	335	0.0447761	10.09	1.74				Proximate composition_author	Table	Adams 2000	Did not use additional values from Higgins because those were from stomach
Steller sea lion	Eumetopias jubatus	Otariidae	Carnivora	5	15	335	0.0447761	10.25	2.55				Proximate composition_author	Table	Adams 2000	Did not use additional values from Higgins because those were from stomach
Subantarctic fur seal	Arctocephalus tropicalis	Otariidae	Carnivora	3	0	304	0	17.5	1				Bomb calorimetry	Table	Georges et al 2001
Subantarctic fur seal	Arctocephalus tropicalis	Otariidae	Carnivora	4	2	304	0.00657895	17.4	4.4				Bomb calorimetry	Table	Georges et al 2001
Subantarctic fur seal	Arctocephalus tropicalis	Otariidae	Carnivora	6	5	304	0.0164474	17.2	2.4				Bomb calorimetry	Table	Georges et al 2001
Subantarctic fur seal	Arctocephalus tropicalis	Otariidae	Carnivora	1	21.8153	304	0.0717608	19.2174					Bomb calorimetry	Digitized	Georges et al 2001
Subantarctic fur seal	Arctocephalus tropicalis	Otariidae	Carnivora	1	25.1592	304	0.0827606	17.5217					Bomb calorimetry	Digitized	Georges et al 2001
Subantarctic fur seal	Arctocephalus tropicalis	Otariidae	Carnivora	1	36.6242	304	0.120474	19.6087					Bomb calorimetry	Digitized	Georges et al 2001
Subantarctic fur seal	Arctocephalus tropicalis	Otariidae	Carnivora	1	39.9682	304	0.131474	18.5652					Bomb calorimetry	Digitized	Georges et al 2001
Subantarctic fur seal	Arctocephalus tropicalis	Otariidae	Carnivora	1	41.879	304	0.13776	21.8696					Bomb calorimetry	Digitized	Georges et al 2001
Subantarctic fur seal	Arctocephalus tropicalis	Otariidae	Carnivora	1	43.7898	304	0.144045	20.0435					Bomb calorimetry	Digitized	Georges et al 2001
Subantarctic fur seal	Arctocephalus tropicalis	Otariidae	Carnivora	1	43.7898	304	0.144045	22.2609					Bomb calorimetry	Digitized	Georges et al 2001
Subantarctic fur seal	Arctocephalus tropicalis	Otariidae	Carnivora	1	44.2675	304	0.145617	21.1304					Bomb calorimetry	Digitized	Georges et al 2001
Subantarctic fur seal	Arctocephalus tropicalis	Otariidae	Carnivora	1	45.2229	304	0.14876	18.7391					Bomb calorimetry	Digitized	Georges et al 2001
Subantarctic fur seal	Arctocephalus tropicalis	Otariidae	Carnivora	1	45.2229	304	0.14876	22					Bomb calorimetry	Digitized	Georges et al 2001
Subantarctic fur seal	Arctocephalus tropicalis	Otariidae	Carnivora	1	46.1783	304	0.151902	19.5652					Bomb calorimetry	Digitized	Georges et al 2001
Subantarctic fur seal	Arctocephalus tropicalis	Otariidae	Carnivora	1	47.6115	304	0.156617	16.3043					Bomb calorimetry	Digitized	Georges et al 2001
Subantarctic fur seal	Arctocephalus tropicalis	Otariidae	Carnivora	1	51.9108	304	0.170759	17.2609					Bomb calorimetry	Digitized	Georges et al 2001
Subantarctic fur seal	Arctocephalus tropicalis	Otariidae	Carnivora	1	52.8662	304	0.173902	20.2174					Bomb calorimetry	Digitized	Georges et al 2001
Subantarctic fur seal	Arctocephalus tropicalis	Otariidae	Carnivora	1	54.7771	304	0.180188	22.7391					Bomb calorimetry	Digitized	Georges et al 2001
Subantarctic fur seal	Arctocephalus tropicalis	Otariidae	Carnivora	1	55.2548	304	0.181759	20.5217					Bomb calorimetry	Digitized	Georges et al 2001
Subantarctic fur seal	Arctocephalus tropicalis	Otariidae	Carnivora	1	57.1656	304	0.188045	22.3478					Bomb calorimetry	Digitized	Georges et al 2001
Subantarctic fur seal	Arctocephalus tropicalis	Otariidae	Carnivora	1	59.0764	304	0.19433	21.7391					Bomb calorimetry	Digitized	Georges et al 2001
Subantarctic fur seal	Arctocephalus tropicalis	Otariidae	Carnivora	1	60.0318	304	0.197473	20.1739					Bomb calorimetry	Digitized	Georges et al 2001
Subantarctic fur seal	Arctocephalus tropicalis	Otariidae	Carnivora	1	60.0318	304	0.197473	21.3043					Bomb calorimetry	Digitized	Georges et al 2001
Subantarctic fur seal	Arctocephalus tropicalis	Otariidae	Carnivora	1	60.9873	304	0.200616	20.4783					Bomb calorimetry	Digitized	Georges et al 2001
Subantarctic fur seal	Arctocephalus tropicalis	Otariidae	Carnivora	1	64.8089	304	0.213187	21.087					Bomb calorimetry	Digitized	Georges et al 2001
Subantarctic fur seal	Arctocephalus tropicalis	Otariidae	Carnivora	1	65.2866	304	0.214759	19.6957					Bomb calorimetry	Digitized	Georges et al 2001
Subantarctic fur seal	Arctocephalus tropicalis	Otariidae	Carnivora	1	66.7197	304	0.219473	23.6957					Bomb calorimetry	Digitized	Georges et al 2001
Subantarctic fur seal	Arctocephalus tropicalis	Otariidae	Carnivora	1	70.5414	304	0.232044	21.8261					Bomb calorimetry	Digitized	Georges et al 2001
Subantarctic fur seal	Arctocephalus tropicalis	Otariidae	Carnivora	1	71.0191	304	0.233615	24.5217					Bomb calorimetry	Digitized	Georges et al 2001
Subantarctic fur seal	Arctocephalus tropicalis	Otariidae	Carnivora	1	71.9745	304	0.236758	20.0435					Bomb calorimetry	Digitized	Georges et al 2001
Subantarctic fur seal	Arctocephalus tropicalis	Otariidae	Carnivora	1	71.9745	304	0.236758	21.1739					Bomb calorimetry	Digitized	Georges et al 2001
Subantarctic fur seal	Arctocephalus tropicalis	Otariidae	Carnivora	1	75.7962	304	0.24933	22.0435					Bomb calorimetry	Digitized	Georges et al 2001
Subantarctic fur seal	Arctocephalus tropicalis	Otariidae	Carnivora	1	79.1401	304	0.260329	22.5652					Bomb calorimetry	Digitized	Georges et al 2001
Subantarctic fur seal	Arctocephalus tropicalis	Otariidae	Carnivora	1	80.0955	304	0.263472	21.8261					Bomb calorimetry	Digitized	Georges et al 2001
Subantarctic fur seal	Arctocephalus tropicalis	Otariidae	Carnivora	1	84.3949	304	0.277615	21.6087					Bomb calorimetry	Digitized	Georges et al 2001
Subantarctic fur seal	Arctocephalus tropicalis	Otariidae	Carnivora	1	96.8153	304	0.318471	25.4783					Bomb calorimetry	Digitized	Georges et al 2001
Subantarctic fur seal	Arctocephalus tropicalis	Otariidae	Carnivora	1	96.8153	304	0.318471	23.6087					Bomb calorimetry	Digitized	Georges et al 2001
Subantarctic fur seal	Arctocephalus tropicalis	Otariidae	Carnivora	1	115.924	304	0.381328	20.7826					Bomb calorimetry	Digitized	Georges et al 2001
Subantarctic fur seal	Arctocephalus tropicalis	Otariidae	Carnivora	1	117.357	304	0.386042	22.1304					Bomb calorimetry	Digitized	Georges et al 2001
Subantarctic fur seal	Arctocephalus tropicalis	Otariidae	Carnivora	1	123.567	304	0.40647	25.1739					Bomb calorimetry	Digitized	Georges et al 2001
Subantarctic fur seal	Arctocephalus tropicalis	Otariidae	Carnivora	1	127.866	304	0.420613	23.0435					Bomb calorimetry	Digitized	Georges et al 2001
Subantarctic fur seal	Arctocephalus tropicalis	Otariidae	Carnivora	1	129.777	304	0.426898	21.5652					Bomb calorimetry	Digitized	Georges et al 2001
Subantarctic fur seal	Arctocephalus tropicalis	Otariidae	Carnivora	1	134.076	304	0.441041	23.6957					Bomb calorimetry	Digitized	Georges et al 2001
Subantarctic fur seal	Arctocephalus tropicalis	Otariidae	Carnivora	1	142.675	304	0.469326	25.7391					Bomb calorimetry	Digitized	Georges et al 2001
Subantarctic fur seal	Arctocephalus tropicalis	Otariidae	Carnivora	1	148.408	304	0.488183	24.087					Bomb calorimetry	Digitized	Georges et al 2001
Subantarctic fur seal	Arctocephalus tropicalis	Otariidae	Carnivora	1	149.363	304	0.491326	23.6522					Bomb calorimetry	Digitized	Georges et al 2001
Subantarctic fur seal	Arctocephalus tropicalis	Otariidae	Carnivora	1	149.841	304	0.492897	24.5652					Bomb calorimetry	Digitized	Georges et al 2001
Subantarctic fur seal	Arctocephalus tropicalis	Otariidae	Carnivora	1	150.318	304	0.494469	25.087					Bomb calorimetry	Digitized	Georges et al 2001
Subantarctic fur seal	Arctocephalus tropicalis	Otariidae	Carnivora	1	152.707	304	0.502326	25					Bomb calorimetry	Digitized	Georges et al 2001
Subantarctic fur seal	Arctocephalus tropicalis	Otariidae	Carnivora	1	154.618	304	0.508611	23.9565					Bomb calorimetry	Digitized	Georges et al 2001
Subantarctic fur seal	Arctocephalus tropicalis	Otariidae	Carnivora	1	157.484	304	0.51804	25.9565					Bomb calorimetry	Digitized	Georges et al 2001
Subantarctic fur seal	Arctocephalus tropicalis	Otariidae	Carnivora	1	160.828	304	0.52904	26.5217					Bomb calorimetry	Digitized	Georges et al 2001
Subantarctic fur seal	Arctocephalus tropicalis	Otariidae	Carnivora	1	160.828	304	0.52904	21.7826					Bomb calorimetry	Digitized	Georges et al 2001
Subantarctic fur seal	Arctocephalus tropicalis	Otariidae	Carnivora	1	161.783	304	0.532182	23.8696					Bomb calorimetry	Digitized	Georges et al 2001
Subantarctic fur seal	Arctocephalus tropicalis	Otariidae	Carnivora	1	166.083	304	0.546325	26.6522					Bomb calorimetry	Digitized	Georges et al 2001
Subantarctic fur seal	Arctocephalus tropicalis	Otariidae	Carnivora	1	168.471	304	0.554182	21.9565					Bomb calorimetry	Digitized	Georges et al 2001
Subantarctic fur seal	Arctocephalus tropicalis	Otariidae	Carnivora	1	181.369	304	0.59661	27.2609					Bomb calorimetry	Digitized	Georges et al 2001
Subantarctic fur seal	Arctocephalus tropicalis	Otariidae	Carnivora	1	206.688	304	0.679894	22.2609					Bomb calorimetry	Digitized	Georges et al 2001
Subantarctic fur seal	Arctocephalus tropicalis	Otariidae	Carnivora	1	222.452	304	0.731751	26.2609					Bomb calorimetry	Digitized	Georges et al 2001
Subantarctic fur seal	Arctocephalus tropicalis	Otariidae	Carnivora	1	227.707	304	0.749036	26.2609					Bomb calorimetry	Digitized	Georges et al 2001
Subantarctic fur seal	Arctocephalus tropicalis	Otariidae	Carnivora	1	229.618	304	0.755322	20.8696					Bomb calorimetry	Digitized	Georges et al 2001
Subantarctic fur seal	Arctocephalus tropicalis	Otariidae	Carnivora	1	236.783	304	0.778893	20.8696					Bomb calorimetry	Digitized	Georges et al 2001
Subantarctic fur seal	Arctocephalus tropicalis	Otariidae	Carnivora	1	238.694	304	0.785179	25.4348					Bomb calorimetry	Digitized	Georges et al 2001
Subantarctic fur seal	Arctocephalus tropicalis	Otariidae	Carnivora	1	245.86	304	0.80875	23.5652					Bomb calorimetry	Digitized	Georges et al 2001
Subantarctic fur seal	Arctocephalus tropicalis	Otariidae	Carnivora	1	256.847	304	0.844892	22.4348					Bomb calorimetry	Digitized	Georges et al 2001
Subantarctic fur seal	Arctocephalus tropicalis	Otariidae	Carnivora	1	1	304	0.00328947	19.2308					Proximate composition_author	Digitized	Goldsworthy and Crowley 1999
Subantarctic fur seal	Arctocephalus tropicalis	Otariidae	Carnivora	1	5	304	0.0164474	15.9231					Proximate composition_author	Digitized	Goldsworthy and Crowley 1999
Subantarctic fur seal	Arctocephalus tropicalis	Otariidae	Carnivora	1	6	304	0.0197368	16.6154					Proximate composition_author	Digitized	Goldsworthy and Crowley 1999
Subantarctic fur seal	Arctocephalus tropicalis	Otariidae	Carnivora	1	7	304	0.0230263	13.0769					Proximate composition_author	Digitized	Goldsworthy and Crowley 1999
Subantarctic fur seal	Arctocephalus tropicalis	Otariidae	Carnivora	1	11	304	0.0361842	14.4615					Proximate composition_author	Digitized	Goldsworthy and Crowley 1999
Subantarctic fur seal	Arctocephalus tropicalis	Otariidae	Carnivora	1	26	304	0.0855263	20.9231					Proximate composition_author	Digitized	Goldsworthy and Crowley 1999
Subantarctic fur seal	Arctocephalus tropicalis	Otariidae	Carnivora	1	31	304	0.101974	23.4615					Proximate composition_author	Digitized	Goldsworthy and Crowley 1999
Subantarctic fur seal	Arctocephalus tropicalis	Otariidae	Carnivora	1	33	304	0.108553	16.4615					Proximate composition_author	Digitized	Goldsworthy and Crowley 1999
Subantarctic fur seal	Arctocephalus tropicalis	Otariidae	Carnivora	1	44	304	0.144737	18.9231					Proximate composition_author	Digitized	Goldsworthy and Crowley 1999
Subantarctic fur seal	Arctocephalus tropicalis	Otariidae	Carnivora	1	47	304	0.154605	17.0769					Proximate composition_author	Digitized	Goldsworthy and Crowley 1999
Subantarctic fur seal	Arctocephalus tropicalis	Otariidae	Carnivora	1	52	304	0.171053	21.7692					Proximate composition_author	Digitized	Goldsworthy and Crowley 1999
Subantarctic fur seal	Arctocephalus tropicalis	Otariidae	Carnivora	1	56	304	0.184211	21.6923					Proximate composition_author	Digitized	Goldsworthy and Crowley 1999
Subantarctic fur seal	Arctocephalus tropicalis	Otariidae	Carnivora	1	74	304	0.243421	24.1538					Proximate composition_author	Digitized	Goldsworthy and Crowley 1999
Subantarctic fur seal	Arctocephalus tropicalis	Otariidae	Carnivora	1	78	304	0.256579	24					Proximate composition_author	Digitized	Goldsworthy and Crowley 1999
Subantarctic fur seal	Arctocephalus tropicalis	Otariidae	Carnivora	1	84	304	0.276316	16.2308					Proximate composition_author	Digitized	Goldsworthy and Crowley 1999
Subantarctic fur seal	Arctocephalus tropicalis	Otariidae	Carnivora	1	85	304	0.279605	17.0769					Proximate composition_author	Digitized	Goldsworthy and Crowley 1999
Subantarctic fur seal	Arctocephalus tropicalis	Otariidae	Carnivora	1	89	304	0.292763	20.3846					Proximate composition_author	Digitized	Goldsworthy and Crowley 1999
Bearded seal	Erignathus barbatus	Phocidae	Carnivora	1	5	24	0.208333	19.1554					Proximate composition_Oftedal2014	Digitized	Lydersen et al 1996	Graph was composition vs pup mass. Age inferred based on descriptions in text
Bearded seal	Erignathus barbatus	Phocidae	Carnivora	1	10	24	0.416667	20.3009					Proximate composition_Oftedal2014	Digitized	Lydersen et al 1996	Graph was composition vs pup mass. Age inferred based on descriptions in text
Bearded seal	Erignathus barbatus	Phocidae	Carnivora	1	15	24	0.625	21.2605					Proximate composition_Oftedal2014	Digitized	Lydersen et al 1996	Graph was composition vs pup mass. Age inferred based on descriptions in text
Bearded seal	Erignathus barbatus	Phocidae	Carnivora	1	21	24	0.875	19.8616					Proximate composition_Oftedal2014	Digitized	Lydersen et al 1996	Graph was composition vs pup mass. Age inferred based on descriptions in text
Crabeater seal	Lobodon carcinophaga	Phocidae	Carnivora	1	1	17	0.0588235	16.34					Proximate composition_author	Table	Green et al 1993	Age: Still had umbilicus attached
Crabeater seal	Lobodon carcinophaga	Phocidae	Carnivora	1	9	17	0.529412	23.86					Proximate composition_author	Table	Green et al 1993	Age: Estimated based on average birth mass (30.7 kg), growth rate of 3 kg/day based on successive weighings, and mass at each weighing. Estimated age aligned well with third observation of pup by itself and length of lactation duration
Crabeater seal	Lobodon carcinophaga	Phocidae	Carnivora	1	13	17	0.764706	23.91					Proximate composition_author	Table	Green et al 1993	Age: Based on first age estimate and sampling 4 days later
Crabeater seal	Lobodon carcinophaga	Phocidae	Carnivora	1	3	17	0.176471	21.01					Proximate composition_author	Table	Green et al 1993	Age: Based on mass gain, average birth mass, and observations of umbilicus still attached
Crabeater seal	Lobodon carcinophaga	Phocidae	Carnivora	1	9	17	0.529412	24.73					Proximate composition_author	Table	Green et al 1993	Age: Based on first age estimated and time between sampling
Crabeater seal	Lobodon carcinophaga	Phocidae	Carnivora	1	16	17	0.941176	20.4					Proximate composition_author	Table	Green et al 1993	Age: Based on observations that it was observed alone just a few days after milk sample was collected and difference in body mass at sampling, average birth mass, and growth rates of other pups
Crabeater seal	Lobodon carcinophaga	Phocidae	Carnivora	1	14	17	0.823529	23.2					Proximate composition_author	Table	Green et al 1993	Age: Based on time of milk collection sample and estimated weaning on Nov 4 (authors assumed it weaned between Nov 3 and Nov 7).
Gray seal	Halichoreus grypus	Phocidae	Carnivora	1	0	17	0	16.3817					Bomb calorimetry	Digitized	Iverson et al 1993
Gray seal	Halichoreus grypus	Phocidae	Carnivora	1	0	17	0	17.6763					Bomb calorimetry	Digitized	Iverson et al 1993
Gray seal	Halichoreus grypus	Phocidae	Carnivora	1	0	17	0	20.2158					Bomb calorimetry	Digitized	Iverson et al 1993
Gray seal	Halichoreus grypus	Phocidae	Carnivora	1	1.02242	17	0.0601424	17.3278					Bomb calorimetry	Digitized	Iverson et al 1993
Gray seal	Halichoreus grypus	Phocidae	Carnivora	1	1.02242	17	0.0601424	15.8838					Bomb calorimetry	Digitized	Iverson et al 1993
Gray seal	Halichoreus grypus	Phocidae	Carnivora	1	1.02242	17	0.0601424	19.3195					Bomb calorimetry	Digitized	Iverson et al 1993
Gray seal	Halichoreus grypus	Phocidae	Carnivora	1	1.02242	17	0.0601424	19.5436					Bomb calorimetry	Digitized	Iverson et al 1993
Gray seal	Halichoreus grypus	Phocidae	Carnivora	1	1.04933	17	0.0617251	20.9378					Bomb calorimetry	Digitized	Iverson et al 1993
Gray seal	Halichoreus grypus	Phocidae	Carnivora	1	2.07175	17	0.121868	19.6929					Bomb calorimetry	Digitized	Iverson et al 1993
Gray seal	Halichoreus grypus	Phocidae	Carnivora	1	2.07175	17	0.121868	21.6598					Bomb calorimetry	Digitized	Iverson et al 1993
Gray seal	Halichoreus grypus	Phocidae	Carnivora	1	2.07175	17	0.121868	21.3859					Bomb calorimetry	Digitized	Iverson et al 1993
Gray seal	Halichoreus grypus	Phocidae	Carnivora	1	3.04036	17	0.178845	20.5394					Bomb calorimetry	Digitized	Iverson et al 1993
Gray seal	Halichoreus grypus	Phocidae	Carnivora	1	3.04036	17	0.178845	22.1826					Bomb calorimetry	Digitized	Iverson et al 1993
Gray seal	Halichoreus grypus	Phocidae	Carnivora	1	4.06278	17	0.238987	22.4066					Bomb calorimetry	Digitized	Iverson et al 1993
Gray seal	Halichoreus grypus	Phocidae	Carnivora	1	4.06278	17	0.238987	20.3651					Bomb calorimetry	Digitized	Iverson et al 1993
Gray seal	Halichoreus grypus	Phocidae	Carnivora	1	4.08969	17	0.24057	21.6846					Bomb calorimetry	Digitized	Iverson et al 1993
Gray seal	Halichoreus grypus	Phocidae	Carnivora	1	5.0852	17	0.29913	21.0124					Bomb calorimetry	Digitized	Iverson et al 1993
Gray seal	Halichoreus grypus	Phocidae	Carnivora	1	5.0852	17	0.29913	21.4357					Bomb calorimetry	Digitized	Iverson et al 1993
Gray seal	Halichoreus grypus	Phocidae	Carnivora	1	5.0852	17	0.29913	22.2573					Bomb calorimetry	Digitized	Iverson et al 1993
Gray seal	Halichoreus grypus	Phocidae	Carnivora	1	6.08072	17	0.357689	22.7801					Bomb calorimetry	Digitized	Iverson et al 1993
Gray seal	Halichoreus grypus	Phocidae	Carnivora	1	6.10762	17	0.359272	22.1079					Bomb calorimetry	Digitized	Iverson et al 1993
Gray seal	Halichoreus grypus	Phocidae	Carnivora	1	6.10762	17	0.359272	22.4564					Bomb calorimetry	Digitized	Iverson et al 1993
Gray seal	Halichoreus grypus	Phocidae	Carnivora	1	7.07623	17	0.416249	21.4108					Bomb calorimetry	Digitized	Iverson et al 1993
Gray seal	Halichoreus grypus	Phocidae	Carnivora	1	7.07623	17	0.416249	22.5809					Bomb calorimetry	Digitized	Iverson et al 1993
Gray seal	Halichoreus grypus	Phocidae	Carnivora	1	7.07623	17	0.416249	23.3527					Bomb calorimetry	Digitized	Iverson et al 1993
Gray seal	Halichoreus grypus	Phocidae	Carnivora	1	7.07623	17	0.416249	24					Bomb calorimetry	Digitized	Iverson et al 1993
Gray seal	Halichoreus grypus	Phocidae	Carnivora	1	8.09865	17	0.476391	24.4979					Bomb calorimetry	Digitized	Iverson et al 1993
Gray seal	Halichoreus grypus	Phocidae	Carnivora	1	8.09865	17	0.476391	24.7718					Bomb calorimetry	Digitized	Iverson et al 1993
Gray seal	Halichoreus grypus	Phocidae	Carnivora	1	9.14798	17	0.538117	24.1494					Bomb calorimetry	Digitized	Iverson et al 1993
Gray seal	Halichoreus grypus	Phocidae	Carnivora	1	10.1435	17	0.596676	24.6473					Bomb calorimetry	Digitized	Iverson et al 1993
Gray seal	Halichoreus grypus	Phocidae	Carnivora	1	10.1435	17	0.596676	26.2656					Bomb calorimetry	Digitized	Iverson et al 1993
Gray seal	Halichoreus grypus	Phocidae	Carnivora	1	11.139	17	0.655236	25.0705					Bomb calorimetry	Digitized	Iverson et al 1993
Gray seal	Halichoreus grypus	Phocidae	Carnivora	1	11.139	17	0.655236	23.5021					Bomb calorimetry	Digitized	Iverson et al 1993
Gray seal	Halichoreus grypus	Phocidae	Carnivora	1	11.1659	17	0.656819	24.6224					Bomb calorimetry	Digitized	Iverson et al 1993
Gray seal	Halichoreus grypus	Phocidae	Carnivora	1	12.1614	17	0.715379	23.4025					Bomb calorimetry	Digitized	Iverson et al 1993
Gray seal	Halichoreus grypus	Phocidae	Carnivora	1	13.1031	17	0.770773	25.8423					Bomb calorimetry	Digitized	Iverson et al 1993
Gray seal	Halichoreus grypus	Phocidae	Carnivora	1	14.0987	17	0.829333	24.1743					Bomb calorimetry	Digitized	Iverson et al 1993
Gray seal	Halichoreus grypus	Phocidae	Carnivora	1	14.1256	17	0.830915	26.2656					Bomb calorimetry	Digitized	Iverson et al 1993
Gray seal	Halichoreus grypus	Phocidae	Carnivora	1	15.1211	17	0.889475	24.8216					Bomb calorimetry	Digitized	Iverson et al 1993
Gray seal	Halichoreus grypus	Phocidae	Carnivora	1	15.1211	17	0.889475	25.7925					Bomb calorimetry	Digitized	Iverson et al 1993
Gray seal	Halichoreus grypus	Phocidae	Carnivora	17	3	17	0.176471	20.4	1.31939	0.32			Proximate composition_author	Table	Lang et al 2011
Gray seal	Halichoreus grypus	Phocidae	Carnivora	15	3	17	0.176471	20.6	1.47173	0.38			Proximate composition_author	Table	Lang et al 2011
Gray seal	Halichoreus grypus	Phocidae	Carnivora	15	11.5	17	0.676471	25.6	0.774597	0.2			Proximate composition_author	Table	Lang et al 2011
Gray seal	Halichoreus grypus	Phocidae	Carnivora	15	11.5	17	0.676471	26.1	1.23935	0.32			Proximate composition_author	Table	Lang et al 2011
Gray seal	Halichoreus grypus	Phocidae	Carnivora	1	2	17	0.117647	16.6741					Proximate composition_Oftedal2014	Digitized	Lydersen et al 1995
Gray seal	Halichoreus grypus	Phocidae	Carnivora	1	2	17	0.117647	17.6622					Proximate composition_Oftedal2014	Digitized	Lydersen et al 1995
Gray seal	Halichoreus grypus	Phocidae	Carnivora	1	2	17	0.117647	18.757					Proximate composition_Oftedal2014	Digitized	Lydersen et al 1995
Gray seal	Halichoreus grypus	Phocidae	Carnivora	1	3	17	0.176471	21.1458					Proximate composition_Oftedal2014	Digitized	Lydersen et al 1995
Gray seal	Halichoreus grypus	Phocidae	Carnivora	1	4	17	0.235294	18.8032					Proximate composition_Oftedal2014	Digitized	Lydersen et al 1995
Gray seal	Halichoreus grypus	Phocidae	Carnivora	1	4	17	0.235294	23.1498					Proximate composition_Oftedal2014	Digitized	Lydersen et al 1995
Gray seal	Halichoreus grypus	Phocidae	Carnivora	1	6	17	0.352941	23.2565					Proximate composition_Oftedal2014	Digitized	Lydersen et al 1995
Gray seal	Halichoreus grypus	Phocidae	Carnivora	1	7	17	0.411765	20.2088					Proximate composition_Oftedal2014	Digitized	Lydersen et al 1995
Gray seal	Halichoreus grypus	Phocidae	Carnivora	1	7	17	0.411765	24.3652					Proximate composition_Oftedal2014	Digitized	Lydersen et al 1995
Gray seal	Halichoreus grypus	Phocidae	Carnivora	1	8	17	0.470588	20.6262					Proximate composition_Oftedal2014	Digitized	Lydersen et al 1995
Gray seal	Halichoreus grypus	Phocidae	Carnivora	1	8	17	0.470588	25.01					Proximate composition_Oftedal2014	Digitized	Lydersen et al 1995
Gray seal	Halichoreus grypus	Phocidae	Carnivora	1	9	17	0.529412	24.0265					Proximate composition_Oftedal2014	Digitized	Lydersen et al 1995
Gray seal	Halichoreus grypus	Phocidae	Carnivora	1	9	17	0.529412	23.906					Proximate composition_Oftedal2014	Digitized	Lydersen et al 1995
Gray seal	Halichoreus grypus	Phocidae	Carnivora	1	9	17	0.529412	23.1544					Proximate composition_Oftedal2014	Digitized	Lydersen et al 1995
Gray seal	Halichoreus grypus	Phocidae	Carnivora	1	10	17	0.588235	24.8985					Proximate composition_Oftedal2014	Digitized	Lydersen et al 1995
Gray seal	Halichoreus grypus	Phocidae	Carnivora	1	10	17	0.588235	26.4062					Proximate composition_Oftedal2014	Digitized	Lydersen et al 1995
Gray seal	Halichoreus grypus	Phocidae	Carnivora	1	11	17	0.647059	25.7985					Proximate composition_Oftedal2014	Digitized	Lydersen et al 1995
Gray seal	Halichoreus grypus	Phocidae	Carnivora	1	11	17	0.647059	24.1983					Proximate composition_Oftedal2014	Digitized	Lydersen et al 1995
Gray seal	Halichoreus grypus	Phocidae	Carnivora	1	13	17	0.764706	24.7409					Proximate composition_Oftedal2014	Digitized	Lydersen et al 1995
Gray seal	Halichoreus grypus	Phocidae	Carnivora	1	13	17	0.764706	23.7203					Proximate composition_Oftedal2014	Digitized	Lydersen et al 1995
Gray seal	Halichoreus grypus	Phocidae	Carnivora	1	14	17	0.823529	24.2585					Proximate composition_Oftedal2014	Digitized	Lydersen et al 1995
Gray seal	Halichoreus grypus	Phocidae	Carnivora	1	14	17	0.823529	23.7343					Proximate composition_Oftedal2014	Digitized	Lydersen et al 1995
Gray seal	Halichoreus grypus	Phocidae	Carnivora	1	14	17	0.823529	22.4726					Proximate composition_Oftedal2014	Digitized	Lydersen et al 1995
Gray seal	Halichoreus grypus	Phocidae	Carnivora	1	15	17	0.882353	25.9238					Proximate composition_Oftedal2014	Digitized	Lydersen et al 1995
Gray seal	Halichoreus grypus	Phocidae	Carnivora	1	15	17	0.882353	24.4023					Proximate composition_Oftedal2014	Digitized	Lydersen et al 1995
Gray seal	Halichoreus grypus	Phocidae	Carnivora	1	15	17	0.882353	23.3401					Proximate composition_Oftedal2014	Digitized	Lydersen et al 1995
Gray seal	Halichoreus grypus	Phocidae	Carnivora	1	16	17	0.941176	19.2023					Proximate composition_Oftedal2014	Digitized	Lydersen et al 1995
Gray seal	Halichoreus grypus	Phocidae	Carnivora	18	0	17	0	15.9	1.99404	0.47			Proximate composition_author	Table	Mellish et al 1999
Gray seal	Halichoreus grypus	Phocidae	Carnivora	18	5	17	0.294118	21.3	2.46073	0.58			Proximate composition_author	Table	Mellish et al 1999
Gray seal	Halichoreus grypus	Phocidae	Carnivora	17	10	17	0.588235	23.3	1.97909	0.48			Proximate composition_author	Table	Mellish et al 1999
Gray seal	Halichoreus grypus	Phocidae	Carnivora	15	15	17	0.882353	23.4	1.8203	0.47			Proximate composition_author	Table	Mellish et al 1999
Harbor seal	Phoca vitulina	Phocidae	Carnivora	1	0	23.5	0	17.0762					Proximate composition_Oftedal2014	Digitized	Lang et al 2005
Harbor seal	Phoca vitulina	Phocidae	Carnivora	1	0	23.5	0	16.3518					Proximate composition_Oftedal2014	Digitized	Lang et al 2005
Harbor seal	Phoca vitulina	Phocidae	Carnivora	1	0	23.5	0	18.6367					Proximate composition_Oftedal2014	Digitized	Lang et al 2005
Harbor seal	Phoca vitulina	Phocidae	Carnivora	1	0	23.5	0	19.6186					Proximate composition_Oftedal2014	Digitized	Lang et al 2005
Harbor seal	Phoca vitulina	Phocidae	Carnivora	1	0	23.5	0	19.4175					Proximate composition_Oftedal2014	Digitized	Lang et al 2005
Harbor seal	Phoca vitulina	Phocidae	Carnivora	1	0	23.5	0	17.7916					Proximate composition_Oftedal2014	Digitized	Lang et al 2005
Harbor seal	Phoca vitulina	Phocidae	Carnivora	1	0	23.5	0	13.7658					Proximate composition_Oftedal2014	Digitized	Lang et al 2005
Harbor seal	Phoca vitulina	Phocidae	Carnivora	1	0	23.5	0	16.5719					Proximate composition_Oftedal2014	Digitized	Lang et al 2005
Harbor seal	Phoca vitulina	Phocidae	Carnivora	1	0	23.5	0	14.577					Proximate composition_Oftedal2014	Digitized	Lang et al 2005
Harbor seal	Phoca vitulina	Phocidae	Carnivora	1	0	23.5	0	19.6685					Proximate composition_Oftedal2014	Digitized	Lang et al 2005
Harbor seal	Phoca vitulina	Phocidae	Carnivora	1	0	23.5	0	18.2753					Proximate composition_Oftedal2014	Digitized	Lang et al 2005
Harbor seal	Phoca vitulina	Phocidae	Carnivora	1	0	23.5	0	18.6856					Proximate composition_Oftedal2014	Digitized	Lang et al 2005
Harbor seal	Phoca vitulina	Phocidae	Carnivora	1	0	23.5	0	16.3791					Proximate composition_Oftedal2014	Digitized	Lang et al 2005
Harbor seal	Phoca vitulina	Phocidae	Carnivora	1	0	23.5	0	17.2054					Proximate composition_Oftedal2014	Digitized	Lang et al 2005
Harbor seal	Phoca vitulina	Phocidae	Carnivora	1	0	23.5	0	20.542					Proximate composition_Oftedal2014	Digitized	Lang et al 2005
Harbor seal	Phoca vitulina	Phocidae	Carnivora	1	0	23.5	0	15.9917					Proximate composition_Oftedal2014	Digitized	Lang et al 2005
Harbor seal	Phoca vitulina	Phocidae	Carnivora	1	0	23.5	0	20.2308					Proximate composition_Oftedal2014	Digitized	Lang et al 2005
Harbor seal	Phoca vitulina	Phocidae	Carnivora	1	4	23.5	0.170213	20.1195					Proximate composition_Oftedal2014	Digitized	Lang et al 2005
Harbor seal	Phoca vitulina	Phocidae	Carnivora	1	4	23.5	0.170213	20.0044					Proximate composition_Oftedal2014	Digitized	Lang et al 2005
Harbor seal	Phoca vitulina	Phocidae	Carnivora	1	6	23.5	0.255319	23.3758					Proximate composition_Oftedal2014	Digitized	Lang et al 2005
Harbor seal	Phoca vitulina	Phocidae	Carnivora	1	7	23.5	0.297872	22.3847					Proximate composition_Oftedal2014	Digitized	Lang et al 2005
Harbor seal	Phoca vitulina	Phocidae	Carnivora	1	7	23.5	0.297872	21.8881					Proximate composition_Oftedal2014	Digitized	Lang et al 2005
Harbor seal	Phoca vitulina	Phocidae	Carnivora	1	7	23.5	0.297872	20.4703					Proximate composition_Oftedal2014	Digitized	Lang et al 2005
Harbor seal	Phoca vitulina	Phocidae	Carnivora	1	7	23.5	0.297872	19.5734					Proximate composition_Oftedal2014	Digitized	Lang et al 2005
Harbor seal	Phoca vitulina	Phocidae	Carnivora	1	7	23.5	0.297872	21.3699					Proximate composition_Oftedal2014	Digitized	Lang et al 2005
Harbor seal	Phoca vitulina	Phocidae	Carnivora	1	7	23.5	0.297872	22.0274					Proximate composition_Oftedal2014	Digitized	Lang et al 2005
Harbor seal	Phoca vitulina	Phocidae	Carnivora	1	10	23.5	0.425532	19.7474					Proximate composition_Oftedal2014	Digitized	Lang et al 2005
Harbor seal	Phoca vitulina	Phocidae	Carnivora	1	10	23.5	0.425532	20.4004					Proximate composition_Oftedal2014	Digitized	Lang et al 2005
Harbor seal	Phoca vitulina	Phocidae	Carnivora	1	10	23.5	0.425532	19.6006					Proximate composition_Oftedal2014	Digitized	Lang et al 2005
Harbor seal	Phoca vitulina	Phocidae	Carnivora	1	10	23.5	0.425532	23.534					Proximate composition_Oftedal2014	Digitized	Lang et al 2005
Harbor seal	Phoca vitulina	Phocidae	Carnivora	1	10	23.5	0.425532	22.7569					Proximate composition_Oftedal2014	Digitized	Lang et al 2005
Harbor seal	Phoca vitulina	Phocidae	Carnivora	1	13	23.5	0.553191	21.174					Proximate composition_Oftedal2014	Digitized	Lang et al 2005
Harbor seal	Phoca vitulina	Phocidae	Carnivora	1	14	23.5	0.595745	22.1074					Proximate composition_Oftedal2014	Digitized	Lang et al 2005
Harbor seal	Phoca vitulina	Phocidae	Carnivora	1	14	23.5	0.595745	19.6316					Proximate composition_Oftedal2014	Digitized	Lang et al 2005
Harbor seal	Phoca vitulina	Phocidae	Carnivora	1	14	23.5	0.595745	22.3061					Proximate composition_Oftedal2014	Digitized	Lang et al 2005
Harbor seal	Phoca vitulina	Phocidae	Carnivora	1	14	23.5	0.595745	18.9993					Proximate composition_Oftedal2014	Digitized	Lang et al 2005
Harbor seal	Phoca vitulina	Phocidae	Carnivora	1	14	23.5	0.595745	20.4254					Proximate composition_Oftedal2014	Digitized	Lang et al 2005
Harbor seal	Phoca vitulina	Phocidae	Carnivora	1	14	23.5	0.595745	21.6877					Proximate composition_Oftedal2014	Digitized	Lang et al 2005
Harbor seal	Phoca vitulina	Phocidae	Carnivora	1	14	23.5	0.595745	19.4175					Proximate composition_Oftedal2014	Digitized	Lang et al 2005
Harbor seal	Phoca vitulina	Phocidae	Carnivora	1	14	23.5	0.595745	24.9185					Proximate composition_Oftedal2014	Digitized	Lang et al 2005
Harbor seal	Phoca vitulina	Phocidae	Carnivora	1	14	23.5	0.595745	21.4382					Proximate composition_Oftedal2014	Digitized	Lang et al 2005
Harbor seal	Phoca vitulina	Phocidae	Carnivora	1	14	23.5	0.595745	22.3296					Proximate composition_Oftedal2014	Digitized	Lang et al 2005
Harbor seal	Phoca vitulina	Phocidae	Carnivora	1	19	23.5	0.808511	14.9445					Proximate composition_Oftedal2014	Digitized	Lang et al 2005
Harbor seal	Phoca vitulina	Phocidae	Carnivora	1	19	23.5	0.808511	22.0858					Proximate composition_Oftedal2014	Digitized	Lang et al 2005
Harbor seal	Phoca vitulina	Phocidae	Carnivora	1	19	23.5	0.808511	22.1326					Proximate composition_Oftedal2014	Digitized	Lang et al 2005
Harbor seal	Phoca vitulina	Phocidae	Carnivora	1	19	23.5	0.808511	20.307					Proximate composition_Oftedal2014	Digitized	Lang et al 2005
Harbor seal	Phoca vitulina	Phocidae	Carnivora	1	20	23.5	0.851064	20.6243					Proximate composition_Oftedal2014	Digitized	Lang et al 2005
Harbor seal	Phoca vitulina	Phocidae	Carnivora	1	20	23.5	0.851064	22.0199					Proximate composition_Oftedal2014	Digitized	Lang et al 2005
Harbor seal	Phoca vitulina	Phocidae	Carnivora	1	20	23.5	0.851064	21.9167					Proximate composition_Oftedal2014	Digitized	Lang et al 2005
Harbor seal	Phoca vitulina	Phocidae	Carnivora	1	20	23.5	0.851064	21.8201					Proximate composition_Oftedal2014	Digitized	Lang et al 2005
Harbor seal	Phoca vitulina	Phocidae	Carnivora	1	20	23.5	0.851064	21.2916					Proximate composition_Oftedal2014	Digitized	Lang et al 2005
Harbor seal	Phoca vitulina	Phocidae	Carnivora	1	20	23.5	0.851064	19.5318					Proximate composition_Oftedal2014	Digitized	Lang et al 2005
Harbor seal	Phoca vitulina	Phocidae	Carnivora	1	20	23.5	0.851064	21.0071					Proximate composition_Oftedal2014	Digitized	Lang et al 2005
Harbor seal	Phoca vitulina	Phocidae	Carnivora	1	20	23.5	0.851064	22.6037					Proximate composition_Oftedal2014	Digitized	Lang et al 2005
Harbor seal	Phoca vitulina	Phocidae	Carnivora	1	21	23.5	0.893617	22.5695					Proximate composition_Oftedal2014	Digitized	Lang et al 2005
Harbor seal	Phoca vitulina	Phocidae	Carnivora	1	21	23.5	0.893617	21.1831					Proximate composition_Oftedal2014	Digitized	Lang et al 2005
Harbor seal	Phoca vitulina	Phocidae	Carnivora	1	21	23.5	0.893617	21.0274					Proximate composition_Oftedal2014	Digitized	Lang et al 2005
Harp seal	Pagophilus groenlandicus	Phocidae	Carnivora	1	0	12	0	13.2324					Proximate composition_Oftedal2014	Digitized	Debier et al 1999	Protein relatively constant so inability to distinguish exact sample id likely unimportant
Harp seal	Pagophilus groenlandicus	Phocidae	Carnivora	1	0	12	0	14.321					Proximate composition_Oftedal2014	Digitized	Debier et al 1999	Protein relatively constant so inability to distinguish exact sample id likely unimportant
Harp seal	Pagophilus groenlandicus	Phocidae	Carnivora	1	1	12	0.0833333	14.0207					Proximate composition_Oftedal2014	Digitized	Debier et al 1999	Protein relatively constant so inability to distinguish exact sample id likely unimportant
Harp seal	Pagophilus groenlandicus	Phocidae	Carnivora	1	1	12	0.0833333	15.3721					Proximate composition_Oftedal2014	Digitized	Debier et al 1999	Protein relatively constant so inability to distinguish exact sample id likely unimportant
Harp seal	Pagophilus groenlandicus	Phocidae	Carnivora	1	4	12	0.333333	20.6928					Proximate composition_Oftedal2014	Digitized	Debier et al 1999	Protein relatively constant so inability to distinguish exact sample id likely unimportant
Harp seal	Pagophilus groenlandicus	Phocidae	Carnivora	1	4	12	0.333333	21.0869					Proximate composition_Oftedal2014	Digitized	Debier et al 1999	Protein relatively constant so inability to distinguish exact sample id likely unimportant
Harp seal	Pagophilus groenlandicus	Phocidae	Carnivora	1	5	12	0.416667	19.6417					Proximate composition_Oftedal2014	Digitized	Debier et al 1999	Protein relatively constant so inability to distinguish exact sample id likely unimportant
Harp seal	Pagophilus groenlandicus	Phocidae	Carnivora	1	5	12	0.416667	19.5855					Proximate composition_Oftedal2014	Digitized	Debier et al 1999	Protein relatively constant so inability to distinguish exact sample id likely unimportant
Harp seal	Pagophilus groenlandicus	Phocidae	Carnivora	1	9	12	0.75	23.311					Proximate composition_Oftedal2014	Digitized	Debier et al 1999	Protein relatively constant so inability to distinguish exact sample id likely unimportant
Harp seal	Pagophilus groenlandicus	Phocidae	Carnivora	1	9	12	0.75	21.4341					Proximate composition_Oftedal2014	Digitized	Debier et al 1999	Protein relatively constant so inability to distinguish exact sample id likely unimportant
Harp seal	Pagophilus groenlandicus	Phocidae	Carnivora	1	12	12	1	22.3162					Proximate composition_Oftedal2014	Digitized	Debier et al 1999	Protein relatively constant so inability to distinguish exact sample id likely unimportant
Harp seal	Pagophilus groenlandicus	Phocidae	Carnivora	1	12	12	1	24.1462					Proximate composition_Oftedal2014	Digitized	Debier et al 1999	Protein relatively constant so inability to distinguish exact sample id likely unimportant
Harp seal	Pagophilus groenlandicus	Phocidae	Carnivora	1	13	12	1.08333	21.4341					Proximate composition_Oftedal2014	Digitized	Debier et al 1999	Protein relatively constant so inability to distinguish exact sample id likely unimportant
Harp seal	Pagophilus groenlandicus	Phocidae	Carnivora	6	1	12	0.0833333	16.438	3.4672				Proximate composition_Oftedal2014	Text	Lydersen et al 1996
Harp seal	Pagophilus groenlandicus	Phocidae	Carnivora	5	6	12	0.5	22.4877	1.4288				Proximate composition_Oftedal2014	Text	Lydersen et al 1996
Harp seal	Pagophilus groenlandicus	Phocidae	Carnivora	5	11	12	0.916667	24.2975	0.4491				Proximate composition_Oftedal2014	Text	Lydersen et al 1996
Harp seal	Pagophilus groenlandicus	Phocidae	Carnivora	1	0	12	0	16.2667					Proximate composition_author	Digitized	Oftedal et al 1996	Age: estimted from mass using Kovacs and Lavigne 1995 equation
Harp seal	Pagophilus groenlandicus	Phocidae	Carnivora	1	1	12	0.0833333	16.2133					Proximate composition_author	Digitized	Oftedal et al 1996	Age: estimted from mass using Kovacs and Lavigne 1995 equation
Harp seal	Pagophilus groenlandicus	Phocidae	Carnivora	1	1	12	0.0833333	18.1333					Proximate composition_author	Digitized	Oftedal et al 1996	Age: estimted from mass using Kovacs and Lavigne 1995 equation
Harp seal	Pagophilus groenlandicus	Phocidae	Carnivora	1	1	12	0.0833333	18.3467					Proximate composition_author	Digitized	Oftedal et al 1996	Age: estimted from mass using Kovacs and Lavigne 1995 equation
Harp seal	Pagophilus groenlandicus	Phocidae	Carnivora	1	2	12	0.166667	14.72					Proximate composition_author	Digitized	Oftedal et al 1996	Age: estimted from mass using Kovacs and Lavigne 1995 equation
Harp seal	Pagophilus groenlandicus	Phocidae	Carnivora	1	3	12	0.25	19.3067					Proximate composition_author	Digitized	Oftedal et al 1996	Age: estimted from mass using Kovacs and Lavigne 1995 equation
Harp seal	Pagophilus groenlandicus	Phocidae	Carnivora	1	4	12	0.333333	18.9867					Proximate composition_author	Digitized	Oftedal et al 1996	Age: estimted from mass using Kovacs and Lavigne 1995 equation
Harp seal	Pagophilus groenlandicus	Phocidae	Carnivora	1	4	12	0.333333	18.3467					Proximate composition_author	Digitized	Oftedal et al 1996	Age: estimted from mass using Kovacs and Lavigne 1995 equation
Harp seal	Pagophilus groenlandicus	Phocidae	Carnivora	1	5	12	0.416667	18.5067					Proximate composition_author	Digitized	Oftedal et al 1996	Age: estimted from mass using Kovacs and Lavigne 1995 equation
Harp seal	Pagophilus groenlandicus	Phocidae	Carnivora	1	5	12	0.416667	23.36					Proximate composition_author	Digitized	Oftedal et al 1996	Age: estimted from mass using Kovacs and Lavigne 1995 equation
Harp seal	Pagophilus groenlandicus	Phocidae	Carnivora	1	7	12	0.583333	20.16					Proximate composition_author	Digitized	Oftedal et al 1996	Age: estimted from mass using Kovacs and Lavigne 1995 equation
Harp seal	Pagophilus groenlandicus	Phocidae	Carnivora	1	10	12	0.833333	18.7733					Proximate composition_author	Digitized	Oftedal et al 1996	Age: estimted from mass using Kovacs and Lavigne 1995 equation
Harp seal	Pagophilus groenlandicus	Phocidae	Carnivora	1	10	12	0.833333	18.4					Proximate composition_author	Digitized	Oftedal et al 1996	Age: estimted from mass using Kovacs and Lavigne 1995 equation
Harp seal	Pagophilus groenlandicus	Phocidae	Carnivora	1	11	12	0.916667	22.24					Proximate composition_author	Digitized	Oftedal et al 1996	Age: estimted from mass using Kovacs and Lavigne 1995 equation
Harp seal	Pagophilus groenlandicus	Phocidae	Carnivora	1	11	12	0.916667	24.2667					Proximate composition_author	Digitized	Oftedal et al 1996	Age: estimted from mass using Kovacs and Lavigne 1995 equation
Harp seal	Pagophilus groenlandicus	Phocidae	Carnivora	1	12	12	1	22.1867					Proximate composition_author	Digitized	Oftedal et al 1996	Age: estimted from mass using Kovacs and Lavigne 1995 equation
Harp seal	Pagophilus groenlandicus	Phocidae	Carnivora	1	12	12	1	20.5867					Proximate composition_author	Digitized	Oftedal et al 1996	Age: estimted from mass using Kovacs and Lavigne 1995 equation
Harp seal	Pagophilus groenlandicus	Phocidae	Carnivora	1	13	12	1.08333	24.5867					Proximate composition_author	Digitized	Oftedal et al 1996	Age: estimted from mass using Kovacs and Lavigne 1995 equation
Harp seal	Pagophilus groenlandicus	Phocidae	Carnivora	1	14	12	1.16667	24.0533					Proximate composition_author	Digitized	Oftedal et al 1996	Age: estimted from mass using Kovacs and Lavigne 1995 equation
Harp seal	Pagophilus groenlandicus	Phocidae	Carnivora	1	16	12	1.33333	21.6					Proximate composition_author	Digitized	Oftedal et al 1996	Age: estimted from mass using Kovacs and Lavigne 1995 equation
Harp seal	Pagophilus groenlandicus	Phocidae	Carnivora	1	16	12	1.33333	24.48					Proximate composition_author	Digitized	Oftedal et al 1996	Age: estimted from mass using Kovacs and Lavigne 1995 equation
Hooded seal	Cystophora cristata	Phocidae	Carnivora	1	0	4	0	21.5122					Proximate composition_Oftedal2014	Digitized	Debier et al 1999	Protein relatively constant so inability to distinguish exact sample id likely unimportant
Hooded seal	Cystophora cristata	Phocidae	Carnivora	1	1	4	0.25	23.2419					Proximate composition_Oftedal2014	Digitized	Debier et al 1999	Protein relatively constant so inability to distinguish exact sample id likely unimportant
Hooded seal	Cystophora cristata	Phocidae	Carnivora	1	1	4	0.25	23.6861					Proximate composition_Oftedal2014	Digitized	Debier et al 1999	Protein relatively constant so inability to distinguish exact sample id likely unimportant
Hooded seal	Cystophora cristata	Phocidae	Carnivora	1	3	4	0.75	22.948					Proximate composition_Oftedal2014	Digitized	Debier et al 1999	Protein relatively constant so inability to distinguish exact sample id likely unimportant
Hooded seal	Cystophora cristata	Phocidae	Carnivora	1	4	4	1	21.7939					Proximate composition_Oftedal2014	Digitized	Debier et al 1999	Protein relatively constant so inability to distinguish exact sample id likely unimportant
Hooded seal	Cystophora cristata	Phocidae	Carnivora	1	4	4	1	26.6266					Proximate composition_Oftedal2014	Digitized	Debier et al 1999	Protein relatively constant so inability to distinguish exact sample id likely unimportant
Hooded seal	Cystophora cristata	Phocidae	Carnivora	1	0	4	0	25.1982					Proximate composition_Oftedal2014	Table	Lydersen et al 1997
Hooded seal	Cystophora cristata	Phocidae	Carnivora	1	0	4	0	23.6605					Proximate composition_Oftedal2014	Table	Lydersen et al 1997
Hooded seal	Cystophora cristata	Phocidae	Carnivora	1	0	4	0	22.9393					Proximate composition_Oftedal2014	Table	Lydersen et al 1997
Hooded seal	Cystophora cristata	Phocidae	Carnivora	1	0	4	0	24.0525					Proximate composition_Oftedal2014	Table	Lydersen et al 1997
Hooded seal	Cystophora cristata	Phocidae	Carnivora	1	0	4	0	23.2224					Proximate composition_Oftedal2014	Table	Lydersen et al 1997
Hooded seal	Cystophora cristata	Phocidae	Carnivora	1	4	4	1	27.2201					Proximate composition_Oftedal2014	Table	Lydersen et al 1997
Hooded seal	Cystophora cristata	Phocidae	Carnivora	1	4	4	1	24.2892					Proximate composition_Oftedal2014	Table	Lydersen et al 1997
Hooded seal	Cystophora cristata	Phocidae	Carnivora	1	4	4	1	20.1173					Proximate composition_Oftedal2014	Table	Lydersen et al 1997
Hooded seal	Cystophora cristata	Phocidae	Carnivora	7	0	4	0	23.1375	1.54978	0.14			Proximate composition_author	Table	Oftedal et al 1988
Hooded seal	Cystophora cristata	Phocidae	Carnivora	8	2	4	0.5	24.6019	1.06507	0.09			Proximate composition_author	Table	Oftedal et al 1988
Hooded seal	Cystophora cristata	Phocidae	Carnivora	7	4	4	1	24.6856	2.10327	0.19			Proximate composition_author	Table	Oftedal et al 1988
Northern elephant seal	Mirounga angustirostris	Phocidae	Carnivora	1	1	26	0.0384615	6.52466					Proximate composition_Oftedal2014	Digitized	Riedman and Ortiz 1979	Added 3% to protein based on comments in Crocker et al 2001
Northern elephant seal	Mirounga angustirostris	Phocidae	Carnivora	1	2	26	0.0769231	10.2383					Proximate composition_Oftedal2014	Digitized	Riedman and Ortiz 1979	Added 3% to protein based on comments in Crocker et al 2001
Northern elephant seal	Mirounga angustirostris	Phocidae	Carnivora	1	2	26	0.0769231	12.2931					Proximate composition_Oftedal2014	Digitized	Riedman and Ortiz 1979	Added 3% to protein based on comments in Crocker et al 2001
Northern elephant seal	Mirounga angustirostris	Phocidae	Carnivora	1	3	26	0.115385	10.5383					Proximate composition_Oftedal2014	Digitized	Riedman and Ortiz 1979	Added 3% to protein based on comments in Crocker et al 2001
Northern elephant seal	Mirounga angustirostris	Phocidae	Carnivora	1	5	26	0.192308	14.4328					Proximate composition_Oftedal2014	Digitized	Riedman and Ortiz 1979	Added 3% to protein based on comments in Crocker et al 2001
Northern elephant seal	Mirounga angustirostris	Phocidae	Carnivora	1	5	26	0.192308	18.4024					Proximate composition_Oftedal2014	Digitized	Riedman and Ortiz 1979	Added 3% to protein based on comments in Crocker et al 2001
Northern elephant seal	Mirounga angustirostris	Phocidae	Carnivora	1	7	26	0.269231	17.1448					Proximate composition_Oftedal2014	Digitized	Riedman and Ortiz 1979	Added 3% to protein based on comments in Crocker et al 2001
Northern elephant seal	Mirounga angustirostris	Phocidae	Carnivora	1	7	26	0.269231	16.6286					Proximate composition_Oftedal2014	Digitized	Riedman and Ortiz 1979	Added 3% to protein based on comments in Crocker et al 2001
Northern elephant seal	Mirounga angustirostris	Phocidae	Carnivora	1	8	26	0.307692	16.4972					Proximate composition_Oftedal2014	Digitized	Riedman and Ortiz 1979	Added 3% to protein based on comments in Crocker et al 2001
Northern elephant seal	Mirounga angustirostris	Phocidae	Carnivora	1	9	26	0.346154	15.7276					Proximate composition_Oftedal2014	Digitized	Riedman and Ortiz 1979	Added 3% to protein based on comments in Crocker et al 2001
Northern elephant seal	Mirounga angustirostris	Phocidae	Carnivora	1	9	26	0.346154	15.6245					Proximate composition_Oftedal2014	Digitized	Riedman and Ortiz 1979	Added 3% to protein based on comments in Crocker et al 2001
Northern elephant seal	Mirounga angustirostris	Phocidae	Carnivora	1	9	26	0.346154	15.5403					Proximate composition_Oftedal2014	Digitized	Riedman and Ortiz 1979	Added 3% to protein based on comments in Crocker et al 2001
Northern elephant seal	Mirounga angustirostris	Phocidae	Carnivora	1	11	26	0.423077	16.9759					Proximate composition_Oftedal2014	Digitized	Riedman and Ortiz 1979	Added 3% to protein based on comments in Crocker et al 2001
Northern elephant seal	Mirounga angustirostris	Phocidae	Carnivora	1	11	26	0.423077	17.7079					Proximate composition_Oftedal2014	Digitized	Riedman and Ortiz 1979	Added 3% to protein based on comments in Crocker et al 2001
Northern elephant seal	Mirounga angustirostris	Phocidae	Carnivora	1	11	26	0.423077	18.3834					Proximate composition_Oftedal2014	Digitized	Riedman and Ortiz 1979	Added 3% to protein based on comments in Crocker et al 2001
Northern elephant seal	Mirounga angustirostris	Phocidae	Carnivora	1	12	26	0.461538	19.4817					Proximate composition_Oftedal2014	Digitized	Riedman and Ortiz 1979	Added 3% to protein based on comments in Crocker et al 2001
Northern elephant seal	Mirounga angustirostris	Phocidae	Carnivora	1	12	26	0.461538	19.979					Proximate composition_Oftedal2014	Digitized	Riedman and Ortiz 1979	Added 3% to protein based on comments in Crocker et al 2001
Northern elephant seal	Mirounga angustirostris	Phocidae	Carnivora	1	13	26	0.5	21.2738					Proximate composition_Oftedal2014	Digitized	Riedman and Ortiz 1979	Added 3% to protein based on comments in Crocker et al 2001
Northern elephant seal	Mirounga angustirostris	Phocidae	Carnivora	1	15	26	0.576923	21.3676					Proximate composition_Oftedal2014	Digitized	Riedman and Ortiz 1979	Added 3% to protein based on comments in Crocker et al 2001
Northern elephant seal	Mirounga angustirostris	Phocidae	Carnivora	1	15	26	0.576923	21.4803					Proximate composition_Oftedal2014	Digitized	Riedman and Ortiz 1979	Added 3% to protein based on comments in Crocker et al 2001
Northern elephant seal	Mirounga angustirostris	Phocidae	Carnivora	1	15	26	0.576923	21.3397					Proximate composition_Oftedal2014	Digitized	Riedman and Ortiz 1979	Added 3% to protein based on comments in Crocker et al 2001
Northern elephant seal	Mirounga angustirostris	Phocidae	Carnivora	1	17	26	0.653846	20.6545					Proximate composition_Oftedal2014	Digitized	Riedman and Ortiz 1979	Added 3% to protein based on comments in Crocker et al 2001
Northern elephant seal	Mirounga angustirostris	Phocidae	Carnivora	1	17	26	0.653846	19.2845					Proximate composition_Oftedal2014	Digitized	Riedman and Ortiz 1979	Added 3% to protein based on comments in Crocker et al 2001
Northern elephant seal	Mirounga angustirostris	Phocidae	Carnivora	1	18	26	0.692308	19.35					Proximate composition_Oftedal2014	Digitized	Riedman and Ortiz 1979	Added 3% to protein based on comments in Crocker et al 2001
Northern elephant seal	Mirounga angustirostris	Phocidae	Carnivora	1	20	26	0.769231	22.2779					Proximate composition_Oftedal2014	Digitized	Riedman and Ortiz 1979	Added 3% to protein based on comments in Crocker et al 2001
Northern elephant seal	Mirounga angustirostris	Phocidae	Carnivora	1	20	26	0.769231	20.8234					Proximate composition_Oftedal2014	Digitized	Riedman and Ortiz 1979	Added 3% to protein based on comments in Crocker et al 2001
Northern elephant seal	Mirounga angustirostris	Phocidae	Carnivora	1	21	26	0.807692	20.1103					Proximate composition_Oftedal2014	Digitized	Riedman and Ortiz 1979	Added 3% to protein based on comments in Crocker et al 2001
Northern elephant seal	Mirounga angustirostris	Phocidae	Carnivora	1	21	26	0.807692	20.7297					Proximate composition_Oftedal2014	Digitized	Riedman and Ortiz 1979	Added 3% to protein based on comments in Crocker et al 2001
Northern elephant seal	Mirounga angustirostris	Phocidae	Carnivora	1	21	26	0.807692	20.7014					Proximate composition_Oftedal2014	Digitized	Riedman and Ortiz 1979	Added 3% to protein based on comments in Crocker et al 2001
Northern elephant seal	Mirounga angustirostris	Phocidae	Carnivora	1	21	26	0.807692	22.5876					Proximate composition_Oftedal2014	Digitized	Riedman and Ortiz 1979	Added 3% to protein based on comments in Crocker et al 2001
Northern elephant seal	Mirounga angustirostris	Phocidae	Carnivora	1	22	26	0.846154	22.6907					Proximate composition_Oftedal2014	Digitized	Riedman and Ortiz 1979	Added 3% to protein based on comments in Crocker et al 2001
Northern elephant seal	Mirounga angustirostris	Phocidae	Carnivora	1	23	26	0.884615	21.5741					Proximate composition_Oftedal2014	Digitized	Riedman and Ortiz 1979	Added 3% to protein based on comments in Crocker et al 2001
Northern elephant seal	Mirounga angustirostris	Phocidae	Carnivora	1	23	26	0.884615	19.4814					Proximate composition_Oftedal2014	Digitized	Riedman and Ortiz 1979	Added 3% to protein based on comments in Crocker et al 2001
Northern elephant seal	Mirounga angustirostris	Phocidae	Carnivora	1	24	26	0.923077	20.9455					Proximate composition_Oftedal2014	Digitized	Riedman and Ortiz 1979	Added 3% to protein based on comments in Crocker et al 2001
Northern elephant seal	Mirounga angustirostris	Phocidae	Carnivora	1	25	26	0.961538	22.8693					Proximate composition_Oftedal2014	Digitized	Riedman and Ortiz 1979	Added 3% to protein based on comments in Crocker et al 2001
Northern elephant seal	Mirounga angustirostris	Phocidae	Carnivora	1	26	26	1	21.8838					Proximate composition_Oftedal2014	Digitized	Riedman and Ortiz 1979	Added 3% to protein based on comments in Crocker et al 2001
Northern elephant seal	Mirounga angustirostris	Phocidae	Carnivora	1	26	26	1	22.0714					Proximate composition_Oftedal2014	Digitized	Riedman and Ortiz 1979	Added 3% to protein based on comments in Crocker et al 2001
Northern elephant seal	Mirounga angustirostris	Phocidae	Carnivora	1	26	26	1	24.7648					Proximate composition_Oftedal2014	Digitized	Riedman and Ortiz 1979	Added 3% to protein based on comments in Crocker et al 2001
Northern elephant seal	Mirounga angustirostris	Phocidae	Carnivora	1	27	26	1.03846	21.9117					Proximate composition_Oftedal2014	Digitized	Riedman and Ortiz 1979	Added 3% to protein based on comments in Crocker et al 2001
Northern elephant seal	Mirounga angustirostris	Phocidae	Carnivora	1	27	26	1.03846	22.5124					Proximate composition_Oftedal2014	Digitized	Riedman and Ortiz 1979	Added 3% to protein based on comments in Crocker et al 2001
Northern elephant seal	Mirounga angustirostris	Phocidae	Carnivora	1	28	26	1.07692	22.9817					Proximate composition_Oftedal2014	Digitized	Riedman and Ortiz 1979	Added 3% to protein based on comments in Crocker et al 2001
Northern elephant seal	Mirounga angustirostris	Phocidae	Carnivora	1	32	26	1.23077	23.2098					Proximate composition_Oftedal2014	Digitized	Riedman and Ortiz 1979	Added 3% to protein based on comments in Crocker et al 2001
Ringed seal	Pusa hispida	Phocidae	Carnivora	1	15	39	0.384615	16.2079					Proximate composition_Oftedal2014	Text	Lydersen et al 1992	Age: based on the date range provided in text and the time of sampling of pup in Figure 1. Assumed that lactose was the same at both time periods
Ringed seal	Pusa hispida	Phocidae	Carnivora	1	32	39	0.820513	19.278					Proximate composition_Oftedal2014	Text	Lydersen et al 1992	Age: based on the date range provided in text and the time of sampling of pup in Figure 1. Assumed that lactose was the same at both time periods
Southern elephant seal	Mirounga leonina	Phocidae	Carnivora	1	0	23	0	8.1588					Unclear	Table	Bryden 1968
Southern elephant seal	Mirounga leonina	Phocidae	Carnivora	1	0	23	0	6.23416					Unclear	Table	Bryden 1968
Southern elephant seal	Mirounga leonina	Phocidae	Carnivora	1	3	23	0.130435	10.8784					Unclear	Table	Bryden 1968
Southern elephant seal	Mirounga leonina	Phocidae	Carnivora	1	7	23	0.304348	21.0037					Unclear	Table	Bryden 1968
Southern elephant seal	Mirounga leonina	Phocidae	Carnivora	1	14	23	0.608696	19.7485					Unclear	Table	Bryden 1968
Southern elephant seal	Mirounga leonina	Phocidae	Carnivora	1	21	23	0.913043	8.28432					Unclear	Table	Bryden 1968
Southern elephant seal	Mirounga leonina	Phocidae	Carnivora	1	21	23	0.913043	7.61488					Unclear	Table	Bryden 1968
Southern elephant seal	Mirounga leonina	Phocidae	Carnivora	1	1	23	0.0434783	8.63578					Proximate composition_author	Table	Carlini 1994
Southern elephant seal	Mirounga leonina	Phocidae	Carnivora	5	2	23	0.0869565	7.95378	2.01445				Proximate composition_author	Table	Carlini 1994
Southern elephant seal	Mirounga leonina	Phocidae	Carnivora	2	4	23	0.173913	15.0833	1.38686				Proximate composition_author	Table	Carlini 1994
Southern elephant seal	Mirounga leonina	Phocidae	Carnivora	1	5	23	0.217391	17.3176					Proximate composition_author	Table	Carlini 1994
Southern elephant seal	Mirounga leonina	Phocidae	Carnivora	1	6	23	0.26087	17.8699					Proximate composition_author	Table	Carlini 1994
Southern elephant seal	Mirounga leonina	Phocidae	Carnivora	6	7	23	0.304348	17.9703	2.69591				Proximate composition_author	Table	Carlini 1994
Southern elephant seal	Mirounga leonina	Phocidae	Carnivora	1	10	23	0.434783	20.5644					Proximate composition_author	Table	Carlini 1994
Southern elephant seal	Mirounga leonina	Phocidae	Carnivora	1	11	23	0.478261	18.0958					Proximate composition_author	Table	Carlini 1994
Southern elephant seal	Mirounga leonina	Phocidae	Carnivora	1	12	23	0.521739	20.7192					Proximate composition_author	Table	Carlini 1994
Southern elephant seal	Mirounga leonina	Phocidae	Carnivora	10	14	23	0.608696	21.5058	2.66327				Proximate composition_author	Table	Carlini 1994
Southern elephant seal	Mirounga leonina	Phocidae	Carnivora	1	16	23	0.695652	20.5518					Proximate composition_author	Table	Carlini 1994
Southern elephant seal	Mirounga leonina	Phocidae	Carnivora	5	17	23	0.73913	22.3635	1.88192				Proximate composition_author	Table	Carlini 1994
Southern elephant seal	Mirounga leonina	Phocidae	Carnivora	1	18	23	0.782609	22.0371					Proximate composition_author	Table	Carlini 1994
Southern elephant seal	Mirounga leonina	Phocidae	Carnivora	1	19	23	0.826087	22.1375					Proximate composition_author	Table	Carlini 1994
Southern elephant seal	Mirounga leonina	Phocidae	Carnivora	5	20	23	0.869565	20.1962	3.52685				Proximate composition_author	Table	Carlini 1994
Southern elephant seal	Mirounga leonina	Phocidae	Carnivora	4	23	23	1	15.9996	2.8905				Proximate composition_author	Table	Carlini 1994
Southern elephant seal	Mirounga leonina	Phocidae	Carnivora	31	1	23	0.0434783	9.22314	2.43711				Proximate composition_Oftedal2014	Digitized	Hindell 1994
Southern elephant seal	Mirounga leonina	Phocidae	Carnivora	5	3.5	23	0.152174	13.0936	2.43711				Proximate composition_Oftedal2014	Digitized	Hindell 1994
Southern elephant seal	Mirounga leonina	Phocidae	Carnivora	7	7.5	23	0.326087	14.0371	2.43711				Proximate composition_Oftedal2014	Digitized	Hindell 1994
Southern elephant seal	Mirounga leonina	Phocidae	Carnivora	9	11.5	23	0.5	15.8897	2.43711				Proximate composition_Oftedal2014	Digitized	Hindell 1994
Southern elephant seal	Mirounga leonina	Phocidae	Carnivora	11	15.5	23	0.673913	17.0775	2.43711				Proximate composition_Oftedal2014	Digitized	Hindell 1994
Southern elephant seal	Mirounga leonina	Phocidae	Carnivora	20	19.5	23	0.847826	17.703	2.43711				Proximate composition_Oftedal2014	Digitized	Hindell 1994
Southern elephant seal	Mirounga leonina	Phocidae	Carnivora	1	0	23	0	6.927					Proximate composition_Oftedal2014	Table	Peaker and Goode	Originally published as fur seal milk but later corrected
Southern elephant seal	Mirounga leonina	Phocidae	Carnivora	1	1	23	0.0434783	7.4522					Proximate composition_Oftedal2014	Table	Peaker and Goode	Originally published as fur seal milk but later corrected
Southern elephant seal	Mirounga leonina	Phocidae	Carnivora	1	5	23	0.217391	11.2049					Proximate composition_Oftedal2014	Table	Peaker and Goode	Originally published as fur seal milk but later corrected
Southern elephant seal	Mirounga leonina	Phocidae	Carnivora	1	6	23	0.26087	18.0629					Proximate composition_Oftedal2014	Table	Peaker and Goode	Originally published as fur seal milk but later corrected
Southern elephant seal	Mirounga leonina	Phocidae	Carnivora	1	6	23	0.26087	16.9849					Proximate composition_Oftedal2014	Table	Peaker and Goode	Originally published as fur seal milk but later corrected
Southern elephant seal	Mirounga leonina	Phocidae	Carnivora	1	7	23	0.304348	16.7293					Proximate composition_Oftedal2014	Table	Peaker and Goode	Originally published as fur seal milk but later corrected
Southern elephant seal	Mirounga leonina	Phocidae	Carnivora	1	8	23	0.347826	17.9511					Proximate composition_Oftedal2014	Table	Peaker and Goode	Originally published as fur seal milk but later corrected
Southern elephant seal	Mirounga leonina	Phocidae	Carnivora	1	11	23	0.478261	20.6887					Proximate composition_Oftedal2014	Table	Peaker and Goode	Originally published as fur seal milk but later corrected
Southern elephant seal	Mirounga leonina	Phocidae	Carnivora	1	12	23	0.521739	16.7048					Proximate composition_Oftedal2014	Table	Peaker and Goode	Originally published as fur seal milk but later corrected
Southern elephant seal	Mirounga leonina	Phocidae	Carnivora	1	14	23	0.608696	21.2276					Proximate composition_Oftedal2014	Table	Peaker and Goode	Originally published as fur seal milk but later corrected
Southern elephant seal	Mirounga leonina	Phocidae	Carnivora	1	17	23	0.73913	20.8847					Proximate composition_Oftedal2014	Table	Peaker and Goode	Originally published as fur seal milk but later corrected
Southern elephant seal	Mirounga leonina	Phocidae	Carnivora	1	26	23	1.13043	18.9554					Proximate composition_Oftedal2014	Table	Peaker and Goode	Originally published as fur seal milk but later corrected
Spotted seal		Phocidae	Carnivora	1	1	18	0.0555556	14.369					Proximate composition_author	Table	Zhang et al 2014
Spotted seal		Phocidae	Carnivora	1	2	18	0.111111	15.331					Proximate composition_author	Table	Zhang et al 2014
Spotted seal		Phocidae	Carnivora	1	3	18	0.166667	15.936					Proximate composition_author	Table	Zhang et al 2014
Spotted seal		Phocidae	Carnivora	1	5	18	0.277778	18.262					Proximate composition_author	Table	Zhang et al 2014
Spotted seal		Phocidae	Carnivora	1	8	18	0.444444	19.964					Proximate composition_author	Table	Zhang et al 2014
Spotted seal		Phocidae	Carnivora	1	10	18	0.555556	22.01					Proximate composition_author	Table	Zhang et al 2014
Spotted seal		Phocidae	Carnivora	1	13	18	0.722222	22.943					Proximate composition_author	Table	Zhang et al 2014
Weddell seal		Phocidae	Carnivora	1	0	42	0	13.4621					Proximate composition_author	Digitized	Eisert et al 2013
Weddell seal		Phocidae	Carnivora	1	1	42	0.0238095	13.2138					Proximate composition_author	Digitized	Eisert et al 2013
Weddell seal		Phocidae	Carnivora	1	1	42	0.0238095	19.0069					Proximate composition_author	Digitized	Eisert et al 2013
Weddell seal		Phocidae	Carnivora	1	2	42	0.047619	15.2					Proximate composition_author	Digitized	Eisert et al 2013
Weddell seal		Phocidae	Carnivora	1	2	42	0.047619	17.8483					Proximate composition_author	Digitized	Eisert et al 2013
Weddell seal		Phocidae	Carnivora	1	2	42	0.047619	20.0414					Proximate composition_author	Digitized	Eisert et al 2013
Weddell seal		Phocidae	Carnivora	1	3	42	0.0714286	11.8897					Proximate composition_author	Digitized	Eisert et al 2013
Weddell seal		Phocidae	Carnivora	1	3	42	0.0714286	15.0345					Proximate composition_author	Digitized	Eisert et al 2013
Weddell seal		Phocidae	Carnivora	1	3	42	0.0714286	15.2828					Proximate composition_author	Digitized	Eisert et al 2013
Weddell seal		Phocidae	Carnivora	1	3	42	0.0714286	15.4483					Proximate composition_author	Digitized	Eisert et al 2013
Weddell seal		Phocidae	Carnivora	1	3	42	0.0714286	16.3172					Proximate composition_author	Digitized	Eisert et al 2013
Weddell seal		Phocidae	Carnivora	1	3	42	0.0714286	17.0621					Proximate composition_author	Digitized	Eisert et al 2013
Weddell seal		Phocidae	Carnivora	1	3	42	0.0714286	17.6828					Proximate composition_author	Digitized	Eisert et al 2013
Weddell seal		Phocidae	Carnivora	1	3	42	0.0714286	19.2138					Proximate composition_author	Digitized	Eisert et al 2013
Weddell seal		Phocidae	Carnivora	1	3	42	0.0714286	19.5862					Proximate composition_author	Digitized	Eisert et al 2013
Weddell seal		Phocidae	Carnivora	1	4	42	0.0952381	14.4552					Proximate composition_author	Digitized	Eisert et al 2013
Weddell seal		Phocidae	Carnivora	1	4	42	0.0952381	18.469					Proximate composition_author	Digitized	Eisert et al 2013
Weddell seal		Phocidae	Carnivora	1	4	42	0.0952381	19.3379					Proximate composition_author	Digitized	Eisert et al 2013
Weddell seal		Phocidae	Carnivora	1	4	42	0.0952381	20.9517					Proximate composition_author	Digitized	Eisert et al 2013
Weddell seal		Phocidae	Carnivora	1	6	42	0.142857	13.2552					Proximate composition_author	Digitized	Eisert et al 2013
Weddell seal		Phocidae	Carnivora	1	6	42	0.142857	18.8828					Proximate composition_author	Digitized	Eisert et al 2013
Weddell seal		Phocidae	Carnivora	1	6	42	0.142857	21.1172					Proximate composition_author	Digitized	Eisert et al 2013
Weddell seal		Phocidae	Carnivora	1	7	42	0.166667	15.8207					Proximate composition_author	Digitized	Eisert et al 2013
Weddell seal		Phocidae	Carnivora	1	7	42	0.166667	19.9172					Proximate composition_author	Digitized	Eisert et al 2013
Weddell seal		Phocidae	Carnivora	1	7	42	0.166667	20.5379					Proximate composition_author	Digitized	Eisert et al 2013
Weddell seal		Phocidae	Carnivora	1	7	42	0.166667	20.9103					Proximate composition_author	Digitized	Eisert et al 2013
Weddell seal		Phocidae	Carnivora	1	7	42	0.166667	21.2					Proximate composition_author	Digitized	Eisert et al 2013
Weddell seal		Phocidae	Carnivora	1	7	42	0.166667	21.4897					Proximate composition_author	Digitized	Eisert et al 2013
Weddell seal		Phocidae	Carnivora	1	7	42	0.166667	22.3586					Proximate composition_author	Digitized	Eisert et al 2013
Weddell seal		Phocidae	Carnivora	1	7	42	0.166667	22.6483					Proximate composition_author	Digitized	Eisert et al 2013
Weddell seal		Phocidae	Carnivora	1	8	42	0.190476	19.5034					Proximate composition_author	Digitized	Eisert et al 2013
Weddell seal		Phocidae	Carnivora	1	8	42	0.190476	23.2276					Proximate composition_author	Digitized	Eisert et al 2013
Weddell seal		Phocidae	Carnivora	1	9	42	0.214286	21.1172					Proximate composition_author	Digitized	Eisert et al 2013
Weddell seal		Phocidae	Carnivora	1	9	42	0.214286	21.2828					Proximate composition_author	Digitized	Eisert et al 2013
Weddell seal		Phocidae	Carnivora	1	10	42	0.238095	14.9931					Proximate composition_author	Digitized	Eisert et al 2013
Weddell seal		Phocidae	Carnivora	1	10	42	0.238095	23.7655					Proximate composition_author	Digitized	Eisert et al 2013
Weddell seal		Phocidae	Carnivora	1	12	42	0.285714	20.0828					Proximate composition_author	Digitized	Eisert et al 2013
Weddell seal		Phocidae	Carnivora	1	12	42	0.285714	23.0621					Proximate composition_author	Digitized	Eisert et al 2013
Weddell seal		Phocidae	Carnivora	1	13	42	0.309524	18.9655					Proximate composition_author	Digitized	Eisert et al 2013
Weddell seal		Phocidae	Carnivora	1	13	42	0.309524	20.331					Proximate composition_author	Digitized	Eisert et al 2013
Weddell seal		Phocidae	Carnivora	1	13	42	0.309524	21.531					Proximate composition_author	Digitized	Eisert et al 2013
Weddell seal		Phocidae	Carnivora	1	13	42	0.309524	23.3103					Proximate composition_author	Digitized	Eisert et al 2013
Weddell seal		Phocidae	Carnivora	1	13	42	0.309524	23.5586					Proximate composition_author	Digitized	Eisert et al 2013
Weddell seal		Phocidae	Carnivora	1	13	42	0.309524	22.4414					Proximate composition_author	Digitized	Eisert et al 2013
Weddell seal		Phocidae	Carnivora	1	13	42	0.309524	24.3448					Proximate composition_author	Digitized	Eisert et al 2013
Weddell seal		Phocidae	Carnivora	1	14	42	0.333333	22.8138					Proximate composition_author	Digitized	Eisert et al 2013
Weddell seal		Phocidae	Carnivora	1	14	42	0.333333	23.2276					Proximate composition_author	Digitized	Eisert et al 2013
Weddell seal		Phocidae	Carnivora	1	15	42	0.357143	23.9724					Proximate composition_author	Digitized	Eisert et al 2013
Weddell seal		Phocidae	Carnivora	1	16	42	0.380952	21.7793					Proximate composition_author	Digitized	Eisert et al 2013
Weddell seal		Phocidae	Carnivora	1	18	42	0.428571	21.6138					Proximate composition_author	Digitized	Eisert et al 2013
Weddell seal		Phocidae	Carnivora	1	18	42	0.428571	26.5793					Proximate composition_author	Digitized	Eisert et al 2013
Weddell seal		Phocidae	Carnivora	1	18	42	0.428571	25.9172					Proximate composition_author	Digitized	Eisert et al 2013
Weddell seal		Phocidae	Carnivora	1	18	42	0.428571	25.2966					Proximate composition_author	Digitized	Eisert et al 2013
Weddell seal		Phocidae	Carnivora	1	18	42	0.428571	23.7655					Proximate composition_author	Digitized	Eisert et al 2013
Weddell seal		Phocidae	Carnivora	1	19	42	0.452381	22.1103					Proximate composition_author	Digitized	Eisert et al 2013
Weddell seal		Phocidae	Carnivora	1	19	42	0.452381	22.3586					Proximate composition_author	Digitized	Eisert et al 2013
Weddell seal		Phocidae	Carnivora	1	19	42	0.452381	16.8966					Proximate composition_author	Digitized	Eisert et al 2013
Weddell seal		Phocidae	Carnivora	1	19	42	0.452381	25.3793					Proximate composition_author	Digitized	Eisert et al 2013
Weddell seal		Phocidae	Carnivora	1	19	42	0.452381	25.5034					Proximate composition_author	Digitized	Eisert et al 2013
Weddell seal		Phocidae	Carnivora	1	19	42	0.452381	24.3862					Proximate composition_author	Digitized	Eisert et al 2013
Weddell seal		Phocidae	Carnivora	1	19	42	0.452381	23.7655					Proximate composition_author	Digitized	Eisert et al 2013
Weddell seal		Phocidae	Carnivora	1	19	42	0.452381	23.3517					Proximate composition_author	Digitized	Eisert et al 2013
Weddell seal		Phocidae	Carnivora	1	20	42	0.47619	23.5172					Proximate composition_author	Digitized	Eisert et al 2013
Weddell seal		Phocidae	Carnivora	1	22	42	0.52381	21.1172					Proximate composition_author	Digitized	Eisert et al 2013
Weddell seal		Phocidae	Carnivora	1	22	42	0.52381	24.0138					Proximate composition_author	Digitized	Eisert et al 2013
Weddell seal		Phocidae	Carnivora	1	24	42	0.571429	22.6069					Proximate composition_author	Digitized	Eisert et al 2013
Weddell seal		Phocidae	Carnivora	1	25	42	0.595238	20.5793					Proximate composition_author	Digitized	Eisert et al 2013
Weddell seal		Phocidae	Carnivora	1	25	42	0.595238	21.2414					Proximate composition_author	Digitized	Eisert et al 2013
Weddell seal		Phocidae	Carnivora	1	25	42	0.595238	22.2759					Proximate composition_author	Digitized	Eisert et al 2013
Weddell seal		Phocidae	Carnivora	1	25	42	0.595238	22.8138					Proximate composition_author	Digitized	Eisert et al 2013
Weddell seal		Phocidae	Carnivora	1	25	42	0.595238	23.6					Proximate composition_author	Digitized	Eisert et al 2013
Weddell seal		Phocidae	Carnivora	1	25	42	0.595238	23.4759					Proximate composition_author	Digitized	Eisert et al 2013
Weddell seal		Phocidae	Carnivora	1	25	42	0.595238	24.2621					Proximate composition_author	Digitized	Eisert et al 2013
Weddell seal		Phocidae	Carnivora	1	26	42	0.619048	23.4759					Proximate composition_author	Digitized	Eisert et al 2013
Weddell seal		Phocidae	Carnivora	1	26	42	0.619048	23.8483					Proximate composition_author	Digitized	Eisert et al 2013
Weddell seal		Phocidae	Carnivora	1	27	42	0.642857	24.1379					Proximate composition_author	Digitized	Eisert et al 2013
Weddell seal		Phocidae	Carnivora	1	27	42	0.642857	23.8069					Proximate composition_author	Digitized	Eisert et al 2013
Weddell seal		Phocidae	Carnivora	1	29	42	0.690476	22.4828					Proximate composition_author	Digitized	Eisert et al 2013
Weddell seal		Phocidae	Carnivora	1	31	42	0.738095	22.069					Proximate composition_author	Digitized	Eisert et al 2013
Weddell seal		Phocidae	Carnivora	1	31	42	0.738095	23.269					Proximate composition_author	Digitized	Eisert et al 2013
Weddell seal		Phocidae	Carnivora	1	31	42	0.738095	23.6414					Proximate composition_author	Digitized	Eisert et al 2013
Weddell seal		Phocidae	Carnivora	1	31	42	0.738095	25.0897					Proximate composition_author	Digitized	Eisert et al 2013
Weddell seal		Phocidae	Carnivora	1	32	42	0.761905	23.8897					Proximate composition_author	Digitized	Eisert et al 2013
Weddell seal		Phocidae	Carnivora	1	32	42	0.761905	24.0138					Proximate composition_author	Digitized	Eisert et al 2013
Weddell seal		Phocidae	Carnivora	1	32	42	0.761905	25.1724					Proximate composition_author	Digitized	Eisert et al 2013
Weddell seal		Phocidae	Carnivora	1	33	42	0.785714	22.5241					Proximate composition_author	Digitized	Eisert et al 2013
Weddell seal		Phocidae	Carnivora	1	33	42	0.785714	25.2552					Proximate composition_author	Digitized	Eisert et al 2013
Weddell seal		Phocidae	Carnivora	1	33	42	0.785714	26.9103					Proximate composition_author	Digitized	Eisert et al 2013
Weddell seal		Phocidae	Carnivora	1	37	42	0.880952	15.9862					Proximate composition_author	Digitized	Eisert et al 2013
Weddell seal		Phocidae	Carnivora	1	37	42	0.880952	20.1655					Proximate composition_author	Digitized	Eisert et al 2013
Weddell seal		Phocidae	Carnivora	1	37	42	0.880952	22.3172					Proximate composition_author	Digitized	Eisert et al 2013
Weddell seal		Phocidae	Carnivora	1	37	42	0.880952	24.3862					Proximate composition_author	Digitized	Eisert et al 2013
Weddell seal		Phocidae	Carnivora	1	37	42	0.880952	24.1793					Proximate composition_author	Digitized	Eisert et al 2013
Weddell seal		Phocidae	Carnivora	1	38	42	0.904762	24.2621					Proximate composition_author	Digitized	Eisert et al 2013
Weddell seal		Phocidae	Carnivora	1	38	42	0.904762	23.7655					Proximate composition_author	Digitized	Eisert et al 2013
Weddell seal		Phocidae	Carnivora	1	39	42	0.928571	21.4897					Proximate composition_author	Digitized	Eisert et al 2013
Weddell seal		Phocidae	Carnivora	1	39	42	0.928571	25.7517					Proximate composition_author	Digitized	Eisert et al 2013
Weddell seal		Phocidae	Carnivora	1	43	42	1.02381	19.4621					Proximate composition_author	Digitized	Eisert et al 2013
Weddell seal		Phocidae	Carnivora	1	45	42	1.07143	23.931					Proximate composition_author	Digitized	Eisert et al 2013
Weddell seal		Phocidae	Carnivora	1	1.46853	42	0.034965	14.5385					Proximate composition_author	Digitized	Wheatley et al 2008
Weddell seal		Phocidae	Carnivora	1	2.58741	42	0.0616051	17.9231					Proximate composition_author	Digitized	Wheatley et al 2008
Weddell seal		Phocidae	Carnivora	1	2.58741	42	0.0616051	19.4615					Proximate composition_author	Digitized	Wheatley et al 2008
Weddell seal		Phocidae	Carnivora	1	2.72727	42	0.0649351	14.4359					Proximate composition_author	Digitized	Wheatley et al 2008
Weddell seal		Phocidae	Carnivora	1	3.70629	42	0.0882451	7.76923					Proximate composition_author	Digitized	Wheatley et al 2008
Weddell seal		Phocidae	Carnivora	1	3.70629	42	0.0882451	16.8974					Proximate composition_author	Digitized	Wheatley et al 2008
Weddell seal		Phocidae	Carnivora	1	4.54545	42	0.108225	18.5385					Proximate composition_author	Digitized	Wheatley et al 2008
Weddell seal		Phocidae	Carnivora	1	4.82517	42	0.114885	14.8462					Proximate composition_author	Digitized	Wheatley et al 2008
Weddell seal		Phocidae	Carnivora	1	4.96503	42	0.118215	15.9744					Proximate composition_author	Digitized	Wheatley et al 2008
Weddell seal		Phocidae	Carnivora	1	5.24476	42	0.124875	16.7949					Proximate composition_author	Digitized	Wheatley et al 2008
Weddell seal		Phocidae	Carnivora	1	5.52448	42	0.131535	19.1538					Proximate composition_author	Digitized	Wheatley et al 2008
Weddell seal		Phocidae	Carnivora	1	5.52448	42	0.131535	21.9231					Proximate composition_author	Digitized	Wheatley et al 2008
Weddell seal		Phocidae	Carnivora	1	20.6294	42	0.491175	15.4615					Proximate composition_author	Digitized	Wheatley et al 2008
Weddell seal		Phocidae	Carnivora	1	20.6294	42	0.491175	26.9487					Proximate composition_author	Digitized	Wheatley et al 2008
Weddell seal		Phocidae	Carnivora	1	20.7692	42	0.494505	17.1026					Proximate composition_author	Digitized	Wheatley et al 2008
Weddell seal		Phocidae	Carnivora	1	20.7692	42	0.494505	19.5641					Proximate composition_author	Digitized	Wheatley et al 2008
Weddell seal		Phocidae	Carnivora	1	20.7692	42	0.494505	25					Proximate composition_author	Digitized	Wheatley et al 2008
Weddell seal		Phocidae	Carnivora	1	20.7692	42	0.494505	29.3077					Proximate composition_author	Digitized	Wheatley et al 2008
Weddell seal		Phocidae	Carnivora	1	20.9091	42	0.497835	21.2051					Proximate composition_author	Digitized	Wheatley et al 2008
Weddell seal		Phocidae	Carnivora	1	21.049	42	0.501166	23.5641					Proximate composition_author	Digitized	Wheatley et al 2008
Weddell seal		Phocidae	Carnivora	1	21.7483	42	0.517816	25.6154					Proximate composition_author	Digitized	Wheatley et al 2008
Weddell seal		Phocidae	Carnivora	1	21.8881	42	0.521146	22.4359					Proximate composition_author	Digitized	Wheatley et al 2008
Weddell seal		Phocidae	Carnivora	1	22.3077	42	0.531136	24.3846					Proximate composition_author	Digitized	Wheatley et al 2008
Weddell seal		Phocidae	Carnivora	1	23.007	42	0.547786	19.8718					Proximate composition_author	Digitized	Wheatley et al 2008
Weddell seal		Phocidae	Carnivora	1	35.8741	42	0.854146	15.359					Proximate composition_author	Digitized	Wheatley et al 2008
Weddell seal		Phocidae	Carnivora	1	35.8741	42	0.854146	19.8718					Proximate composition_author	Digitized	Wheatley et al 2008
Weddell seal		Phocidae	Carnivora	1	35.8741	42	0.854146	21.6154					Proximate composition_author	Digitized	Wheatley et al 2008
Weddell seal		Phocidae	Carnivora	1	36.993	42	0.880786	22.2308					Proximate composition_author	Digitized	Wheatley et al 2008
Weddell seal		Phocidae	Carnivora	1	37.1329	42	0.884116	18.4359					Proximate composition_author	Digitized	Wheatley et al 2008
Weddell seal		Phocidae	Carnivora	1	37.1329	42	0.884116	24.0769					Proximate composition_author	Digitized	Wheatley et al 2008
Weddell seal		Phocidae	Carnivora	1	38.2517	42	0.910756	16.0769					Proximate composition_author	Digitized	Wheatley et al 2008
Weddell seal		Phocidae	Carnivora	1	39.9301	42	0.950716	21.7179					Proximate composition_author	Digitized	Wheatley et al 2008
American black bear	Ursus americanus	Ursidae	Carnivora	3	20	474.5	0.0421496	9.14441	0.388206				Proximate composition_author	Digitized	Farley and Robbins 1995
American black bear	Ursus americanus	Ursidae	Carnivora	3	56	474.5	0.118019	9.57575	1.33715				Proximate composition_author	Digitized	Farley and Robbins 1995
American black bear	Ursus americanus	Ursidae	Carnivora	3	84	474.5	0.177028	8.32487	1.20775				Proximate composition_author	Digitized	Farley and Robbins 1995
American black bear	Ursus americanus	Ursidae	Carnivora	3	116	474.5	0.244468	10.8266	1.68223				Proximate composition_author	Digitized	Farley and Robbins 1995
American black bear	Ursus americanus	Ursidae	Carnivora	3	145	474.5	0.305585	11.6462	0.345072				Proximate composition_author	Digitized	Farley and Robbins 1995
American black bear	Ursus americanus	Ursidae	Carnivora	3	174	474.5	0.366702	10.4816	0.43134				Proximate composition_author	Digitized	Farley and Robbins 1995
American black bear	Ursus americanus	Ursidae	Carnivora	3	208	474.5	0.438356	9.57575	1.25089				Proximate composition_author	Digitized	Farley and Robbins 1995
American black bear	Ursus americanus	Ursidae	Carnivora	3	244	474.5	0.514226	9.57575	0.301938				Proximate composition_author	Digitized	Farley and Robbins 1995
American black bear	Ursus americanus	Ursidae	Carnivora	1	272	474.5	0.573235	10.4384	0.388206				Proximate composition_author	Digitized	Farley and Robbins 1995
American black bear	Ursus americanus	Ursidae	Carnivora	7	49	474.5	0.103267	9.9228	1.13219				Proximate composition_Oftedal2014	Table	McDonald and Fuller 2005	Did not measure carbohydrates; Milk Energy Density SD: Average across other black bear studies
American black bear	Ursus americanus	Ursidae	Carnivora	7	49	474.5	0.103267	8.6737	1.13219				Proximate composition_Oftedal2014	Table	McDonald and Fuller 2005	Did not measure carbohydrates; Milk Energy Density SD: Average across other black bear studies
American black bear	Ursus americanus	Ursidae	Carnivora	7	125	474.5	0.263435	12.1082	1.13219				Proximate composition_Oftedal2014	Table	McDonald and Fuller 2005	Did not measure carbohydrates; Milk Energy Density SD: Average across other black bear studies
American black bear	Ursus americanus	Ursidae	Carnivora	7	125	474.5	0.263435	9.1392	1.13219				Proximate composition_Oftedal2014	Table	McDonald and Fuller 2005	Did not measure carbohydrates; Milk Energy Density SD: Average across other black bear studies
American black bear	Ursus americanus	Ursidae	Carnivora	2	1	474.5	0.00210748	6.68132	0	0			Bomb calorimetry	Digitized	Oftedal et al 1993
American black bear	Ursus americanus	Ursidae	Carnivora	8	3	474.5	0.00632244	7.42857	0.621632	0.21978			Bomb calorimetry	Digitized	Oftedal et al 1993
American black bear	Ursus americanus	Ursidae	Carnivora	4	13	474.5	0.0273973	9.93407	1.67033	0.835165			Bomb calorimetry	Digitized	Oftedal et al 1993
American black bear	Ursus americanus	Ursidae	Carnivora	7	24	474.5	0.0505796	10.4176	1.62815	0.615385			Bomb calorimetry	Digitized	Oftedal et al 1993
American black bear	Ursus americanus	Ursidae	Carnivora	5	41	474.5	0.0864067	9.93407	1.86749	0.835165			Bomb calorimetry	Digitized	Oftedal et al 1993
American black bear	Ursus americanus	Ursidae	Carnivora	8	62	474.5	0.130664	11.6923	0	0			Bomb calorimetry	Digitized	Oftedal et al 1993
American black bear	Ursus americanus	Ursidae	Carnivora	5	161	474.5	0.339305	12.1319	1.7692	0.791209			Bomb calorimetry	Digitized	Oftedal et al 1993
American black bear	Ursus americanus	Ursidae	Carnivora	7	307	474.5	0.646997	14.2418	2.09334	0.791209			Bomb calorimetry	Digitized	Oftedal et al 1993
Giant panda bear	Ailuropoda melanoleuca	Ursidae	Carnivora	1	25	638.75	0.0391389	4.65867					Proximate composition_Oftedal2014	Table	Zhang et al 2016	Lactation duration: average of estimated range of 18 - 24 months in wild
Giant panda bear	Ailuropoda melanoleuca	Ursidae	Carnivora	1	154	638.75	0.241096	9.4835					Proximate composition_Oftedal2014	Table	Zhang et al 2016	Lactation duration: average of estimated range of 18 - 24 months in wild
Giant panda bear	Ailuropoda melanoleuca	Ursidae	Carnivora	1	160	638.75	0.250489	7.39284					Proximate composition_Oftedal2014	Table	Zhang et al 2016	Lactation duration: average of estimated range of 18 - 24 months in wild
Brown bear	Ursus arctos horribilis	Ursidae	Carnivora	3	28	839.5	0.0333532	7.46219	0.905814				Proximate composition_author	Digitized	Farley and Robbins 1995
Brown bear	Ursus arctos horribilis	Ursidae	Carnivora	3	54	839.5	0.064324	9.57575	0.43134				Proximate composition_author	Digitized	Farley and Robbins 1995
Brown bear	Ursus arctos horribilis	Ursidae	Carnivora	3	80	839.5	0.0952948	7.37592	0.905814				Proximate composition_author	Digitized	Farley and Robbins 1995
Brown bear	Ursus arctos horribilis	Ursidae	Carnivora	3	124	839.5	0.147707	11.258	0.819546				Proximate composition_author	Digitized	Farley and Robbins 1995
Brown bear	Ursus arctos horribilis	Ursidae	Carnivora	3	152	839.5	0.18106	11.6462	1.29402				Proximate composition_author	Digitized	Farley and Robbins 1995
Brown bear	Ursus arctos horribilis	Ursidae	Carnivora	3	190	839.5	0.226325	11.5599	0.474474				Proximate composition_author	Digitized	Farley and Robbins 1995
Brown bear	Ursus arctos horribilis	Ursidae	Carnivora	3	220	839.5	0.262061	9.92082	0.948948				Proximate composition_author	Digitized	Farley and Robbins 1995
Brown bear	Ursus arctos horribilis	Ursidae	Carnivora	3	252	839.5	0.300179	10.3522	0.474474				Proximate composition_author	Digitized	Farley and Robbins 1995
Brown bear	Ursus arctos horribilis	Ursidae	Carnivora	1	280	839.5	0.333532	7.89353					Proximate composition_author	Digitized	Farley and Robbins 1995
Brown bear	Ursus arctos middendorffi	Ursidae	Carnivora	1	90	839.5	0.107207	8.7734					Proximate composition_Oftedal2014	Table	Jenness et al 1972
Polar bear	Ursus maritimus	Ursidae	Carnivora	1	243	912.5	0.266301	16.164					Proximate composition_author	Table	Arnould and Ramsay 1994	Cubs in the same litters are averaged; Individual values derived from Milk consumption (MJ)/Milk consumption (g)
Polar bear	Ursus maritimus	Ursidae	Carnivora	1	243	912.5	0.266301	13.2838					Proximate composition_author	Table	Arnould and Ramsay 1994	Cubs in the same litters are averaged; Individual values derived from Milk consumption (MJ)/Milk consumption (g)
Polar bear	Ursus maritimus	Ursidae	Carnivora	1	243	912.5	0.266301	16.3871					Proximate composition_author	Table	Arnould and Ramsay 1994	Cubs in the same litters are averaged; Individual values derived from Milk consumption (MJ)/Milk consumption (g)
Polar bear	Ursus maritimus	Ursidae	Carnivora	1	243	912.5	0.266301	17.7165					Proximate composition_author	Table	Arnould and Ramsay 1994	Cubs in the same litters are averaged; Individual values derived from Milk consumption (MJ)/Milk consumption (g)
Polar bear	Ursus maritimus	Ursidae	Carnivora	1	243	912.5	0.266301	14.4208					Proximate composition_author	Table	Arnould and Ramsay 1994	Cubs in the same litters are averaged; Individual values derived from Milk consumption (MJ)/Milk consumption (g)
Polar bear	Ursus maritimus	Ursidae	Carnivora	1	608	912.5	0.666301	8.84956					Proximate composition_author	Table	Arnould and Ramsay 1994	Cubs in the same litters are averaged; Individual values derived from Milk consumption (MJ)/Milk consumption (g)
Polar bear	Ursus maritimus	Ursidae	Carnivora	1	608	912.5	0.666301	7.53968					Proximate composition_author	Table	Arnould and Ramsay 1994	Cubs in the same litters are averaged; Individual values derived from Milk consumption (MJ)/Milk consumption (g)
Polar bear	Ursus maritimus	Ursidae	Carnivora	1	608	912.5	0.666301	10.6979					Proximate composition_author	Table	Arnould and Ramsay 1994	Cubs in the same litters are averaged; Individual values derived from Milk consumption (MJ)/Milk consumption (g)
Polar bear	Ursus maritimus	Ursidae	Carnivora	1	608	912.5	0.666301	11.5882					Proximate composition_author	Table	Arnould and Ramsay 1994	Cubs in the same litters are averaged; Individual values derived from Milk consumption (MJ)/Milk consumption (g)
Polar bear	Ursus maritimus	Ursidae	Carnivora	1	501.875	912.5	0.55	15.3813					Proximate composition_Oftedal2014	Table	Cook et al 1970; I believe this contains the sample mentioned in Baker et al 1963
Polar bear	Ursus maritimus	Ursidae	Carnivora	1	501.875	912.5	0.55	14.4289					Proximate composition_Oftedal2014	Table	Cook et al 1970; I believe this contains the sample mentioned in Baker et al 1963
Polar bear	Ursus maritimus	Ursidae	Carnivora	1	866.875	912.5	0.95	14.516					Proximate composition_Oftedal2014	Table	Cook et al 1970; I believe this contains the sample mentioned in Baker et al 1963
Polar bear	Ursus maritimus	Ursidae	Carnivora	31	91.25	912.5	0.1	16.9	1.67033				Proximate composition_author	Table	Derocher et al 1993
Polar bear	Ursus maritimus	Ursidae	Carnivora	8	121.667	912.5	0.133333	15.2	2.26274				Proximate composition_author	Table	Derocher et al 1993
Polar bear	Ursus maritimus	Ursidae	Carnivora	46	304.167	912.5	0.333333	14	2.71293				Proximate composition_author	Table	Derocher et al 1993
Polar bear	Ursus maritimus	Ursidae	Carnivora	3	486.667	912.5	0.533333	16.1	2.77128				Proximate composition_author	Table	Derocher et al 1993
Polar bear	Ursus maritimus	Ursidae	Carnivora	14	669.167	912.5	0.733333	11.7	2.24499				Proximate composition_author	Table	Derocher et al 1993
Polar bear	Ursus maritimus	Ursidae	Carnivora	1	851.667	912.5	0.933333	15.5					Proximate composition_author	Table	Derocher et al 1993
Polar bear	Ursus maritimus	Ursidae	Carnivora	1	1034.17	912.5	1.13333	9.7					Proximate composition_author	Table	Derocher et al 1993
Sun bear	Ursus malayanus	Ursidae	Carnivora	1	90	839.5	0.107207	6.7008					Proximate composition_Oftedal2014	Table	Jenness et al 1972	Lactation duration: Not much information but generally suggests it is similar to other bears in being long. Used brown bear value
Brown bear	Ursus arctos lasiotus	Ursidae	Carnivora	2	90	839.5	0.107207	11.1377	0.86268				Proximate composition_Oftedal2014	Table	Jenness et al 1972	Energy density SD:Used average from Farley and Robinson 1995 around similar time period
African elephant	Loxodonta africana	Elephantidae	Proboscidea	1	0	1095	0	1.96648					Bomb calorimetry	Table	Himschoot et al 2021
African elephant	Loxodonta africana	Elephantidae	Proboscidea	1	4	1095	0.00365297	2.00832					Bomb calorimetry	Table	Himschoot et al 2021
African elephant	Loxodonta africana	Elephantidae	Proboscidea	1	7	1095	0.00639269	1.96648					Bomb calorimetry	Table	Himschoot et al 2021
African elephant	Loxodonta africana	Elephantidae	Proboscidea	1	19	1095	0.0173516	2.38488					Bomb calorimetry	Table	Himschoot et al 2021
African elephant	Loxodonta africana	Elephantidae	Proboscidea	1	30	1095	0.0273973	4.22584					Bomb calorimetry	Table	Himschoot et al 2021
African elephant	Loxodonta africana	Elephantidae	Proboscidea	1	173	1095	0.157991	4.10032					Bomb calorimetry	Table	Himschoot et al 2021
African elephant	Loxodonta africana	Elephantidae	Proboscidea	1	267	1095	0.243836	4.93712					Bomb calorimetry	Table	Himschoot et al 2021
African elephant	Loxodonta africana	Elephantidae	Proboscidea	1	297	1095	0.271233	6.19232					Bomb calorimetry	Table	Himschoot et al 2021
African elephant	Loxodonta africana	Elephantidae	Proboscidea	1	306	1095	0.279452	5.89944					Bomb calorimetry	Table	Himschoot et al 2021
African elephant	Loxodonta africana	Elephantidae	Proboscidea	1	312	1095	0.284932	5.48104					Bomb calorimetry	Table	Himschoot et al 2021
African elephant	Loxodonta africana	Elephantidae	Proboscidea	1	360	1095	0.328767	5.60656					Bomb calorimetry	Table	Himschoot et al 2021
African elephant	Loxodonta africana	Elephantidae	Proboscidea	1	378	1095	0.345205	6.02496					Bomb calorimetry	Table	Himschoot et al 2021
African elephant	Loxodonta africana	Elephantidae	Proboscidea	1	425	1095	0.388128	8.66088					Bomb calorimetry	Table	Himschoot et al 2021
African elephant	Loxodonta africana	Elephantidae	Proboscidea	1	445	1095	0.406393	6.02496					Bomb calorimetry	Table	Himschoot et al 2021
African elephant	Loxodonta africana	Elephantidae	Proboscidea	1	472	1095	0.43105	6.35968					Bomb calorimetry	Table	Himschoot et al 2021
African elephant	Loxodonta africana	Elephantidae	Proboscidea	1	479	1095	0.437443	5.69024					Bomb calorimetry	Table	Himschoot et al 2021
African elephant	Loxodonta africana	Elephantidae	Proboscidea	1	530	1095	0.484018	6.44336					Bomb calorimetry	Table	Himschoot et al 2021
African elephant	Loxodonta africana	Elephantidae	Proboscidea	1	563	1095	0.514155	7.36384					Bomb calorimetry	Table	Himschoot et al 2021
African elephant	Loxodonta africana	Elephantidae	Proboscidea	1	580	1095	0.52968	7.65672					Bomb calorimetry	Table	Himschoot et al 2021
African elephant	Loxodonta africana	Elephantidae	Proboscidea	1	661	1095	0.603653	10.209					Bomb calorimetry	Table	Himschoot et al 2021
African elephant	Loxodonta africana	Elephantidae	Proboscidea	1	677	1095	0.618265	9.87424					Bomb calorimetry	Table	Himschoot et al 2021
African elephant	Loxodonta africana	Elephantidae	Proboscidea	1	677	1095	0.618265	9.8324					Bomb calorimetry	Table	Himschoot et al 2021
African elephant	Loxodonta africana	Elephantidae	Proboscidea	1	747	1095	0.682192	7.90776					Bomb calorimetry	Table	Himschoot et al 2021
African elephant	Loxodonta africana	Elephantidae	Proboscidea	1	813	1095	0.742466	7.28016					Bomb calorimetry	Table	Himschoot et al 2021
African elephant	Loxodonta africana	Elephantidae	Proboscidea	1	827	1095	0.755251	7.28016					Bomb calorimetry	Table	Himschoot et al 2021
African elephant	Loxodonta africana	Elephantidae	Proboscidea	1	887	1095	0.810046	9.07928					Bomb calorimetry	Table	Himschoot et al 2021
African elephant	Loxodonta africana	Elephantidae	Proboscidea	1	944	1095	0.8621	12.2173					Bomb calorimetry	Table	Himschoot et al 2021
African elephant	Loxodonta africana	Elephantidae	Proboscidea	1	973	1095	0.888584	11.0876					Bomb calorimetry	Table	Himschoot et al 2021
African elephant	Loxodonta africana	Elephantidae	Proboscidea	1	366	1095	0.334247	3.84277					Proximate composition_Oftedal2014	Text	Osthoff et al 2007
African elephant	Loxodonta africana	Elephantidae	Proboscidea	1	427	1095	0.389954	4.99334					Proximate composition_Oftedal2014	Text	Osthoff et al 2007
African elephant	Loxodonta africana	Elephantidae	Proboscidea	1	549	1095	0.50137	8.33833					Proximate composition_Oftedal2014	Text	Osthoff et al 2007
African elephant	Loxodonta africana	Elephantidae	Proboscidea	1	4	1095	0.00365297	3.8392					Proximate composition_Oftedal2014	Table	Ostoff et al 2005
African elephant	Loxodonta africana	Elephantidae	Proboscidea	1	47	1095	0.0429224	3.9371					Proximate composition_Oftedal2014	Table	Ostoff et al 2005
Asian elephant	Elephaus maximus	Elephantidae	Proboscidea	1	2.98507	1460	0.00204457	3.29379					Proximate composition_author	Digitized	Abbondanza et al 2013
Asian elephant	Elephaus maximus	Elephantidae	Proboscidea	1	9.70149	1460	0.00664486	5.13653					Proximate composition_author	Digitized	Abbondanza et al 2013
Asian elephant	Elephaus maximus	Elephantidae	Proboscidea	1	18.6567	1460	0.0127786	5.003					Proximate composition_author	Digitized	Abbondanza et al 2013
Asian elephant	Elephaus maximus	Elephantidae	Proboscidea	1	25.3731	1460	0.0173789	3.93474					Proximate composition_author	Digitized	Abbondanza et al 2013
Asian elephant	Elephaus maximus	Elephantidae	Proboscidea	1	34.3284	1460	0.0235126	4.36204					Proximate composition_author	Digitized	Abbondanza et al 2013
Asian elephant	Elephaus maximus	Elephantidae	Proboscidea	1	47.7612	1460	0.0327131	4.14839					Proximate composition_author	Digitized	Abbondanza et al 2013
Asian elephant	Elephaus maximus	Elephantidae	Proboscidea	1	63.4328	1460	0.0434471	3.98815					Proximate composition_author	Digitized	Abbondanza et al 2013
Asian elephant	Elephaus maximus	Elephantidae	Proboscidea	1	88.0597	1460	0.0603149	4.30863					Proximate composition_author	Digitized	Abbondanza et al 2013
Asian elephant	Elephaus maximus	Elephantidae	Proboscidea	1	92.5373	1460	0.0633817	5.75077					Proximate composition_author	Digitized	Abbondanza et al 2013
Asian elephant	Elephaus maximus	Elephantidae	Proboscidea	1	94.7761	1460	0.0649152	4.25522					Proximate composition_author	Digitized	Abbondanza et al 2013
Asian elephant	Elephaus maximus	Elephantidae	Proboscidea	1	108.209	1460	0.0741157	4.46887					Proximate composition_author	Digitized	Abbondanza et al 2013
Asian elephant	Elephaus maximus	Elephantidae	Proboscidea	1	121.642	1460	0.0833163	3.05343					Proximate composition_author	Digitized	Abbondanza et al 2013
Asian elephant	Elephaus maximus	Elephantidae	Proboscidea	1	121.642	1460	0.0833163	7.5401					Proximate composition_author	Digitized	Abbondanza et al 2013
Asian elephant	Elephaus maximus	Elephantidae	Proboscidea	1	141.791	1460	0.0971172	4.57569					Proximate composition_author	Digitized	Abbondanza et al 2013
Asian elephant	Elephaus maximus	Elephantidae	Proboscidea	1	146.269	1460	0.100184	4.2018					Proximate composition_author	Digitized	Abbondanza et al 2013
Asian elephant	Elephaus maximus	Elephantidae	Proboscidea	1	161.94	1460	0.110918	4.97629					Proximate composition_author	Digitized	Abbondanza et al 2013
Asian elephant	Elephaus maximus	Elephantidae	Proboscidea	1	177.612	1460	0.121652	4.46887					Proximate composition_author	Digitized	Abbondanza et al 2013
Asian elephant	Elephaus maximus	Elephantidae	Proboscidea	1	186.567	1460	0.127786	4.36204					Proximate composition_author	Digitized	Abbondanza et al 2013
Asian elephant	Elephaus maximus	Elephantidae	Proboscidea	1	188.806	1460	0.129319	5.83089					Proximate composition_author	Digitized	Abbondanza et al 2013
Asian elephant	Elephaus maximus	Elephantidae	Proboscidea	1	202.239	1460	0.13852	4.97629					Proximate composition_author	Digitized	Abbondanza et al 2013
Asian elephant	Elephaus maximus	Elephantidae	Proboscidea	1	226.866	1460	0.155387	6.01784					Proximate composition_author	Digitized	Abbondanza et al 2013
Asian elephant	Elephaus maximus	Elephantidae	Proboscidea	1	233.582	1460	0.159988	5.29677					Proximate composition_author	Digitized	Abbondanza et al 2013
Asian elephant	Elephaus maximus	Elephantidae	Proboscidea	1	240.299	1460	0.164588	5.8576					Proximate composition_author	Digitized	Abbondanza et al 2013
Asian elephant	Elephaus maximus	Elephantidae	Proboscidea	1	251.493	1460	0.172255	6.7122					Proximate composition_author	Digitized	Abbondanza et al 2013
Asian elephant	Elephaus maximus	Elephantidae	Proboscidea	1	262.687	1460	0.179922	5.457					Proximate composition_author	Digitized	Abbondanza et al 2013
Asian elephant	Elephaus maximus	Elephantidae	Proboscidea	1	267.164	1460	0.182989	7.59351					Proximate composition_author	Digitized	Abbondanza et al 2013
Asian elephant	Elephaus maximus	Elephantidae	Proboscidea	1	282.836	1460	0.193723	6.04454					Proximate composition_author	Digitized	Abbondanza et al 2013
Asian elephant	Elephaus maximus	Elephantidae	Proboscidea	1	285.075	1460	0.195257	6.17808					Proximate composition_author	Digitized	Abbondanza et al 2013
Asian elephant	Elephaus maximus	Elephantidae	Proboscidea	1	291.791	1460	0.199857	6.65879					Proximate composition_author	Digitized	Abbondanza et al 2013
Asian elephant	Elephaus maximus	Elephantidae	Proboscidea	1	307.463	1460	0.210591	4.33534					Proximate composition_author	Digitized	Abbondanza et al 2013
Asian elephant	Elephaus maximus	Elephantidae	Proboscidea	1	311.94	1460	0.213658	7.91399					Proximate composition_author	Digitized	Abbondanza et al 2013
Asian elephant	Elephaus maximus	Elephantidae	Proboscidea	1	316.418	1460	0.216725	6.65879					Proximate composition_author	Digitized	Abbondanza et al 2013
Asian elephant	Elephaus maximus	Elephantidae	Proboscidea	1	323.134	1460	0.221325	4.25522					Proximate composition_author	Digitized	Abbondanza et al 2013
Asian elephant	Elephaus maximus	Elephantidae	Proboscidea	1	343.284	1460	0.235126	9.11578					Proximate composition_author	Digitized	Abbondanza et al 2013
Asian elephant	Elephaus maximus	Elephantidae	Proboscidea	1	354.478	1460	0.242793	6.39173					Proximate composition_author	Digitized	Abbondanza et al 2013
Asian elephant	Elephaus maximus	Elephantidae	Proboscidea	1	370.149	1460	0.253527	7.21963					Proximate composition_author	Digitized	Abbondanza et al 2013
Asian elephant	Elephaus maximus	Elephantidae	Proboscidea	1	397.015	1460	0.271928	8.71518					Proximate composition_author	Digitized	Abbondanza et al 2013
Asian elephant	Elephaus maximus	Elephantidae	Proboscidea	1	401.493	1460	0.274995	6.95256					Proximate composition_author	Digitized	Abbondanza et al 2013
Asian elephant	Elephaus maximus	Elephantidae	Proboscidea	1	412.687	1460	0.282662	6.49855					Proximate composition_author	Digitized	Abbondanza et al 2013
Asian elephant	Elephaus maximus	Elephantidae	Proboscidea	1	414.925	1460	0.284195	8.92883					Proximate composition_author	Digitized	Abbondanza et al 2013
Asian elephant	Elephaus maximus	Elephantidae	Proboscidea	1	430.597	1460	0.294929	8.07423					Proximate composition_author	Digitized	Abbondanza et al 2013
Asian elephant	Elephaus maximus	Elephantidae	Proboscidea	1	435.075	1460	0.297996	7.1128					Proximate composition_author	Digitized	Abbondanza et al 2013
Asian elephant	Elephaus maximus	Elephantidae	Proboscidea	1	448.507	1460	0.307197	8.368					Proximate composition_author	Digitized	Abbondanza et al 2013
Asian elephant	Elephaus maximus	Elephantidae	Proboscidea	1	459.701	1460	0.314864	8.368					Proximate composition_author	Digitized	Abbondanza et al 2013
Asian elephant	Elephaus maximus	Elephantidae	Proboscidea	1	464.179	1460	0.317931	8.55494					Proximate composition_author	Digitized	Abbondanza et al 2013
Asian elephant	Elephaus maximus	Elephantidae	Proboscidea	1	488.806	1460	0.334799	8.74189					Proximate composition_author	Digitized	Abbondanza et al 2013
Asian elephant	Elephaus maximus	Elephantidae	Proboscidea	1	500	1460	0.342466	7.91399					Proximate composition_author	Digitized	Abbondanza et al 2013
Asian elephant	Elephaus maximus	Elephantidae	Proboscidea	1	538.06	1460	0.368534	8.12764					Proximate composition_author	Digitized	Abbondanza et al 2013
Asian elephant	Elephaus maximus	Elephantidae	Proboscidea	1	553.731	1460	0.379268	7.75375					Proximate composition_author	Digitized	Abbondanza et al 2013
Asian elephant	Elephaus maximus	Elephantidae	Proboscidea	1	576.119	1460	0.394602	5.80419					Proximate composition_author	Digitized	Abbondanza et al 2013
Asian elephant	Elephaus maximus	Elephantidae	Proboscidea	1	589.552	1460	0.403803	9.97038					Proximate composition_author	Digitized	Abbondanza et al 2013
Asian elephant	Elephaus maximus	Elephantidae	Proboscidea	1	591.791	1460	0.405336	6.01784					Proximate composition_author	Digitized	Abbondanza et al 2013
Asian elephant	Elephaus maximus	Elephantidae	Proboscidea	1	607.463	1460	0.41607	9.59649					Proximate composition_author	Digitized	Abbondanza et al 2013
Asian elephant	Elephaus maximus	Elephantidae	Proboscidea	1	614.179	1460	0.420671	7.5134					Proximate composition_author	Digitized	Abbondanza et al 2013
Asian elephant	Elephaus maximus	Elephantidae	Proboscidea	1	620.896	1460	0.425271	8.02082					Proximate composition_author	Digitized	Abbondanza et al 2013
Asian elephant	Elephaus maximus	Elephantidae	Proboscidea	1	625.373	1460	0.428338	6.65879					Proximate composition_author	Digitized	Abbondanza et al 2013
Asian elephant	Elephaus maximus	Elephantidae	Proboscidea	1	652.239	1460	0.446739	5.16323					Proximate composition_author	Digitized	Abbondanza et al 2013
Asian elephant	Elephaus maximus	Elephantidae	Proboscidea	1	654.478	1460	0.448272	8.60836					Proximate composition_author	Digitized	Abbondanza et al 2013
Asian elephant	Elephaus maximus	Elephantidae	Proboscidea	1	701.493	1460	0.480474	7.9674					Proximate composition_author	Digitized	Abbondanza et al 2013
Asian elephant	Elephaus maximus	Elephantidae	Proboscidea	1	708.209	1460	0.485075	7.29974					Proximate composition_author	Digitized	Abbondanza et al 2013
Asian elephant	Elephaus maximus	Elephantidae	Proboscidea	1	728.358	1460	0.498875	7.5134					Proximate composition_author	Digitized	Abbondanza et al 2013
Asian elephant	Elephaus maximus	Elephantidae	Proboscidea	1	766.418	1460	0.524944	9.16919					Proximate composition_author	Digitized	Abbondanza et al 2013
Asian elephant	Elephaus maximus	Elephantidae	Proboscidea	1	797.761	1460	0.546412	8.60836					Proximate composition_author	Digitized	Abbondanza et al 2013
Asian elephant	Elephaus maximus	Elephantidae	Proboscidea	1	831.343	1460	0.569413	8.82201					Proximate composition_author	Digitized	Abbondanza et al 2013
Asian elephant	Elephaus maximus	Elephantidae	Proboscidea	1	858.209	1460	0.587814	9.83685					Proximate composition_author	Digitized	Abbondanza et al 2013
Asian elephant	Elephaus maximus	Elephantidae	Proboscidea	1	887.313	1460	0.607749	8.55494					Proximate composition_author	Digitized	Abbondanza et al 2013
Asian elephant	Elephaus maximus	Elephantidae	Proboscidea	1	918.657	1460	0.629217	8.7686					Proximate composition_author	Digitized	Abbondanza et al 2013
Asian elephant	Elephaus maximus	Elephantidae	Proboscidea	1	952.239	1460	0.652218	8.7686					Proximate composition_author	Digitized	Abbondanza et al 2013
Asian elephant	Elephaus maximus	Elephantidae	Proboscidea	1	981.343	1460	0.672153	9.16919					Proximate composition_author	Digitized	Abbondanza et al 2013
Asian elephant	Elephaus maximus	Elephantidae	Proboscidea	1	1028.36	1460	0.704355	8.15435					Proximate composition_author	Digitized	Abbondanza et al 2013
Asian elephant	Elephaus maximus	Elephantidae	Proboscidea	1	1050.75	1460	0.719689	7.48669					Proximate composition_author	Digitized	Abbondanza et al 2013
Asian elephant	Elephaus maximus	Elephantidae	Proboscidea	1	1066.42	1460	0.730423	8.84871					Proximate composition_author	Digitized	Abbondanza et al 2013
Asian elephant	Elephaus maximus	Elephantidae	Proboscidea	1	1106.72	1460	0.758025	8.55494					Proximate composition_author	Digitized	Abbondanza et al 2013
Asian elephant	Elephaus maximus	Elephantidae	Proboscidea	1	1135.82	1460	0.77796	7.19292					Proximate composition_author	Digitized	Abbondanza et al 2013
Asian elephant	Elephaus maximus	Elephantidae	Proboscidea	1	13	1460	0.00890411	4.1998							Mainka et al 1994	Added 5% sugar to all samples based on values in Abbondanze et al 2013
Asian elephant	Elephaus maximus	Elephantidae	Proboscidea	1	21	1460	0.0143836	3.4623							Mainka et al 1994	Added 5% sugar to all samples based on values in Abbondanze et al 2013
Asian elephant	Elephaus maximus	Elephantidae	Proboscidea	1	98	1460	0.0671233	6.1701							Mainka et al 1994	Added 5% sugar to all samples based on values in Abbondanze et al 2013
Asian elephant	Elephaus maximus	Elephantidae	Proboscidea	1	113	1460	0.0773973	3.7671							Mainka et al 1994	Added 5% sugar to all samples based on values in Abbondanze et al 2013
Asian elephant	Elephaus maximus	Elephantidae	Proboscidea	1	180	1460	0.123288	3.0949							Mainka et al 1994	Added 5% sugar to all samples based on values in Abbondanze et al 2013
Asian elephant	Elephaus maximus	Elephantidae	Proboscidea	1	201	1460	0.137671	5.7728							Mainka et al 1994	Added 5% sugar to all samples based on values in Abbondanze et al 2013
Asian elephant	Elephaus maximus	Elephantidae	Proboscidea	1	241	1460	0.165068	5.6912							Mainka et al 1994	Added 5% sugar to all samples based on values in Abbondanze et al 2013
Asian elephant	Elephaus maximus	Elephantidae	Proboscidea	1	257	1460	0.176027	3.9059							Mainka et al 1994	Added 5% sugar to all samples based on values in Abbondanze et al 2013
Asian elephant	Elephaus maximus	Elephantidae	Proboscidea	1	271	1460	0.185616	5.0326							Mainka et al 1994	Added 5% sugar to all samples based on values in Abbondanze et al 2013
Asian elephant	Elephaus maximus	Elephantidae	Proboscidea	1	280	1460	0.191781	4.3876							Mainka et al 1994	Added 5% sugar to all samples based on values in Abbondanze et al 2013
