# Supplementary material for: Predicting daily lactation costs of marine mammals for use in bioenergetic models
Source: PLoS One. 2026 Jul 29;21(7):e0352443. doi: 10.1371/journal.pone.0352443 (PMC13419228; doi:10.1371/journal.pone.0352443)
Supplement: S3 Table — Predictions and associated lower and upper confidence intervals are provided as a proportion of time into lactation for each replicate dataset (Population) when it was necessary to simulate data, as described in the main text. (ZIP) [file pone.0352443.s017.zip › S3_Table.csv]

Order	AnalysisGroup	CommonName	Population	TimeIntoLactation	response	lower_ci	upper_ci
Carnivora	Phocidae	Gray seal	1	0	0.767	0.707	0.833
Carnivora	Phocidae	Weddell seal	1	0	0.527	0.466	0.595
Carnivora	Phocidae	Northern elephant seal	1	0	0.484	0.428	0.547
Carnivora	Phocidae	Bearded seal	1	0	1.074	0.897	1.286
Carnivora	Phocidae	Harp seal	1	0	1.338	1.219	1.468
Carnivora	Phocidae	Hooded seal	1	0	2.068	1.894	2.258
Carnivora	Phocidae	Ringed seal	1	0	0.647	0.533	0.785
Carnivora	Phocidae	Crabeater seal	1	0	0.698	0.515	0.946
Carnivora	Phocidae	Gray seal	1	0.001	0.767	0.706	0.833
Carnivora	Phocidae	Weddell seal	1	0.001	0.527	0.466	0.595
Carnivora	Phocidae	Northern elephant seal	1	0.001	0.484	0.428	0.547
Carnivora	Phocidae	Bearded seal	1	0.001	1.074	0.897	1.285
Carnivora	Phocidae	Harp seal	1	0.001	1.337	1.219	1.467
Carnivora	Phocidae	Hooded seal	1	0.001	2.067	1.894	2.257
Carnivora	Phocidae	Ringed seal	1	0.001	0.647	0.533	0.785
Carnivora	Phocidae	Crabeater seal	1	0.001	0.697	0.514	0.945
Carnivora	Phocidae	Gray seal	1	0.002	0.767	0.706	0.832
Carnivora	Phocidae	Weddell seal	1	0.002	0.527	0.466	0.595
Carnivora	Phocidae	Northern elephant seal	1	0.002	0.484	0.428	0.546
Carnivora	Phocidae	Bearded seal	1	0.002	1.073	0.897	1.284
Carnivora	Phocidae	Harp seal	1	0.002	1.337	1.218	1.466
Carnivora	Phocidae	Hooded seal	1	0.002	2.066	1.893	2.256
Carnivora	Phocidae	Ringed seal	1	0.002	0.647	0.533	0.785
Carnivora	Phocidae	Crabeater seal	1	0.002	0.697	0.514	0.945
Carnivora	Phocidae	Gray seal	1	0.003	0.766	0.706	0.832
Carnivora	Phocidae	Weddell seal	1	0.003	0.526	0.466	0.595
Carnivora	Phocidae	Northern elephant seal	1	0.003	0.484	0.428	0.546
Carnivora	Phocidae	Bearded seal	1	0.003	1.073	0.896	1.284
Carnivora	Phocidae	Harp seal	1	0.003	1.336	1.218	1.466
Carnivora	Phocidae	Hooded seal	1	0.003	2.066	1.893	2.254
Carnivora	Phocidae	Ringed seal	1	0.003	0.646	0.533	0.784
Carnivora	Phocidae	Crabeater seal	1	0.003	0.697	0.514	0.944
Carnivora	Phocidae	Gray seal	1	0.004	0.766	0.706	0.832
Carnivora	Phocidae	Weddell seal	1	0.004	0.526	0.466	0.594
Carnivora	Phocidae	Northern elephant seal	1	0.004	0.483	0.428	0.546
Carnivora	Phocidae	Bearded seal	1	0.004	1.072	0.896	1.283
Carnivora	Phocidae	Harp seal	1	0.004	1.336	1.218	1.465
Carnivora	Phocidae	Hooded seal	1	0.004	2.065	1.892	2.253
Carnivora	Phocidae	Ringed seal	1	0.004	0.646	0.532	0.784
Carnivora	Phocidae	Crabeater seal	1	0.004	0.697	0.514	0.944
Carnivora	Phocidae	Gray seal	1	0.005	0.766	0.706	0.831
Carnivora	Phocidae	Weddell seal	1	0.005	0.526	0.466	0.594
Carnivora	Phocidae	Northern elephant seal	1	0.005	0.483	0.428	0.546
Carnivora	Phocidae	Bearded seal	1	0.005	1.072	0.896	1.283
Carnivora	Phocidae	Harp seal	1	0.005	1.335	1.217	1.464
Carnivora	Phocidae	Hooded seal	1	0.005	2.064	1.891	2.252
Carnivora	Phocidae	Ringed seal	1	0.005	0.646	0.532	0.784
Carnivora	Phocidae	Crabeater seal	1	0.005	0.696	0.514	0.944
Carnivora	Phocidae	Gray seal	1	0.006	0.765	0.705	0.831
Carnivora	Phocidae	Weddell seal	1	0.006	0.526	0.465	0.594
Carnivora	Phocidae	Northern elephant seal	1	0.006	0.483	0.428	0.545
Carnivora	Phocidae	Bearded seal	1	0.006	1.071	0.895	1.282
Carnivora	Phocidae	Harp seal	1	0.006	1.335	1.217	1.463
Carnivora	Phocidae	Hooded seal	1	0.006	2.063	1.891	2.251
Carnivora	Phocidae	Ringed seal	1	0.006	0.646	0.532	0.783
Carnivora	Phocidae	Crabeater seal	1	0.006	0.696	0.514	0.943
Carnivora	Phocidae	Gray seal	1	0.007	0.765	0.705	0.83
Carnivora	Phocidae	Weddell seal	1	0.007	0.525	0.465	0.593
Carnivora	Phocidae	Northern elephant seal	1	0.007	0.483	0.428	0.545
Carnivora	Phocidae	Bearded seal	1	0.007	1.071	0.895	1.282
Carnivora	Phocidae	Harp seal	1	0.007	1.334	1.217	1.463
Carnivora	Phocidae	Hooded seal	1	0.007	2.062	1.89	2.25
Carnivora	Phocidae	Ringed seal	1	0.007	0.645	0.532	0.783
Carnivora	Phocidae	Crabeater seal	1	0.007	0.696	0.513	0.943
Carnivora	Phocidae	Gray seal	1	0.008	0.765	0.705	0.83
Carnivora	Phocidae	Weddell seal	1	0.008	0.525	0.465	0.593
Carnivora	Phocidae	Northern elephant seal	1	0.008	0.483	0.427	0.545
Carnivora	Phocidae	Bearded seal	1	0.008	1.071	0.895	1.281
Carnivora	Phocidae	Harp seal	1	0.008	1.333	1.216	1.462
Carnivora	Phocidae	Hooded seal	1	0.008	2.061	1.89	2.248
Carnivora	Phocidae	Ringed seal	1	0.008	0.645	0.532	0.782
Carnivora	Phocidae	Crabeater seal	1	0.008	0.695	0.513	0.942
Carnivora	Phocidae	Gray seal	1	0.009	0.765	0.705	0.829
Carnivora	Phocidae	Weddell seal	1	0.009	0.525	0.465	0.593
Carnivora	Phocidae	Northern elephant seal	1	0.009	0.482	0.427	0.544
Carnivora	Phocidae	Bearded seal	1	0.009	1.07	0.894	1.28
Carnivora	Phocidae	Harp seal	1	0.009	1.333	1.216	1.461
Carnivora	Phocidae	Hooded seal	1	0.009	2.061	1.889	2.247
Carnivora	Phocidae	Ringed seal	1	0.009	0.645	0.532	0.782
Carnivora	Phocidae	Crabeater seal	1	0.009	0.695	0.513	0.942
Carnivora	Phocidae	Gray seal	1	0.01	0.764	0.705	0.829
Carnivora	Phocidae	Weddell seal	1	0.01	0.525	0.465	0.593
Carnivora	Phocidae	Northern elephant seal	1	0.01	0.482	0.427	0.544
Carnivora	Phocidae	Bearded seal	1	0.01	1.07	0.894	1.28
Carnivora	Phocidae	Harp seal	1	0.01	1.332	1.216	1.46
Carnivora	Phocidae	Hooded seal	1	0.01	2.06	1.889	2.246
Carnivora	Phocidae	Ringed seal	1	0.01	0.644	0.531	0.782
Carnivora	Phocidae	Crabeater seal	1	0.01	0.695	0.513	0.941
Carnivora	Phocidae	Gray seal	1	0.011	0.764	0.704	0.829
Carnivora	Phocidae	Weddell seal	1	0.011	0.525	0.465	0.592
Carnivora	Phocidae	Northern elephant seal	1	0.011	0.482	0.427	0.544
Carnivora	Phocidae	Bearded seal	1	0.011	1.069	0.894	1.279
Carnivora	Phocidae	Harp seal	1	0.011	1.332	1.215	1.459
Carnivora	Phocidae	Hooded seal	1	0.011	2.059	1.888	2.245
Carnivora	Phocidae	Ringed seal	1	0.011	0.644	0.531	0.781
Carnivora	Phocidae	Crabeater seal	1	0.011	0.695	0.513	0.941
Carnivora	Phocidae	Gray seal	1	0.012	0.764	0.704	0.828
Carnivora	Phocidae	Weddell seal	1	0.012	0.524	0.465	0.592
Carnivora	Phocidae	Northern elephant seal	1	0.012	0.482	0.427	0.544
Carnivora	Phocidae	Bearded seal	1	0.012	1.069	0.893	1.279
Carnivora	Phocidae	Harp seal	1	0.012	1.331	1.215	1.459
Carnivora	Phocidae	Hooded seal	1	0.012	2.058	1.888	2.244
Carnivora	Phocidae	Ringed seal	1	0.012	0.644	0.531	0.781
Carnivora	Phocidae	Crabeater seal	1	0.012	0.694	0.512	0.941
Carnivora	Phocidae	Gray seal	1	0.013	0.763	0.704	0.828
Carnivora	Phocidae	Weddell seal	1	0.013	0.524	0.464	0.592
Carnivora	Phocidae	Northern elephant seal	1	0.013	0.482	0.427	0.543
Carnivora	Phocidae	Bearded seal	1	0.013	1.068	0.893	1.278
Carnivora	Phocidae	Harp seal	1	0.013	1.331	1.215	1.458
Carnivora	Phocidae	Hooded seal	1	0.013	2.057	1.887	2.242
Carnivora	Phocidae	Ringed seal	1	0.013	0.644	0.531	0.781
Carnivora	Phocidae	Crabeater seal	1	0.013	0.694	0.512	0.94
Carnivora	Phocidae	Gray seal	1	0.014	0.763	0.704	0.827
Carnivora	Phocidae	Weddell seal	1	0.014	0.524	0.464	0.591
Carnivora	Phocidae	Northern elephant seal	1	0.014	0.481	0.427	0.543
Carnivora	Phocidae	Bearded seal	1	0.014	1.068	0.893	1.278
Carnivora	Phocidae	Harp seal	1	0.014	1.33	1.214	1.457
Carnivora	Phocidae	Hooded seal	1	0.014	2.056	1.887	2.241
Carnivora	Phocidae	Ringed seal	1	0.014	0.643	0.531	0.78
Carnivora	Phocidae	Crabeater seal	1	0.014	0.694	0.512	0.94
Carnivora	Phocidae	Gray seal	1	0.015	0.763	0.704	0.827
Carnivora	Phocidae	Weddell seal	1	0.015	0.524	0.464	0.591
Carnivora	Phocidae	Northern elephant seal	1	0.015	0.481	0.427	0.543
Carnivora	Phocidae	Bearded seal	1	0.015	1.068	0.892	1.277
Carnivora	Phocidae	Harp seal	1	0.015	1.33	1.214	1.456
Carnivora	Phocidae	Hooded seal	1	0.015	2.056	1.886	2.24
Carnivora	Phocidae	Ringed seal	1	0.015	0.643	0.53	0.78
Carnivora	Phocidae	Crabeater seal	1	0.015	0.693	0.512	0.939
Carnivora	Phocidae	Gray seal	1	0.016	0.762	0.703	0.826
Carnivora	Phocidae	Weddell seal	1	0.016	0.524	0.464	0.591
Carnivora	Phocidae	Northern elephant seal	1	0.016	0.481	0.426	0.543
Carnivora	Phocidae	Bearded seal	1	0.016	1.067	0.892	1.277
Carnivora	Phocidae	Harp seal	1	0.016	1.329	1.214	1.456
Carnivora	Phocidae	Hooded seal	1	0.016	2.055	1.886	2.239
Carnivora	Phocidae	Ringed seal	1	0.016	0.643	0.53	0.78
Carnivora	Phocidae	Crabeater seal	1	0.016	0.693	0.512	0.939
Carnivora	Phocidae	Gray seal	1	0.017	0.762	0.703	0.826
Carnivora	Phocidae	Weddell seal	1	0.017	0.523	0.464	0.591
Carnivora	Phocidae	Northern elephant seal	1	0.017	0.481	0.426	0.542
Carnivora	Phocidae	Bearded seal	1	0.017	1.067	0.892	1.276
Carnivora	Phocidae	Harp seal	1	0.017	1.329	1.213	1.455
Carnivora	Phocidae	Hooded seal	1	0.017	2.054	1.885	2.238
Carnivora	Phocidae	Ringed seal	1	0.017	0.643	0.53	0.779
Carnivora	Phocidae	Crabeater seal	1	0.017	0.693	0.512	0.938
Carnivora	Phocidae	Gray seal	1	0.018	0.762	0.703	0.825
Carnivora	Phocidae	Weddell seal	1	0.018	0.523	0.464	0.59
Carnivora	Phocidae	Northern elephant seal	1	0.018	0.481	0.426	0.542
Carnivora	Phocidae	Bearded seal	1	0.018	1.066	0.891	1.275
Carnivora	Phocidae	Harp seal	1	0.018	1.328	1.213	1.454
Carnivora	Phocidae	Hooded seal	1	0.018	2.053	1.885	2.237
Carnivora	Phocidae	Ringed seal	1	0.018	0.642	0.53	0.779
Carnivora	Phocidae	Crabeater seal	1	0.018	0.693	0.511	0.938
Carnivora	Phocidae	Gray seal	1	0.019	0.761	0.703	0.825
Carnivora	Phocidae	Weddell seal	1	0.019	0.523	0.464	0.59
Carnivora	Phocidae	Northern elephant seal	1	0.019	0.48	0.426	0.542
Carnivora	Phocidae	Bearded seal	1	0.019	1.066	0.891	1.275
Carnivora	Phocidae	Harp seal	1	0.019	1.328	1.213	1.453
Carnivora	Phocidae	Hooded seal	1	0.019	2.052	1.884	2.235
Carnivora	Phocidae	Ringed seal	1	0.019	0.642	0.53	0.778
Carnivora	Phocidae	Crabeater seal	1	0.019	0.692	0.511	0.938
Carnivora	Phocidae	Gray seal	1	0.02	0.761	0.703	0.825
Carnivora	Phocidae	Weddell seal	1	0.02	0.523	0.463	0.59
Carnivora	Phocidae	Northern elephant seal	1	0.02	0.48	0.426	0.541
Carnivora	Phocidae	Bearded seal	1	0.02	1.065	0.891	1.274
Carnivora	Phocidae	Harp seal	1	0.02	1.327	1.212	1.453
Carnivora	Phocidae	Hooded seal	1	0.02	2.051	1.884	2.234
Carnivora	Phocidae	Ringed seal	1	0.02	0.642	0.53	0.778
Carnivora	Phocidae	Crabeater seal	1	0.02	0.692	0.511	0.937
Carnivora	Phocidae	Gray seal	1	0.021	0.761	0.702	0.824
Carnivora	Phocidae	Weddell seal	1	0.021	0.523	0.463	0.589
Carnivora	Phocidae	Northern elephant seal	1	0.021	0.48	0.426	0.541
Carnivora	Phocidae	Bearded seal	1	0.021	1.065	0.89	1.274
Carnivora	Phocidae	Harp seal	1	0.021	1.326	1.212	1.452
Carnivora	Phocidae	Hooded seal	1	0.021	2.051	1.883	2.233
Carnivora	Phocidae	Ringed seal	1	0.021	0.642	0.529	0.778
Carnivora	Phocidae	Crabeater seal	1	0.021	0.692	0.511	0.937
Carnivora	Phocidae	Gray seal	1	0.022	0.761	0.702	0.824
Carnivora	Phocidae	Weddell seal	1	0.022	0.522	0.463	0.589
Carnivora	Phocidae	Northern elephant seal	1	0.022	0.48	0.426	0.541
Carnivora	Phocidae	Bearded seal	1	0.022	1.065	0.89	1.273
Carnivora	Phocidae	Harp seal	1	0.022	1.326	1.212	1.451
Carnivora	Phocidae	Hooded seal	1	0.022	2.05	1.883	2.232
Carnivora	Phocidae	Ringed seal	1	0.022	0.641	0.529	0.777
Carnivora	Phocidae	Crabeater seal	1	0.022	0.691	0.511	0.936
Carnivora	Phocidae	Gray seal	1	0.023	0.76	0.702	0.823
Carnivora	Phocidae	Weddell seal	1	0.023	0.522	0.463	0.589
Carnivora	Phocidae	Northern elephant seal	1	0.023	0.48	0.426	0.541
Carnivora	Phocidae	Bearded seal	1	0.023	1.064	0.89	1.273
Carnivora	Phocidae	Harp seal	1	0.023	1.325	1.211	1.45
Carnivora	Phocidae	Hooded seal	1	0.023	2.049	1.882	2.231
Carnivora	Phocidae	Ringed seal	1	0.023	0.641	0.529	0.777
Carnivora	Phocidae	Crabeater seal	1	0.023	0.691	0.51	0.936
Carnivora	Phocidae	Gray seal	1	0.024	0.76	0.702	0.823
Carnivora	Phocidae	Weddell seal	1	0.024	0.522	0.463	0.589
Carnivora	Phocidae	Northern elephant seal	1	0.024	0.479	0.425	0.54
Carnivora	Phocidae	Bearded seal	1	0.024	1.064	0.889	1.272
Carnivora	Phocidae	Harp seal	1	0.024	1.325	1.211	1.45
Carnivora	Phocidae	Hooded seal	1	0.024	2.048	1.882	2.229
Carnivora	Phocidae	Ringed seal	1	0.024	0.641	0.529	0.777
Carnivora	Phocidae	Crabeater seal	1	0.024	0.691	0.51	0.936
Carnivora	Phocidae	Gray seal	1	0.025	0.76	0.702	0.822
Carnivora	Phocidae	Weddell seal	1	0.025	0.522	0.463	0.588
Carnivora	Phocidae	Northern elephant seal	1	0.025	0.479	0.425	0.54
Carnivora	Phocidae	Bearded seal	1	0.025	1.063	0.889	1.271
Carnivora	Phocidae	Harp seal	1	0.025	1.324	1.211	1.449
Carnivora	Phocidae	Hooded seal	1	0.025	2.047	1.881	2.228
Carnivora	Phocidae	Ringed seal	1	0.025	0.641	0.529	0.776
Carnivora	Phocidae	Crabeater seal	1	0.025	0.691	0.51	0.935
Carnivora	Phocidae	Gray seal	1	0.026	0.759	0.701	0.822
Carnivora	Phocidae	Weddell seal	1	0.026	0.521	0.462	0.588
Carnivora	Phocidae	Northern elephant seal	1	0.026	0.479	0.425	0.54
Carnivora	Phocidae	Bearded seal	1	0.026	1.063	0.889	1.271
Carnivora	Phocidae	Harp seal	1	0.026	1.324	1.21	1.448
Carnivora	Phocidae	Hooded seal	1	0.026	2.046	1.881	2.227
Carnivora	Phocidae	Ringed seal	1	0.026	0.64	0.529	0.776
Carnivora	Phocidae	Crabeater seal	1	0.026	0.69	0.51	0.935
Carnivora	Phocidae	Gray seal	1	0.027	0.759	0.701	0.822
Carnivora	Phocidae	Weddell seal	1	0.027	0.521	0.462	0.588
Carnivora	Phocidae	Northern elephant seal	1	0.027	0.479	0.425	0.54
Carnivora	Phocidae	Bearded seal	1	0.027	1.062	0.889	1.27
Carnivora	Phocidae	Harp seal	1	0.027	1.323	1.21	1.447
Carnivora	Phocidae	Hooded seal	1	0.027	2.046	1.88	2.226
Carnivora	Phocidae	Ringed seal	1	0.027	0.64	0.528	0.775
Carnivora	Phocidae	Crabeater seal	1	0.027	0.69	0.51	0.934
Carnivora	Phocidae	Gray seal	1	0.028	0.759	0.701	0.821
Carnivora	Phocidae	Weddell seal	1	0.028	0.521	0.462	0.587
Carnivora	Phocidae	Northern elephant seal	1	0.028	0.479	0.425	0.539
Carnivora	Phocidae	Bearded seal	1	0.028	1.062	0.888	1.27
Carnivora	Phocidae	Harp seal	1	0.028	1.323	1.21	1.447
Carnivora	Phocidae	Hooded seal	1	0.028	2.045	1.88	2.225
Carnivora	Phocidae	Ringed seal	1	0.028	0.64	0.528	0.775
Carnivora	Phocidae	Crabeater seal	1	0.028	0.69	0.51	0.934
Carnivora	Phocidae	Gray seal	1	0.029	0.758	0.701	0.821
Carnivora	Phocidae	Weddell seal	1	0.029	0.521	0.462	0.587
Carnivora	Phocidae	Northern elephant seal	1	0.029	0.478	0.425	0.539
Carnivora	Phocidae	Bearded seal	1	0.029	1.062	0.888	1.269
Carnivora	Phocidae	Harp seal	1	0.029	1.322	1.209	1.446
Carnivora	Phocidae	Hooded seal	1	0.029	2.044	1.879	2.224
Carnivora	Phocidae	Ringed seal	1	0.029	0.64	0.528	0.775
Carnivora	Phocidae	Crabeater seal	1	0.029	0.69	0.509	0.933
Carnivora	Phocidae	Gray seal	1	0.03	0.758	0.701	0.82
Carnivora	Phocidae	Weddell seal	1	0.03	0.521	0.462	0.587
Carnivora	Phocidae	Northern elephant seal	1	0.03	0.478	0.425	0.539
Carnivora	Phocidae	Bearded seal	1	0.03	1.061	0.888	1.269
Carnivora	Phocidae	Harp seal	1	0.03	1.322	1.209	1.445
Carnivora	Phocidae	Hooded seal	1	0.03	2.043	1.878	2.222
Carnivora	Phocidae	Ringed seal	1	0.03	0.639	0.528	0.774
Carnivora	Phocidae	Crabeater seal	1	0.03	0.689	0.509	0.933
Carnivora	Phocidae	Gray seal	1	0.031	0.758	0.701	0.82
Carnivora	Phocidae	Weddell seal	1	0.031	0.52	0.462	0.587
Carnivora	Phocidae	Northern elephant seal	1	0.031	0.478	0.425	0.538
Carnivora	Phocidae	Bearded seal	1	0.031	1.061	0.887	1.268
Carnivora	Phocidae	Harp seal	1	0.031	1.321	1.208	1.444
Carnivora	Phocidae	Hooded seal	1	0.031	2.042	1.878	2.221
Carnivora	Phocidae	Ringed seal	1	0.031	0.639	0.528	0.774
Carnivora	Phocidae	Crabeater seal	1	0.031	0.689	0.509	0.933
Carnivora	Phocidae	Gray seal	1	0.032	0.757	0.7	0.819
Carnivora	Phocidae	Weddell seal	1	0.032	0.52	0.462	0.586
Carnivora	Phocidae	Northern elephant seal	1	0.032	0.478	0.424	0.538
Carnivora	Phocidae	Bearded seal	1	0.032	1.06	0.887	1.267
Carnivora	Phocidae	Harp seal	1	0.032	1.321	1.208	1.443
Carnivora	Phocidae	Hooded seal	1	0.032	2.042	1.877	2.22
Carnivora	Phocidae	Ringed seal	1	0.032	0.639	0.528	0.774
Carnivora	Phocidae	Crabeater seal	1	0.032	0.689	0.509	0.932
Carnivora	Phocidae	Gray seal	1	0.033	0.757	0.7	0.819
Carnivora	Phocidae	Weddell seal	1	0.033	0.52	0.461	0.586
Carnivora	Phocidae	Northern elephant seal	1	0.033	0.478	0.424	0.538
Carnivora	Phocidae	Bearded seal	1	0.033	1.06	0.887	1.267
Carnivora	Phocidae	Harp seal	1	0.033	1.32	1.208	1.443
Carnivora	Phocidae	Hooded seal	1	0.033	2.041	1.877	2.219
Carnivora	Phocidae	Ringed seal	1	0.033	0.639	0.527	0.773
Carnivora	Phocidae	Crabeater seal	1	0.033	0.688	0.509	0.932
Carnivora	Phocidae	Gray seal	1	0.034	0.757	0.7	0.818
Carnivora	Phocidae	Weddell seal	1	0.034	0.52	0.461	0.586
Carnivora	Phocidae	Northern elephant seal	1	0.034	0.478	0.424	0.538
Carnivora	Phocidae	Bearded seal	1	0.034	1.059	0.886	1.266
Carnivora	Phocidae	Harp seal	1	0.034	1.32	1.207	1.442
Carnivora	Phocidae	Hooded seal	1	0.034	2.04	1.876	2.218
Carnivora	Phocidae	Ringed seal	1	0.034	0.638	0.527	0.773
Carnivora	Phocidae	Crabeater seal	1	0.034	0.688	0.508	0.931
Carnivora	Phocidae	Gray seal	1	0.035	0.757	0.7	0.818
Carnivora	Phocidae	Weddell seal	1	0.035	0.52	0.461	0.585
Carnivora	Phocidae	Northern elephant seal	1	0.035	0.477	0.424	0.537
Carnivora	Phocidae	Bearded seal	1	0.035	1.059	0.886	1.266
Carnivora	Phocidae	Harp seal	1	0.035	1.319	1.207	1.441
Carnivora	Phocidae	Hooded seal	1	0.035	2.039	1.876	2.216
Carnivora	Phocidae	Ringed seal	1	0.035	0.638	0.527	0.772
Carnivora	Phocidae	Crabeater seal	1	0.035	0.688	0.508	0.931
Carnivora	Phocidae	Gray seal	1	0.036	0.756	0.7	0.818
Carnivora	Phocidae	Weddell seal	1	0.036	0.519	0.461	0.585
Carnivora	Phocidae	Northern elephant seal	1	0.036	0.477	0.424	0.537
Carnivora	Phocidae	Bearded seal	1	0.036	1.059	0.886	1.265
Carnivora	Phocidae	Harp seal	1	0.036	1.318	1.207	1.44
Carnivora	Phocidae	Hooded seal	1	0.036	2.038	1.875	2.215
Carnivora	Phocidae	Ringed seal	1	0.036	0.638	0.527	0.772
Carnivora	Phocidae	Crabeater seal	1	0.036	0.688	0.508	0.931
Carnivora	Phocidae	Gray seal	1	0.037	0.756	0.699	0.817
Carnivora	Phocidae	Weddell seal	1	0.037	0.519	0.461	0.585
Carnivora	Phocidae	Northern elephant seal	1	0.037	0.477	0.424	0.537
Carnivora	Phocidae	Bearded seal	1	0.037	1.058	0.885	1.265
Carnivora	Phocidae	Harp seal	1	0.037	1.318	1.206	1.44
Carnivora	Phocidae	Hooded seal	1	0.037	2.037	1.875	2.214
Carnivora	Phocidae	Ringed seal	1	0.037	0.638	0.527	0.772
Carnivora	Phocidae	Crabeater seal	1	0.037	0.687	0.508	0.93
Carnivora	Phocidae	Gray seal	1	0.038	0.756	0.699	0.817
Carnivora	Phocidae	Weddell seal	1	0.038	0.519	0.461	0.585
Carnivora	Phocidae	Northern elephant seal	1	0.038	0.477	0.424	0.537
Carnivora	Phocidae	Bearded seal	1	0.038	1.058	0.885	1.264
Carnivora	Phocidae	Harp seal	1	0.038	1.317	1.206	1.439
Carnivora	Phocidae	Hooded seal	1	0.038	2.037	1.874	2.213
Carnivora	Phocidae	Ringed seal	1	0.038	0.637	0.526	0.771
Carnivora	Phocidae	Crabeater seal	1	0.038	0.687	0.508	0.93
Carnivora	Phocidae	Gray seal	1	0.039	0.755	0.699	0.816
Carnivora	Phocidae	Weddell seal	1	0.039	0.519	0.461	0.584
Carnivora	Phocidae	Northern elephant seal	1	0.039	0.477	0.424	0.536
Carnivora	Phocidae	Bearded seal	1	0.039	1.057	0.885	1.264
Carnivora	Phocidae	Harp seal	1	0.039	1.317	1.206	1.438
Carnivora	Phocidae	Hooded seal	1	0.039	2.036	1.874	2.212
Carnivora	Phocidae	Ringed seal	1	0.039	0.637	0.526	0.771
Carnivora	Phocidae	Crabeater seal	1	0.039	0.687	0.508	0.929
Carnivora	Phocidae	Gray seal	1	0.04	0.755	0.699	0.816
Carnivora	Phocidae	Weddell seal	1	0.04	0.519	0.46	0.584
Carnivora	Phocidae	Northern elephant seal	1	0.04	0.476	0.423	0.536
Carnivora	Phocidae	Bearded seal	1	0.04	1.057	0.884	1.263
Carnivora	Phocidae	Harp seal	1	0.04	1.316	1.205	1.437
Carnivora	Phocidae	Hooded seal	1	0.04	2.035	1.873	2.211
Carnivora	Phocidae	Ringed seal	1	0.04	0.637	0.526	0.771
Carnivora	Phocidae	Crabeater seal	1	0.04	0.686	0.507	0.929
Carnivora	Phocidae	Gray seal	1	0.041	0.755	0.699	0.815
Carnivora	Phocidae	Weddell seal	1	0.041	0.518	0.46	0.584
Carnivora	Phocidae	Northern elephant seal	1	0.041	0.476	0.423	0.536
Carnivora	Phocidae	Bearded seal	1	0.041	1.056	0.884	1.262
Carnivora	Phocidae	Harp seal	1	0.041	1.316	1.205	1.437
Carnivora	Phocidae	Hooded seal	1	0.041	2.034	1.873	2.209
Carnivora	Phocidae	Ringed seal	1	0.041	0.636	0.526	0.77
Carnivora	Phocidae	Crabeater seal	1	0.041	0.686	0.507	0.928
Carnivora	Phocidae	Gray seal	1	0.042	0.754	0.698	0.815
Carnivora	Phocidae	Weddell seal	1	0.042	0.518	0.46	0.583
Carnivora	Phocidae	Northern elephant seal	1	0.042	0.476	0.423	0.535
Carnivora	Phocidae	Bearded seal	1	0.042	1.056	0.884	1.262
Carnivora	Phocidae	Harp seal	1	0.042	1.315	1.205	1.436
Carnivora	Phocidae	Hooded seal	1	0.042	2.033	1.872	2.208
Carnivora	Phocidae	Ringed seal	1	0.042	0.636	0.526	0.77
Carnivora	Phocidae	Crabeater seal	1	0.042	0.686	0.507	0.928
Carnivora	Phocidae	Gray seal	1	0.043	0.754	0.698	0.815
Carnivora	Phocidae	Weddell seal	1	0.043	0.518	0.46	0.583
Carnivora	Phocidae	Northern elephant seal	1	0.043	0.476	0.423	0.535
Carnivora	Phocidae	Bearded seal	1	0.043	1.056	0.883	1.261
Carnivora	Phocidae	Harp seal	1	0.043	1.315	1.204	1.435
Carnivora	Phocidae	Hooded seal	1	0.043	2.032	1.872	2.207
Carnivora	Phocidae	Ringed seal	1	0.043	0.636	0.526	0.77
Carnivora	Phocidae	Crabeater seal	1	0.043	0.686	0.507	0.928
Carnivora	Phocidae	Gray seal	1	0.044	0.754	0.698	0.814
Carnivora	Phocidae	Weddell seal	1	0.044	0.518	0.46	0.583
Carnivora	Phocidae	Northern elephant seal	1	0.044	0.476	0.423	0.535
Carnivora	Phocidae	Bearded seal	1	0.044	1.055	0.883	1.261
Carnivora	Phocidae	Harp seal	1	0.044	1.314	1.204	1.434
Carnivora	Phocidae	Hooded seal	1	0.044	2.032	1.871	2.206
Carnivora	Phocidae	Ringed seal	1	0.044	0.636	0.525	0.769
Carnivora	Phocidae	Crabeater seal	1	0.044	0.685	0.507	0.927
Carnivora	Phocidae	Gray seal	1	0.045	0.754	0.698	0.814
Carnivora	Phocidae	Weddell seal	1	0.045	0.517	0.46	0.583
Carnivora	Phocidae	Northern elephant seal	1	0.045	0.475	0.423	0.535
Carnivora	Phocidae	Bearded seal	1	0.045	1.055	0.883	1.26
Carnivora	Phocidae	Harp seal	1	0.045	1.314	1.204	1.434
Carnivora	Phocidae	Hooded seal	1	0.045	2.031	1.871	2.205
Carnivora	Phocidae	Ringed seal	1	0.045	0.635	0.525	0.769
Carnivora	Phocidae	Crabeater seal	1	0.045	0.685	0.506	0.927
Carnivora	Phocidae	Gray seal	1	0.046	0.753	0.698	0.813
Carnivora	Phocidae	Weddell seal	1	0.046	0.517	0.459	0.582
Carnivora	Phocidae	Northern elephant seal	1	0.046	0.475	0.423	0.534
Carnivora	Phocidae	Bearded seal	1	0.046	1.054	0.882	1.26
Carnivora	Phocidae	Harp seal	1	0.046	1.313	1.203	1.433
Carnivora	Phocidae	Hooded seal	1	0.046	2.03	1.87	2.204
Carnivora	Phocidae	Ringed seal	1	0.046	0.635	0.525	0.768
Carnivora	Phocidae	Crabeater seal	1	0.046	0.685	0.506	0.926
Carnivora	Phocidae	Gray seal	1	0.047	0.753	0.697	0.813
Carnivora	Phocidae	Weddell seal	1	0.047	0.517	0.459	0.582
Carnivora	Phocidae	Northern elephant seal	1	0.047	0.475	0.422	0.534
Carnivora	Phocidae	Bearded seal	1	0.047	1.054	0.882	1.259
Carnivora	Phocidae	Harp seal	1	0.047	1.313	1.203	1.432
Carnivora	Phocidae	Hooded seal	1	0.047	2.029	1.87	2.202
Carnivora	Phocidae	Ringed seal	1	0.047	0.635	0.525	0.768
Carnivora	Phocidae	Crabeater seal	1	0.047	0.685	0.506	0.926
Carnivora	Phocidae	Gray seal	1	0.048	0.753	0.697	0.812
Carnivora	Phocidae	Weddell seal	1	0.048	0.517	0.459	0.582
Carnivora	Phocidae	Northern elephant seal	1	0.048	0.475	0.422	0.534
Carnivora	Phocidae	Bearded seal	1	0.048	1.053	0.882	1.259
Carnivora	Phocidae	Harp seal	1	0.048	1.312	1.203	1.432
Carnivora	Phocidae	Hooded seal	1	0.048	2.028	1.869	2.201
Carnivora	Phocidae	Ringed seal	1	0.048	0.635	0.525	0.768
Carnivora	Phocidae	Crabeater seal	1	0.048	0.684	0.506	0.926
Carnivora	Phocidae	Gray seal	1	0.049	0.752	0.697	0.812
Carnivora	Phocidae	Weddell seal	1	0.049	0.517	0.459	0.581
Carnivora	Phocidae	Northern elephant seal	1	0.049	0.475	0.422	0.534
Carnivora	Phocidae	Bearded seal	1	0.049	1.053	0.881	1.258
Carnivora	Phocidae	Harp seal	1	0.049	1.312	1.202	1.431
Carnivora	Phocidae	Hooded seal	1	0.049	2.028	1.869	2.2
Carnivora	Phocidae	Ringed seal	1	0.049	0.634	0.525	0.767
Carnivora	Phocidae	Crabeater seal	1	0.049	0.684	0.506	0.925
Carnivora	Phocidae	Gray seal	1	0.05	0.752	0.697	0.812
Carnivora	Phocidae	Weddell seal	1	0.05	0.516	0.459	0.581
Carnivora	Phocidae	Northern elephant seal	1	0.05	0.474	0.422	0.533
Carnivora	Phocidae	Bearded seal	1	0.05	1.053	0.881	1.257
Carnivora	Phocidae	Harp seal	1	0.05	1.311	1.202	1.43
Carnivora	Phocidae	Hooded seal	1	0.05	2.027	1.868	2.199
Carnivora	Phocidae	Ringed seal	1	0.05	0.634	0.524	0.767
Carnivora	Phocidae	Crabeater seal	1	0.05	0.684	0.506	0.925
Carnivora	Phocidae	Gray seal	1	0.051	0.752	0.697	0.811
Carnivora	Phocidae	Weddell seal	1	0.051	0.516	0.459	0.581
Carnivora	Phocidae	Northern elephant seal	1	0.051	0.474	0.422	0.533
Carnivora	Phocidae	Bearded seal	1	0.051	1.052	0.881	1.257
Carnivora	Phocidae	Harp seal	1	0.051	1.311	1.202	1.429
Carnivora	Phocidae	Hooded seal	1	0.051	2.026	1.868	2.198
Carnivora	Phocidae	Ringed seal	1	0.051	0.634	0.524	0.767
Carnivora	Phocidae	Crabeater seal	1	0.051	0.683	0.505	0.924
Carnivora	Phocidae	Gray seal	1	0.052	0.751	0.696	0.811
Carnivora	Phocidae	Weddell seal	1	0.052	0.516	0.459	0.581
Carnivora	Phocidae	Northern elephant seal	1	0.052	0.474	0.422	0.533
Carnivora	Phocidae	Bearded seal	1	0.052	1.052	0.88	1.256
Carnivora	Phocidae	Harp seal	1	0.052	1.31	1.201	1.429
Carnivora	Phocidae	Hooded seal	1	0.052	2.025	1.867	2.197
Carnivora	Phocidae	Ringed seal	1	0.052	0.634	0.524	0.766
Carnivora	Phocidae	Crabeater seal	1	0.052	0.683	0.505	0.924
Carnivora	Phocidae	Gray seal	1	0.053	0.751	0.696	0.81
Carnivora	Phocidae	Weddell seal	1	0.053	0.516	0.458	0.58
Carnivora	Phocidae	Northern elephant seal	1	0.053	0.474	0.422	0.532
Carnivora	Phocidae	Bearded seal	1	0.053	1.051	0.88	1.256
Carnivora	Phocidae	Harp seal	1	0.053	1.309	1.201	1.428
Carnivora	Phocidae	Hooded seal	1	0.053	2.024	1.866	2.196
Carnivora	Phocidae	Ringed seal	1	0.053	0.633	0.524	0.766
Carnivora	Phocidae	Crabeater seal	1	0.053	0.683	0.505	0.923
Carnivora	Phocidae	Gray seal	1	0.054	0.751	0.696	0.81
Carnivora	Phocidae	Weddell seal	1	0.054	0.516	0.458	0.58
Carnivora	Phocidae	Northern elephant seal	1	0.054	0.474	0.422	0.532
Carnivora	Phocidae	Bearded seal	1	0.054	1.051	0.88	1.255
Carnivora	Phocidae	Harp seal	1	0.054	1.309	1.201	1.427
Carnivora	Phocidae	Hooded seal	1	0.054	2.023	1.866	2.194
Carnivora	Phocidae	Ringed seal	1	0.054	0.633	0.524	0.766
Carnivora	Phocidae	Crabeater seal	1	0.054	0.683	0.505	0.923
Carnivora	Phocidae	Gray seal	1	0.055	0.751	0.696	0.809
Carnivora	Phocidae	Weddell seal	1	0.055	0.515	0.458	0.58
Carnivora	Phocidae	Northern elephant seal	1	0.055	0.473	0.421	0.532
Carnivora	Phocidae	Bearded seal	1	0.055	1.05	0.879	1.255
Carnivora	Phocidae	Harp seal	1	0.055	1.308	1.2	1.426
Carnivora	Phocidae	Hooded seal	1	0.055	2.023	1.865	2.193
Carnivora	Phocidae	Ringed seal	1	0.055	0.633	0.523	0.765
Carnivora	Phocidae	Crabeater seal	1	0.055	0.682	0.505	0.923
Carnivora	Phocidae	Gray seal	1	0.056	0.75	0.696	0.809
Carnivora	Phocidae	Weddell seal	1	0.056	0.515	0.458	0.58
Carnivora	Phocidae	Northern elephant seal	1	0.056	0.473	0.421	0.532
Carnivora	Phocidae	Bearded seal	1	0.056	1.05	0.879	1.254
Carnivora	Phocidae	Harp seal	1	0.056	1.308	1.2	1.426
Carnivora	Phocidae	Hooded seal	1	0.056	2.022	1.865	2.192
Carnivora	Phocidae	Ringed seal	1	0.056	0.633	0.523	0.765
Carnivora	Phocidae	Crabeater seal	1	0.056	0.682	0.504	0.922
Carnivora	Phocidae	Gray seal	1	0.057	0.75	0.695	0.809
Carnivora	Phocidae	Weddell seal	1	0.057	0.515	0.458	0.579
Carnivora	Phocidae	Northern elephant seal	1	0.057	0.473	0.421	0.531
Carnivora	Phocidae	Bearded seal	1	0.057	1.05	0.879	1.254
Carnivora	Phocidae	Harp seal	1	0.057	1.307	1.2	1.425
Carnivora	Phocidae	Hooded seal	1	0.057	2.021	1.864	2.191
Carnivora	Phocidae	Ringed seal	1	0.057	0.632	0.523	0.764
Carnivora	Phocidae	Crabeater seal	1	0.057	0.682	0.504	0.922
Carnivora	Phocidae	Gray seal	1	0.058	0.75	0.695	0.808
Carnivora	Phocidae	Weddell seal	1	0.058	0.515	0.458	0.579
Carnivora	Phocidae	Northern elephant seal	1	0.058	0.473	0.421	0.531
Carnivora	Phocidae	Bearded seal	1	0.058	1.049	0.879	1.253
Carnivora	Phocidae	Harp seal	1	0.058	1.307	1.199	1.424
Carnivora	Phocidae	Hooded seal	1	0.058	2.02	1.864	2.19
Carnivora	Phocidae	Ringed seal	1	0.058	0.632	0.523	0.764
Carnivora	Phocidae	Crabeater seal	1	0.058	0.682	0.504	0.921
Carnivora	Phocidae	Gray seal	1	0.059	0.749	0.695	0.808
Carnivora	Phocidae	Weddell seal	1	0.059	0.515	0.458	0.579
Carnivora	Phocidae	Northern elephant seal	1	0.059	0.473	0.421	0.531
Carnivora	Phocidae	Bearded seal	1	0.059	1.049	0.878	1.253
Carnivora	Phocidae	Harp seal	1	0.059	1.306	1.199	1.423
Carnivora	Phocidae	Hooded seal	1	0.059	2.019	1.863	2.189
Carnivora	Phocidae	Ringed seal	1	0.059	0.632	0.523	0.764
Carnivora	Phocidae	Crabeater seal	1	0.059	0.681	0.504	0.921
Carnivora	Phocidae	Gray seal	1	0.06	0.749	0.695	0.807
Carnivora	Phocidae	Weddell seal	1	0.06	0.514	0.457	0.578
Carnivora	Phocidae	Northern elephant seal	1	0.06	0.473	0.421	0.531
Carnivora	Phocidae	Bearded seal	1	0.06	1.048	0.878	1.252
Carnivora	Phocidae	Harp seal	1	0.06	1.306	1.198	1.423
Carnivora	Phocidae	Hooded seal	1	0.06	2.019	1.863	2.187
Carnivora	Phocidae	Ringed seal	1	0.06	0.632	0.523	0.763
Carnivora	Phocidae	Crabeater seal	1	0.06	0.681	0.504	0.921
Carnivora	Phocidae	Gray seal	1	0.061	0.749	0.695	0.807
Carnivora	Phocidae	Weddell seal	1	0.061	0.514	0.457	0.578
Carnivora	Phocidae	Northern elephant seal	1	0.061	0.472	0.421	0.53
Carnivora	Phocidae	Bearded seal	1	0.061	1.048	0.878	1.251
Carnivora	Phocidae	Harp seal	1	0.061	1.305	1.198	1.422
Carnivora	Phocidae	Hooded seal	1	0.061	2.018	1.862	2.186
Carnivora	Phocidae	Ringed seal	1	0.061	0.631	0.522	0.763
Carnivora	Phocidae	Crabeater seal	1	0.061	0.681	0.504	0.92
Carnivora	Phocidae	Gray seal	1	0.062	0.748	0.694	0.806
Carnivora	Phocidae	Weddell seal	1	0.062	0.514	0.457	0.578
Carnivora	Phocidae	Northern elephant seal	1	0.062	0.472	0.421	0.53
Carnivora	Phocidae	Bearded seal	1	0.062	1.048	0.877	1.251
Carnivora	Phocidae	Harp seal	1	0.062	1.305	1.198	1.421
Carnivora	Phocidae	Hooded seal	1	0.062	2.017	1.862	2.185
Carnivora	Phocidae	Ringed seal	1	0.062	0.631	0.522	0.763
Carnivora	Phocidae	Crabeater seal	1	0.062	0.68	0.503	0.92
Carnivora	Phocidae	Gray seal	1	0.063	0.748	0.694	0.806
Carnivora	Phocidae	Weddell seal	1	0.063	0.514	0.457	0.578
Carnivora	Phocidae	Northern elephant seal	1	0.063	0.472	0.42	0.53
Carnivora	Phocidae	Bearded seal	1	0.063	1.047	0.877	1.25
Carnivora	Phocidae	Harp seal	1	0.063	1.304	1.197	1.42
Carnivora	Phocidae	Hooded seal	1	0.063	2.016	1.861	2.184
Carnivora	Phocidae	Ringed seal	1	0.063	0.631	0.522	0.762
Carnivora	Phocidae	Crabeater seal	1	0.063	0.68	0.503	0.919
Carnivora	Phocidae	Gray seal	1	0.064	0.748	0.694	0.806
Carnivora	Phocidae	Weddell seal	1	0.064	0.514	0.457	0.577
Carnivora	Phocidae	Northern elephant seal	1	0.064	0.472	0.42	0.53
Carnivora	Phocidae	Bearded seal	1	0.064	1.047	0.877	1.25
Carnivora	Phocidae	Harp seal	1	0.064	1.304	1.197	1.42
Carnivora	Phocidae	Hooded seal	1	0.064	2.015	1.861	2.183
Carnivora	Phocidae	Ringed seal	1	0.064	0.631	0.522	0.762
Carnivora	Phocidae	Crabeater seal	1	0.064	0.68	0.503	0.919
Carnivora	Phocidae	Gray seal	1	0.065	0.747	0.694	0.805
Carnivora	Phocidae	Weddell seal	1	0.065	0.513	0.457	0.577
Carnivora	Phocidae	Northern elephant seal	1	0.065	0.472	0.42	0.529
Carnivora	Phocidae	Bearded seal	1	0.065	1.046	0.876	1.249
Carnivora	Phocidae	Harp seal	1	0.065	1.303	1.197	1.419
Carnivora	Phocidae	Hooded seal	1	0.065	2.015	1.86	2.182
Carnivora	Phocidae	Ringed seal	1	0.065	0.63	0.522	0.762
Carnivora	Phocidae	Crabeater seal	1	0.065	0.68	0.503	0.919
Carnivora	Phocidae	Gray seal	1	0.066	0.747	0.694	0.805
Carnivora	Phocidae	Weddell seal	1	0.066	0.513	0.456	0.577
Carnivora	Phocidae	Northern elephant seal	1	0.066	0.471	0.42	0.529
Carnivora	Phocidae	Bearded seal	1	0.066	1.046	0.876	1.249
Carnivora	Phocidae	Harp seal	1	0.066	1.303	1.196	1.418
Carnivora	Phocidae	Hooded seal	1	0.066	2.014	1.86	2.181
Carnivora	Phocidae	Ringed seal	1	0.066	0.63	0.522	0.761
Carnivora	Phocidae	Crabeater seal	1	0.066	0.679	0.503	0.918
Carnivora	Phocidae	Gray seal	1	0.067	0.747	0.693	0.804
Carnivora	Phocidae	Weddell seal	1	0.067	0.513	0.456	0.577
Carnivora	Phocidae	Northern elephant seal	1	0.067	0.471	0.42	0.529
Carnivora	Phocidae	Bearded seal	1	0.067	1.045	0.876	1.248
Carnivora	Phocidae	Harp seal	1	0.067	1.302	1.196	1.417
Carnivora	Phocidae	Hooded seal	1	0.067	2.013	1.859	2.179
Carnivora	Phocidae	Ringed seal	1	0.067	0.63	0.521	0.761
Carnivora	Phocidae	Crabeater seal	1	0.067	0.679	0.502	0.918
Carnivora	Phocidae	Gray seal	1	0.068	0.747	0.693	0.804
Carnivora	Phocidae	Weddell seal	1	0.068	0.513	0.456	0.576
Carnivora	Phocidae	Northern elephant seal	1	0.068	0.471	0.42	0.528
Carnivora	Phocidae	Bearded seal	1	0.068	1.045	0.875	1.248
Carnivora	Phocidae	Harp seal	1	0.068	1.302	1.196	1.417
Carnivora	Phocidae	Hooded seal	1	0.068	2.012	1.859	2.178
Carnivora	Phocidae	Ringed seal	1	0.068	0.63	0.521	0.76
Carnivora	Phocidae	Crabeater seal	1	0.068	0.679	0.502	0.917
Carnivora	Phocidae	Gray seal	1	0.069	0.746	0.693	0.804
Carnivora	Phocidae	Weddell seal	1	0.069	0.512	0.456	0.576
Carnivora	Phocidae	Northern elephant seal	1	0.069	0.471	0.42	0.528
Carnivora	Phocidae	Bearded seal	1	0.069	1.045	0.875	1.247
Carnivora	Phocidae	Harp seal	1	0.069	1.301	1.195	1.416
Carnivora	Phocidae	Hooded seal	1	0.069	2.011	1.858	2.177
Carnivora	Phocidae	Ringed seal	1	0.069	0.629	0.521	0.76
Carnivora	Phocidae	Crabeater seal	1	0.069	0.678	0.502	0.917
Carnivora	Phocidae	Gray seal	1	0.07	0.746	0.693	0.803
Carnivora	Phocidae	Weddell seal	1	0.07	0.512	0.456	0.576
Carnivora	Phocidae	Northern elephant seal	1	0.07	0.471	0.42	0.528
Carnivora	Phocidae	Bearded seal	1	0.07	1.044	0.875	1.246
Carnivora	Phocidae	Harp seal	1	0.07	1.3	1.195	1.415
Carnivora	Phocidae	Hooded seal	1	0.07	2.01	1.858	2.176
Carnivora	Phocidae	Ringed seal	1	0.07	0.629	0.521	0.76
Carnivora	Phocidae	Crabeater seal	1	0.07	0.678	0.502	0.917
Carnivora	Phocidae	Gray seal	1	0.071	0.746	0.693	0.803
Carnivora	Phocidae	Weddell seal	1	0.071	0.512	0.456	0.575
Carnivora	Phocidae	Northern elephant seal	1	0.071	0.47	0.419	0.528
Carnivora	Phocidae	Bearded seal	1	0.071	1.044	0.874	1.246
Carnivora	Phocidae	Harp seal	1	0.071	1.3	1.195	1.415
Carnivora	Phocidae	Hooded seal	1	0.071	2.01	1.857	2.175
Carnivora	Phocidae	Ringed seal	1	0.071	0.629	0.521	0.759
Carnivora	Phocidae	Crabeater seal	1	0.071	0.678	0.502	0.916
Carnivora	Phocidae	Gray seal	1	0.072	0.745	0.692	0.802
Carnivora	Phocidae	Weddell seal	1	0.072	0.512	0.456	0.575
Carnivora	Phocidae	Northern elephant seal	1	0.072	0.47	0.419	0.527
Carnivora	Phocidae	Bearded seal	1	0.072	1.043	0.874	1.245
Carnivora	Phocidae	Harp seal	1	0.072	1.299	1.194	1.414
Carnivora	Phocidae	Hooded seal	1	0.072	2.009	1.857	2.174
Carnivora	Phocidae	Ringed seal	1	0.072	0.629	0.521	0.759
Carnivora	Phocidae	Crabeater seal	1	0.072	0.678	0.502	0.916
Carnivora	Phocidae	Gray seal	1	0.073	0.745	0.692	0.802
Carnivora	Phocidae	Weddell seal	1	0.073	0.512	0.455	0.575
Carnivora	Phocidae	Northern elephant seal	1	0.073	0.47	0.419	0.527
Carnivora	Phocidae	Bearded seal	1	0.073	1.043	0.874	1.245
Carnivora	Phocidae	Harp seal	1	0.073	1.299	1.194	1.413
Carnivora	Phocidae	Hooded seal	1	0.073	2.008	1.856	2.173
Carnivora	Phocidae	Ringed seal	1	0.073	0.628	0.52	0.759
Carnivora	Phocidae	Crabeater seal	1	0.073	0.677	0.501	0.915
Carnivora	Phocidae	Gray seal	1	0.074	0.745	0.692	0.801
Carnivora	Phocidae	Weddell seal	1	0.074	0.511	0.455	0.575
Carnivora	Phocidae	Northern elephant seal	1	0.074	0.47	0.419	0.527
Carnivora	Phocidae	Bearded seal	1	0.074	1.042	0.873	1.244
Carnivora	Phocidae	Harp seal	1	0.074	1.298	1.194	1.412
Carnivora	Phocidae	Hooded seal	1	0.074	2.007	1.855	2.171
Carnivora	Phocidae	Ringed seal	1	0.074	0.628	0.52	0.758
Carnivora	Phocidae	Crabeater seal	1	0.074	0.677	0.501	0.915
Carnivora	Phocidae	Gray seal	1	0.075	0.744	0.692	0.801
Carnivora	Phocidae	Weddell seal	1	0.075	0.511	0.455	0.574
Carnivora	Phocidae	Northern elephant seal	1	0.075	0.47	0.419	0.527
Carnivora	Phocidae	Bearded seal	1	0.075	1.042	0.873	1.244
Carnivora	Phocidae	Harp seal	1	0.075	1.298	1.193	1.412
Carnivora	Phocidae	Hooded seal	1	0.075	2.006	1.855	2.17
Carnivora	Phocidae	Ringed seal	1	0.075	0.628	0.52	0.758
Carnivora	Phocidae	Crabeater seal	1	0.075	0.677	0.501	0.914
Carnivora	Phocidae	Gray seal	1	0.076	0.744	0.692	0.801
Carnivora	Phocidae	Weddell seal	1	0.076	0.511	0.455	0.574
Carnivora	Phocidae	Northern elephant seal	1	0.076	0.469	0.419	0.526
Carnivora	Phocidae	Bearded seal	1	0.076	1.042	0.873	1.243
Carnivora	Phocidae	Harp seal	1	0.076	1.297	1.193	1.411
Carnivora	Phocidae	Hooded seal	1	0.076	2.006	1.854	2.169
Carnivora	Phocidae	Ringed seal	1	0.076	0.628	0.52	0.758
Carnivora	Phocidae	Crabeater seal	1	0.076	0.677	0.501	0.914
Carnivora	Phocidae	Gray seal	1	0.077	0.744	0.692	0.8
Carnivora	Phocidae	Weddell seal	1	0.077	0.511	0.455	0.574
Carnivora	Phocidae	Northern elephant seal	1	0.077	0.469	0.419	0.526
Carnivora	Phocidae	Bearded seal	1	0.077	1.041	0.872	1.243
Carnivora	Phocidae	Harp seal	1	0.077	1.297	1.193	1.41
Carnivora	Phocidae	Hooded seal	1	0.077	2.005	1.854	2.168
Carnivora	Phocidae	Ringed seal	1	0.077	0.627	0.52	0.757
Carnivora	Phocidae	Crabeater seal	1	0.077	0.676	0.501	0.914
Carnivora	Phocidae	Gray seal	1	0.078	0.744	0.691	0.8
Carnivora	Phocidae	Weddell seal	1	0.078	0.511	0.455	0.573
Carnivora	Phocidae	Northern elephant seal	1	0.078	0.469	0.419	0.526
Carnivora	Phocidae	Bearded seal	1	0.078	1.041	0.872	1.242
Carnivora	Phocidae	Harp seal	1	0.078	1.296	1.192	1.409
Carnivora	Phocidae	Hooded seal	1	0.078	2.004	1.853	2.167
Carnivora	Phocidae	Ringed seal	1	0.078	0.627	0.519	0.757
Carnivora	Phocidae	Crabeater seal	1	0.078	0.676	0.5	0.913
Carnivora	Phocidae	Gray seal	1	0.079	0.743	0.691	0.799
Carnivora	Phocidae	Weddell seal	1	0.079	0.51	0.455	0.573
Carnivora	Phocidae	Northern elephant seal	1	0.079	0.469	0.418	0.526
Carnivora	Phocidae	Bearded seal	1	0.079	1.04	0.872	1.242
Carnivora	Phocidae	Harp seal	1	0.079	1.296	1.192	1.409
Carnivora	Phocidae	Hooded seal	1	0.079	2.003	1.853	2.166
Carnivora	Phocidae	Ringed seal	1	0.079	0.627	0.519	0.757
Carnivora	Phocidae	Crabeater seal	1	0.079	0.676	0.5	0.913
Carnivora	Phocidae	Gray seal	1	0.08	0.743	0.691	0.799
Carnivora	Phocidae	Weddell seal	1	0.08	0.51	0.454	0.573
Carnivora	Phocidae	Northern elephant seal	1	0.08	0.469	0.418	0.525
Carnivora	Phocidae	Bearded seal	1	0.08	1.04	0.871	1.241
Carnivora	Phocidae	Harp seal	1	0.08	1.295	1.192	1.408
Carnivora	Phocidae	Hooded seal	1	0.08	2.002	1.852	2.165
Carnivora	Phocidae	Ringed seal	1	0.08	0.627	0.519	0.756
Carnivora	Phocidae	Crabeater seal	1	0.08	0.675	0.5	0.912
Carnivora	Phocidae	Gray seal	1	0.081	0.743	0.691	0.799
Carnivora	Phocidae	Weddell seal	1	0.081	0.51	0.454	0.573
Carnivora	Phocidae	Northern elephant seal	1	0.081	0.469	0.418	0.525
Carnivora	Phocidae	Bearded seal	1	0.081	1.04	0.871	1.241
Carnivora	Phocidae	Harp seal	1	0.081	1.295	1.191	1.407
Carnivora	Phocidae	Hooded seal	1	0.081	2.002	1.852	2.164
Carnivora	Phocidae	Ringed seal	1	0.081	0.626	0.519	0.756
Carnivora	Phocidae	Crabeater seal	1	0.081	0.675	0.5	0.912
Carnivora	Phocidae	Gray seal	1	0.082	0.742	0.691	0.798
Carnivora	Phocidae	Weddell seal	1	0.082	0.51	0.454	0.572
Carnivora	Phocidae	Northern elephant seal	1	0.082	0.468	0.418	0.525
Carnivora	Phocidae	Bearded seal	1	0.082	1.039	0.871	1.24
Carnivora	Phocidae	Harp seal	1	0.082	1.294	1.191	1.407
Carnivora	Phocidae	Hooded seal	1	0.082	2.001	1.851	2.162
Carnivora	Phocidae	Ringed seal	1	0.082	0.626	0.519	0.755
Carnivora	Phocidae	Crabeater seal	1	0.082	0.675	0.5	0.912
Carnivora	Phocidae	Gray seal	1	0.083	0.742	0.69	0.798
Carnivora	Phocidae	Weddell seal	1	0.083	0.51	0.454	0.572
Carnivora	Phocidae	Northern elephant seal	1	0.083	0.468	0.418	0.525
Carnivora	Phocidae	Bearded seal	1	0.083	1.039	0.87	1.239
Carnivora	Phocidae	Harp seal	1	0.083	1.294	1.191	1.406
Carnivora	Phocidae	Hooded seal	1	0.083	2	1.851	2.161
Carnivora	Phocidae	Ringed seal	1	0.083	0.626	0.519	0.755
Carnivora	Phocidae	Crabeater seal	1	0.083	0.675	0.5	0.911
Carnivora	Phocidae	Gray seal	1	0.084	0.742	0.69	0.797
Carnivora	Phocidae	Weddell seal	1	0.084	0.509	0.454	0.572
Carnivora	Phocidae	Northern elephant seal	1	0.084	0.468	0.418	0.524
Carnivora	Phocidae	Bearded seal	1	0.084	1.038	0.87	1.239
Carnivora	Phocidae	Harp seal	1	0.084	1.293	1.19	1.405
Carnivora	Phocidae	Hooded seal	1	0.084	1.999	1.85	2.16
Carnivora	Phocidae	Ringed seal	1	0.084	0.626	0.518	0.755
Carnivora	Phocidae	Crabeater seal	1	0.084	0.674	0.499	0.911
Carnivora	Phocidae	Gray seal	1	0.085	0.741	0.69	0.797
Carnivora	Phocidae	Weddell seal	1	0.085	0.509	0.454	0.572
Carnivora	Phocidae	Northern elephant seal	1	0.085	0.468	0.418	0.524
Carnivora	Phocidae	Bearded seal	1	0.085	1.038	0.87	1.238
Carnivora	Phocidae	Harp seal	1	0.085	1.293	1.19	1.404
Carnivora	Phocidae	Hooded seal	1	0.085	1.998	1.85	2.159
Carnivora	Phocidae	Ringed seal	1	0.085	0.625	0.518	0.754
Carnivora	Phocidae	Crabeater seal	1	0.085	0.674	0.499	0.91
Carnivora	Phocidae	Gray seal	1	0.086	0.741	0.69	0.796
Carnivora	Phocidae	Weddell seal	1	0.086	0.509	0.453	0.571
Carnivora	Phocidae	Northern elephant seal	1	0.086	0.468	0.417	0.524
Carnivora	Phocidae	Bearded seal	1	0.086	1.037	0.869	1.238
Carnivora	Phocidae	Harp seal	1	0.086	1.292	1.19	1.404
Carnivora	Phocidae	Hooded seal	1	0.086	1.998	1.849	2.158
Carnivora	Phocidae	Ringed seal	1	0.086	0.625	0.518	0.754
Carnivora	Phocidae	Crabeater seal	1	0.086	0.674	0.499	0.91
Carnivora	Phocidae	Gray seal	1	0.087	0.741	0.69	0.796
Carnivora	Phocidae	Weddell seal	1	0.087	0.509	0.453	0.571
Carnivora	Phocidae	Northern elephant seal	1	0.087	0.467	0.417	0.523
Carnivora	Phocidae	Bearded seal	1	0.087	1.037	0.869	1.237
Carnivora	Phocidae	Harp seal	1	0.087	1.292	1.189	1.403
Carnivora	Phocidae	Hooded seal	1	0.087	1.997	1.849	2.157
Carnivora	Phocidae	Ringed seal	1	0.087	0.625	0.518	0.754
Carnivora	Phocidae	Crabeater seal	1	0.087	0.674	0.499	0.91
Carnivora	Phocidae	Gray seal	1	0.088	0.741	0.689	0.796
Carnivora	Phocidae	Weddell seal	1	0.088	0.509	0.453	0.571
Carnivora	Phocidae	Northern elephant seal	1	0.088	0.467	0.417	0.523
Carnivora	Phocidae	Bearded seal	1	0.088	1.037	0.869	1.237
Carnivora	Phocidae	Harp seal	1	0.088	1.291	1.189	1.402
Carnivora	Phocidae	Hooded seal	1	0.088	1.996	1.848	2.156
Carnivora	Phocidae	Ringed seal	1	0.088	0.625	0.518	0.753
Carnivora	Phocidae	Crabeater seal	1	0.088	0.673	0.499	0.909
Carnivora	Phocidae	Gray seal	1	0.089	0.74	0.689	0.795
Carnivora	Phocidae	Weddell seal	1	0.089	0.508	0.453	0.571
Carnivora	Phocidae	Northern elephant seal	1	0.089	0.467	0.417	0.523
Carnivora	Phocidae	Bearded seal	1	0.089	1.036	0.868	1.236
Carnivora	Phocidae	Harp seal	1	0.089	1.291	1.188	1.401
Carnivora	Phocidae	Hooded seal	1	0.089	1.995	1.848	2.154
Carnivora	Phocidae	Ringed seal	1	0.089	0.624	0.518	0.753
Carnivora	Phocidae	Crabeater seal	1	0.089	0.673	0.498	0.909
Carnivora	Phocidae	Gray seal	1	0.09	0.74	0.689	0.795
Carnivora	Phocidae	Weddell seal	1	0.09	0.508	0.453	0.57
Carnivora	Phocidae	Northern elephant seal	1	0.09	0.467	0.417	0.523
Carnivora	Phocidae	Bearded seal	1	0.09	1.036	0.868	1.236
Carnivora	Phocidae	Harp seal	1	0.09	1.29	1.188	1.401
Carnivora	Phocidae	Hooded seal	1	0.09	1.994	1.847	2.153
Carnivora	Phocidae	Ringed seal	1	0.09	0.624	0.517	0.753
Carnivora	Phocidae	Crabeater seal	1	0.09	0.673	0.498	0.908
Carnivora	Phocidae	Gray seal	1	0.091	0.74	0.689	0.794
Carnivora	Phocidae	Weddell seal	1	0.091	0.508	0.453	0.57
Carnivora	Phocidae	Northern elephant seal	1	0.091	0.467	0.417	0.522
Carnivora	Phocidae	Bearded seal	1	0.091	1.035	0.868	1.235
Carnivora	Phocidae	Harp seal	1	0.091	1.29	1.188	1.4
Carnivora	Phocidae	Hooded seal	1	0.091	1.994	1.847	2.152
Carnivora	Phocidae	Ringed seal	1	0.091	0.624	0.517	0.752
Carnivora	Phocidae	Crabeater seal	1	0.091	0.672	0.498	0.908
Carnivora	Phocidae	Gray seal	1	0.092	0.739	0.689	0.794
Carnivora	Phocidae	Weddell seal	1	0.092	0.508	0.453	0.57
Carnivora	Phocidae	Northern elephant seal	1	0.092	0.466	0.417	0.522
Carnivora	Phocidae	Bearded seal	1	0.092	1.035	0.868	1.235
Carnivora	Phocidae	Harp seal	1	0.092	1.289	1.187	1.399
Carnivora	Phocidae	Hooded seal	1	0.092	1.993	1.846	2.151
Carnivora	Phocidae	Ringed seal	1	0.092	0.624	0.517	0.752
Carnivora	Phocidae	Crabeater seal	1	0.092	0.672	0.498	0.908
Carnivora	Phocidae	Gray seal	1	0.093	0.739	0.688	0.794
Carnivora	Phocidae	Weddell seal	1	0.093	0.508	0.452	0.569
Carnivora	Phocidae	Northern elephant seal	1	0.093	0.466	0.417	0.522
Carnivora	Phocidae	Bearded seal	1	0.093	1.034	0.867	1.234
Carnivora	Phocidae	Harp seal	1	0.093	1.288	1.187	1.399
Carnivora	Phocidae	Hooded seal	1	0.093	1.992	1.845	2.15
Carnivora	Phocidae	Ringed seal	1	0.093	0.623	0.517	0.752
Carnivora	Phocidae	Crabeater seal	1	0.093	0.672	0.498	0.907
Carnivora	Phocidae	Gray seal	1	0.094	0.739	0.688	0.793
Carnivora	Phocidae	Weddell seal	1	0.094	0.507	0.452	0.569
Carnivora	Phocidae	Northern elephant seal	1	0.094	0.466	0.416	0.522
Carnivora	Phocidae	Bearded seal	1	0.094	1.034	0.867	1.234
Carnivora	Phocidae	Harp seal	1	0.094	1.288	1.187	1.398
Carnivora	Phocidae	Hooded seal	1	0.094	1.991	1.845	2.149
Carnivora	Phocidae	Ringed seal	1	0.094	0.623	0.517	0.751
Carnivora	Phocidae	Crabeater seal	1	0.094	0.672	0.498	0.907
Carnivora	Phocidae	Gray seal	1	0.095	0.738	0.688	0.793
Carnivora	Phocidae	Weddell seal	1	0.095	0.507	0.452	0.569
Carnivora	Phocidae	Northern elephant seal	1	0.095	0.466	0.416	0.521
Carnivora	Phocidae	Bearded seal	1	0.095	1.034	0.867	1.233
Carnivora	Phocidae	Harp seal	1	0.095	1.287	1.186	1.397
Carnivora	Phocidae	Hooded seal	1	0.095	1.99	1.844	2.148
Carnivora	Phocidae	Ringed seal	1	0.095	0.623	0.517	0.751
Carnivora	Phocidae	Crabeater seal	1	0.095	0.671	0.497	0.906
Carnivora	Phocidae	Gray seal	1	0.096	0.738	0.688	0.792
Carnivora	Phocidae	Weddell seal	1	0.096	0.507	0.452	0.569
Carnivora	Phocidae	Northern elephant seal	1	0.096	0.466	0.416	0.521
Carnivora	Phocidae	Bearded seal	1	0.096	1.033	0.866	1.232
Carnivora	Phocidae	Harp seal	1	0.096	1.287	1.186	1.396
Carnivora	Phocidae	Hooded seal	1	0.096	1.99	1.844	2.147
Carnivora	Phocidae	Ringed seal	1	0.096	0.623	0.516	0.751
Carnivora	Phocidae	Crabeater seal	1	0.096	0.671	0.497	0.906
Carnivora	Phocidae	Gray seal	1	0.097	0.738	0.688	0.792
Carnivora	Phocidae	Weddell seal	1	0.097	0.507	0.452	0.568
Carnivora	Phocidae	Northern elephant seal	1	0.097	0.466	0.416	0.521
Carnivora	Phocidae	Bearded seal	1	0.097	1.033	0.866	1.232
Carnivora	Phocidae	Harp seal	1	0.097	1.286	1.186	1.396
Carnivora	Phocidae	Hooded seal	1	0.097	1.989	1.843	2.146
Carnivora	Phocidae	Ringed seal	1	0.097	0.622	0.516	0.75
Carnivora	Phocidae	Crabeater seal	1	0.097	0.671	0.497	0.906
Carnivora	Phocidae	Gray seal	1	0.098	0.738	0.687	0.791
Carnivora	Phocidae	Weddell seal	1	0.098	0.507	0.452	0.568
Carnivora	Phocidae	Northern elephant seal	1	0.098	0.465	0.416	0.521
Carnivora	Phocidae	Bearded seal	1	0.098	1.032	0.866	1.231
Carnivora	Phocidae	Harp seal	1	0.098	1.286	1.185	1.395
Carnivora	Phocidae	Hooded seal	1	0.098	1.988	1.843	2.144
Carnivora	Phocidae	Ringed seal	1	0.098	0.622	0.516	0.75
Carnivora	Phocidae	Crabeater seal	1	0.098	0.671	0.497	0.905
Carnivora	Phocidae	Gray seal	1	0.099	0.737	0.687	0.791
Carnivora	Phocidae	Weddell seal	1	0.099	0.506	0.451	0.568
Carnivora	Phocidae	Northern elephant seal	1	0.099	0.465	0.416	0.52
Carnivora	Phocidae	Bearded seal	1	0.099	1.032	0.865	1.231
Carnivora	Phocidae	Harp seal	1	0.099	1.285	1.185	1.394
Carnivora	Phocidae	Hooded seal	1	0.099	1.987	1.842	2.143
Carnivora	Phocidae	Ringed seal	1	0.099	0.622	0.516	0.749
Carnivora	Phocidae	Crabeater seal	1	0.099	0.67	0.497	0.905
Carnivora	Phocidae	Gray seal	1	0.1	0.737	0.687	0.791
Carnivora	Phocidae	Weddell seal	1	0.1	0.506	0.451	0.568
Carnivora	Phocidae	Northern elephant seal	1	0.1	0.465	0.416	0.52
Carnivora	Phocidae	Bearded seal	1	0.1	1.032	0.865	1.23
Carnivora	Phocidae	Harp seal	1	0.1	1.285	1.185	1.394
Carnivora	Phocidae	Hooded seal	1	0.1	1.986	1.842	2.142
Carnivora	Phocidae	Ringed seal	1	0.1	0.622	0.516	0.749
Carnivora	Phocidae	Crabeater seal	1	0.1	0.67	0.496	0.904
Carnivora	Phocidae	Gray seal	1	0.101	0.737	0.687	0.79
Carnivora	Phocidae	Weddell seal	1	0.101	0.506	0.451	0.567
Carnivora	Phocidae	Northern elephant seal	1	0.101	0.465	0.416	0.52
Carnivora	Phocidae	Bearded seal	1	0.101	1.031	0.865	1.23
Carnivora	Phocidae	Harp seal	1	0.101	1.284	1.184	1.393
Carnivora	Phocidae	Hooded seal	1	0.101	1.985	1.841	2.141
Carnivora	Phocidae	Ringed seal	1	0.101	0.621	0.515	0.749
Carnivora	Phocidae	Crabeater seal	1	0.101	0.67	0.496	0.904
Carnivora	Phocidae	Gray seal	1	0.102	0.736	0.687	0.79
Carnivora	Phocidae	Weddell seal	1	0.102	0.506	0.451	0.567
Carnivora	Phocidae	Northern elephant seal	1	0.102	0.465	0.415	0.52
Carnivora	Phocidae	Bearded seal	1	0.102	1.031	0.864	1.229
Carnivora	Phocidae	Harp seal	1	0.102	1.284	1.184	1.392
Carnivora	Phocidae	Hooded seal	1	0.102	1.985	1.841	2.14
Carnivora	Phocidae	Ringed seal	1	0.102	0.621	0.515	0.748
Carnivora	Phocidae	Crabeater seal	1	0.102	0.67	0.496	0.904
Carnivora	Phocidae	Gray seal	1	0.103	0.736	0.686	0.789
Carnivora	Phocidae	Weddell seal	1	0.103	0.506	0.451	0.567
Carnivora	Phocidae	Northern elephant seal	1	0.103	0.464	0.415	0.519
Carnivora	Phocidae	Bearded seal	1	0.103	1.03	0.864	1.229
Carnivora	Phocidae	Harp seal	1	0.103	1.283	1.184	1.391
Carnivora	Phocidae	Hooded seal	1	0.103	1.984	1.84	2.139
Carnivora	Phocidae	Ringed seal	1	0.103	0.621	0.515	0.748
Carnivora	Phocidae	Crabeater seal	1	0.103	0.669	0.496	0.903
Carnivora	Phocidae	Gray seal	1	0.104	0.736	0.686	0.789
Carnivora	Phocidae	Weddell seal	1	0.104	0.505	0.451	0.566
Carnivora	Phocidae	Northern elephant seal	1	0.104	0.464	0.415	0.519
Carnivora	Phocidae	Bearded seal	1	0.104	1.03	0.864	1.228
Carnivora	Phocidae	Harp seal	1	0.104	1.283	1.183	1.391
Carnivora	Phocidae	Hooded seal	1	0.104	1.983	1.84	2.138
Carnivora	Phocidae	Ringed seal	1	0.104	0.621	0.515	0.748
Carnivora	Phocidae	Crabeater seal	1	0.104	0.669	0.496	0.903
Carnivora	Phocidae	Gray seal	1	0.105	0.736	0.686	0.789
Carnivora	Phocidae	Weddell seal	1	0.105	0.505	0.451	0.566
Carnivora	Phocidae	Northern elephant seal	1	0.105	0.464	0.415	0.519
Carnivora	Phocidae	Bearded seal	1	0.105	1.029	0.863	1.228
Carnivora	Phocidae	Harp seal	1	0.105	1.282	1.183	1.39
Carnivora	Phocidae	Hooded seal	1	0.105	1.982	1.839	2.137
Carnivora	Phocidae	Ringed seal	1	0.105	0.62	0.515	0.747
Carnivora	Phocidae	Crabeater seal	1	0.105	0.669	0.496	0.902
Carnivora	Phocidae	Gray seal	1	0.106	0.735	0.686	0.788
Carnivora	Phocidae	Weddell seal	1	0.106	0.505	0.45	0.566
Carnivora	Phocidae	Northern elephant seal	1	0.106	0.464	0.415	0.519
Carnivora	Phocidae	Bearded seal	1	0.106	1.029	0.863	1.227
Carnivora	Phocidae	Harp seal	1	0.106	1.282	1.183	1.389
Carnivora	Phocidae	Hooded seal	1	0.106	1.981	1.839	2.135
Carnivora	Phocidae	Ringed seal	1	0.106	0.62	0.515	0.747
Carnivora	Phocidae	Crabeater seal	1	0.106	0.668	0.495	0.902
Carnivora	Phocidae	Gray seal	1	0.107	0.735	0.686	0.788
Carnivora	Phocidae	Weddell seal	1	0.107	0.505	0.45	0.566
Carnivora	Phocidae	Northern elephant seal	1	0.107	0.464	0.415	0.518
Carnivora	Phocidae	Bearded seal	1	0.107	1.029	0.863	1.227
Carnivora	Phocidae	Harp seal	1	0.107	1.281	1.182	1.389
Carnivora	Phocidae	Hooded seal	1	0.107	1.981	1.838	2.134
Carnivora	Phocidae	Ringed seal	1	0.107	0.62	0.514	0.747
Carnivora	Phocidae	Crabeater seal	1	0.107	0.668	0.495	0.902
Carnivora	Phocidae	Gray seal	1	0.108	0.735	0.685	0.787
Carnivora	Phocidae	Weddell seal	1	0.108	0.504	0.45	0.565
Carnivora	Phocidae	Northern elephant seal	1	0.108	0.463	0.415	0.518
Carnivora	Phocidae	Bearded seal	1	0.108	1.028	0.862	1.226
Carnivora	Phocidae	Harp seal	1	0.108	1.281	1.182	1.388
Carnivora	Phocidae	Hooded seal	1	0.108	1.98	1.838	2.133
Carnivora	Phocidae	Ringed seal	1	0.108	0.62	0.514	0.746
Carnivora	Phocidae	Crabeater seal	1	0.108	0.668	0.495	0.901
Carnivora	Phocidae	Gray seal	1	0.109	0.734	0.685	0.787
Carnivora	Phocidae	Weddell seal	1	0.109	0.504	0.45	0.565
Carnivora	Phocidae	Northern elephant seal	1	0.109	0.463	0.415	0.518
Carnivora	Phocidae	Bearded seal	1	0.109	1.028	0.862	1.226
Carnivora	Phocidae	Harp seal	1	0.109	1.28	1.181	1.387
Carnivora	Phocidae	Hooded seal	1	0.109	1.979	1.837	2.132
Carnivora	Phocidae	Ringed seal	1	0.109	0.619	0.514	0.746
Carnivora	Phocidae	Crabeater seal	1	0.109	0.668	0.495	0.901
Carnivora	Phocidae	Gray seal	1	0.11	0.734	0.685	0.787
Carnivora	Phocidae	Weddell seal	1	0.11	0.504	0.45	0.565
Carnivora	Phocidae	Northern elephant seal	1	0.11	0.463	0.414	0.518
Carnivora	Phocidae	Bearded seal	1	0.11	1.027	0.862	1.225
Carnivora	Phocidae	Harp seal	1	0.11	1.28	1.181	1.386
Carnivora	Phocidae	Hooded seal	1	0.11	1.978	1.836	2.131
Carnivora	Phocidae	Ringed seal	1	0.11	0.619	0.514	0.746
Carnivora	Phocidae	Crabeater seal	1	0.11	0.667	0.495	0.9
Carnivora	Phocidae	Gray seal	1	0.111	0.734	0.685	0.786
Carnivora	Phocidae	Weddell seal	1	0.111	0.504	0.45	0.565
Carnivora	Phocidae	Northern elephant seal	1	0.111	0.463	0.414	0.517
Carnivora	Phocidae	Bearded seal	1	0.111	1.027	0.861	1.224
Carnivora	Phocidae	Harp seal	1	0.111	1.279	1.181	1.386
Carnivora	Phocidae	Hooded seal	1	0.111	1.978	1.836	2.13
Carnivora	Phocidae	Ringed seal	1	0.111	0.619	0.514	0.745
Carnivora	Phocidae	Crabeater seal	1	0.111	0.667	0.494	0.9
Carnivora	Phocidae	Gray seal	1	0.112	0.733	0.685	0.786
Carnivora	Phocidae	Weddell seal	1	0.112	0.504	0.45	0.564
Carnivora	Phocidae	Northern elephant seal	1	0.112	0.463	0.414	0.517
Carnivora	Phocidae	Bearded seal	1	0.112	1.027	0.861	1.224
Carnivora	Phocidae	Harp seal	1	0.112	1.279	1.18	1.385
Carnivora	Phocidae	Hooded seal	1	0.112	1.977	1.835	2.129
Carnivora	Phocidae	Ringed seal	1	0.112	0.619	0.514	0.745
Carnivora	Phocidae	Crabeater seal	1	0.112	0.667	0.494	0.9
Carnivora	Phocidae	Gray seal	1	0.113	0.733	0.684	0.785
Carnivora	Phocidae	Weddell seal	1	0.113	0.503	0.449	0.564
Carnivora	Phocidae	Northern elephant seal	1	0.113	0.463	0.414	0.517
Carnivora	Phocidae	Bearded seal	1	0.113	1.026	0.861	1.223
Carnivora	Phocidae	Harp seal	1	0.113	1.278	1.18	1.384
Carnivora	Phocidae	Hooded seal	1	0.113	1.976	1.835	2.128
Carnivora	Phocidae	Ringed seal	1	0.113	0.618	0.513	0.745
Carnivora	Phocidae	Crabeater seal	1	0.113	0.667	0.494	0.899
Carnivora	Phocidae	Gray seal	1	0.114	0.733	0.684	0.785
Carnivora	Phocidae	Weddell seal	1	0.114	0.503	0.449	0.564
Carnivora	Phocidae	Northern elephant seal	1	0.114	0.462	0.414	0.517
Carnivora	Phocidae	Bearded seal	1	0.114	1.026	0.86	1.223
Carnivora	Phocidae	Harp seal	1	0.114	1.278	1.18	1.384
Carnivora	Phocidae	Hooded seal	1	0.114	1.975	1.834	2.127
Carnivora	Phocidae	Ringed seal	1	0.114	0.618	0.513	0.744
Carnivora	Phocidae	Crabeater seal	1	0.114	0.666	0.494	0.899
Carnivora	Phocidae	Gray seal	1	0.115	0.733	0.684	0.785
Carnivora	Phocidae	Weddell seal	1	0.115	0.503	0.449	0.564
Carnivora	Phocidae	Northern elephant seal	1	0.115	0.462	0.414	0.516
Carnivora	Phocidae	Bearded seal	1	0.115	1.025	0.86	1.222
Carnivora	Phocidae	Harp seal	1	0.115	1.277	1.179	1.383
Carnivora	Phocidae	Hooded seal	1	0.115	1.974	1.834	2.126
Carnivora	Phocidae	Ringed seal	1	0.115	0.618	0.513	0.744
Carnivora	Phocidae	Crabeater seal	1	0.115	0.666	0.494	0.898
Carnivora	Phocidae	Gray seal	1	0.116	0.732	0.684	0.784
Carnivora	Phocidae	Weddell seal	1	0.116	0.503	0.449	0.563
Carnivora	Phocidae	Northern elephant seal	1	0.116	0.462	0.414	0.516
Carnivora	Phocidae	Bearded seal	1	0.116	1.025	0.86	1.222
Carnivora	Phocidae	Harp seal	1	0.116	1.277	1.179	1.382
Carnivora	Phocidae	Hooded seal	1	0.116	1.974	1.833	2.124
Carnivora	Phocidae	Ringed seal	1	0.116	0.618	0.513	0.744
Carnivora	Phocidae	Crabeater seal	1	0.116	0.666	0.494	0.898
Carnivora	Phocidae	Gray seal	1	0.117	0.732	0.684	0.784
Carnivora	Phocidae	Weddell seal	1	0.117	0.503	0.449	0.563
Carnivora	Phocidae	Northern elephant seal	1	0.117	0.462	0.413	0.516
Carnivora	Phocidae	Bearded seal	1	0.117	1.025	0.859	1.221
Carnivora	Phocidae	Harp seal	1	0.117	1.276	1.179	1.381
Carnivora	Phocidae	Hooded seal	1	0.117	1.973	1.833	2.123
Carnivora	Phocidae	Ringed seal	1	0.117	0.617	0.513	0.743
Carnivora	Phocidae	Crabeater seal	1	0.117	0.665	0.493	0.898
Carnivora	Phocidae	Gray seal	1	0.118	0.732	0.683	0.783
Carnivora	Phocidae	Weddell seal	1	0.118	0.502	0.449	0.563
Carnivora	Phocidae	Northern elephant seal	1	0.118	0.462	0.413	0.515
Carnivora	Phocidae	Bearded seal	1	0.118	1.024	0.859	1.221
Carnivora	Phocidae	Harp seal	1	0.118	1.276	1.178	1.381
Carnivora	Phocidae	Hooded seal	1	0.118	1.972	1.832	2.122
Carnivora	Phocidae	Ringed seal	1	0.118	0.617	0.513	0.743
Carnivora	Phocidae	Crabeater seal	1	0.118	0.665	0.493	0.897
Carnivora	Phocidae	Gray seal	1	0.119	0.731	0.683	0.783
Carnivora	Phocidae	Weddell seal	1	0.119	0.502	0.448	0.563
Carnivora	Phocidae	Northern elephant seal	1	0.119	0.461	0.413	0.515
Carnivora	Phocidae	Bearded seal	1	0.119	1.024	0.859	1.22
Carnivora	Phocidae	Harp seal	1	0.119	1.275	1.178	1.38
Carnivora	Phocidae	Hooded seal	1	0.119	1.971	1.832	2.121
Carnivora	Phocidae	Ringed seal	1	0.119	0.617	0.512	0.743
Carnivora	Phocidae	Crabeater seal	1	0.119	0.665	0.493	0.897
Carnivora	Phocidae	Gray seal	1	0.12	0.731	0.683	0.783
Carnivora	Phocidae	Weddell seal	1	0.12	0.502	0.448	0.562
Carnivora	Phocidae	Northern elephant seal	1	0.12	0.461	0.413	0.515
Carnivora	Phocidae	Bearded seal	1	0.12	1.023	0.858	1.22
Carnivora	Phocidae	Harp seal	1	0.12	1.275	1.178	1.379
Carnivora	Phocidae	Hooded seal	1	0.12	1.97	1.831	2.12
Carnivora	Phocidae	Ringed seal	1	0.12	0.617	0.512	0.742
Carnivora	Phocidae	Crabeater seal	1	0.12	0.665	0.493	0.896
Carnivora	Phocidae	Gray seal	1	0.121	0.731	0.683	0.782
Carnivora	Phocidae	Weddell seal	1	0.121	0.502	0.448	0.562
Carnivora	Phocidae	Northern elephant seal	1	0.121	0.461	0.413	0.515
Carnivora	Phocidae	Bearded seal	1	0.121	1.023	0.858	1.219
Carnivora	Phocidae	Harp seal	1	0.121	1.274	1.177	1.379
Carnivora	Phocidae	Hooded seal	1	0.121	1.97	1.831	2.119
Carnivora	Phocidae	Ringed seal	1	0.121	0.616	0.512	0.742
Carnivora	Phocidae	Crabeater seal	1	0.121	0.664	0.493	0.896
Carnivora	Phocidae	Gray seal	1	0.122	0.73	0.683	0.782
Carnivora	Phocidae	Weddell seal	1	0.122	0.502	0.448	0.562
Carnivora	Phocidae	Northern elephant seal	1	0.122	0.461	0.413	0.514
Carnivora	Phocidae	Bearded seal	1	0.122	1.022	0.858	1.219
Carnivora	Phocidae	Harp seal	1	0.122	1.274	1.177	1.378
Carnivora	Phocidae	Hooded seal	1	0.122	1.969	1.83	2.118
Carnivora	Phocidae	Ringed seal	1	0.122	0.616	0.512	0.741
Carnivora	Phocidae	Crabeater seal	1	0.122	0.664	0.492	0.896
Carnivora	Phocidae	Gray seal	1	0.123	0.73	0.682	0.781
Carnivora	Phocidae	Weddell seal	1	0.123	0.501	0.448	0.561
Carnivora	Phocidae	Northern elephant seal	1	0.123	0.461	0.413	0.514
Carnivora	Phocidae	Bearded seal	1	0.123	1.022	0.858	1.218
Carnivora	Phocidae	Harp seal	1	0.123	1.273	1.177	1.377
Carnivora	Phocidae	Hooded seal	1	0.123	1.968	1.83	2.117
Carnivora	Phocidae	Ringed seal	1	0.123	0.616	0.512	0.741
Carnivora	Phocidae	Crabeater seal	1	0.123	0.664	0.492	0.895
Carnivora	Phocidae	Gray seal	1	0.124	0.73	0.682	0.781
Carnivora	Phocidae	Weddell seal	1	0.124	0.501	0.448	0.561
Carnivora	Phocidae	Northern elephant seal	1	0.124	0.46	0.413	0.514
Carnivora	Phocidae	Bearded seal	1	0.124	1.022	0.857	1.218
Carnivora	Phocidae	Harp seal	1	0.124	1.272	1.176	1.377
Carnivora	Phocidae	Hooded seal	1	0.124	1.967	1.829	2.116
Carnivora	Phocidae	Ringed seal	1	0.124	0.616	0.511	0.741
Carnivora	Phocidae	Crabeater seal	1	0.124	0.664	0.492	0.895
Carnivora	Phocidae	Gray seal	1	0.125	0.73	0.682	0.78
Carnivora	Phocidae	Weddell seal	1	0.125	0.501	0.448	0.561
Carnivora	Phocidae	Northern elephant seal	1	0.125	0.46	0.412	0.514
Carnivora	Phocidae	Bearded seal	1	0.125	1.021	0.857	1.217
Carnivora	Phocidae	Harp seal	1	0.125	1.272	1.176	1.376
Carnivora	Phocidae	Hooded seal	1	0.125	1.966	1.829	2.115
Carnivora	Phocidae	Ringed seal	1	0.125	0.615	0.511	0.74
Carnivora	Phocidae	Crabeater seal	1	0.125	0.663	0.492	0.895
Carnivora	Phocidae	Gray seal	1	0.126	0.729	0.682	0.78
Carnivora	Phocidae	Weddell seal	1	0.126	0.501	0.447	0.561
Carnivora	Phocidae	Northern elephant seal	1	0.126	0.46	0.412	0.513
Carnivora	Phocidae	Bearded seal	1	0.126	1.021	0.857	1.217
Carnivora	Phocidae	Harp seal	1	0.126	1.271	1.176	1.375
Carnivora	Phocidae	Hooded seal	1	0.126	1.966	1.828	2.113
Carnivora	Phocidae	Ringed seal	1	0.126	0.615	0.511	0.74
Carnivora	Phocidae	Crabeater seal	1	0.126	0.663	0.492	0.894
Carnivora	Phocidae	Gray seal	1	0.127	0.729	0.682	0.78
Carnivora	Phocidae	Weddell seal	1	0.127	0.501	0.447	0.56
Carnivora	Phocidae	Northern elephant seal	1	0.127	0.46	0.412	0.513
Carnivora	Phocidae	Bearded seal	1	0.127	1.02	0.856	1.216
Carnivora	Phocidae	Harp seal	1	0.127	1.271	1.175	1.374
Carnivora	Phocidae	Hooded seal	1	0.127	1.965	1.827	2.112
Carnivora	Phocidae	Ringed seal	1	0.127	0.615	0.511	0.74
Carnivora	Phocidae	Crabeater seal	1	0.127	0.663	0.492	0.894
Carnivora	Phocidae	Gray seal	1	0.128	0.729	0.681	0.779
Carnivora	Phocidae	Weddell seal	1	0.128	0.5	0.447	0.56
Carnivora	Phocidae	Northern elephant seal	1	0.128	0.46	0.412	0.513
Carnivora	Phocidae	Bearded seal	1	0.128	1.02	0.856	1.216
Carnivora	Phocidae	Harp seal	1	0.128	1.27	1.175	1.374
Carnivora	Phocidae	Hooded seal	1	0.128	1.964	1.827	2.111
Carnivora	Phocidae	Ringed seal	1	0.128	0.615	0.511	0.739
Carnivora	Phocidae	Crabeater seal	1	0.128	0.663	0.491	0.893
Carnivora	Phocidae	Gray seal	1	0.129	0.728	0.681	0.779
Carnivora	Phocidae	Weddell seal	1	0.129	0.5	0.447	0.56
Carnivora	Phocidae	Northern elephant seal	1	0.129	0.46	0.412	0.513
Carnivora	Phocidae	Bearded seal	1	0.129	1.02	0.856	1.215
Carnivora	Phocidae	Harp seal	1	0.129	1.27	1.175	1.373
Carnivora	Phocidae	Hooded seal	1	0.129	1.963	1.826	2.11
Carnivora	Phocidae	Ringed seal	1	0.129	0.614	0.511	0.739
Carnivora	Phocidae	Crabeater seal	1	0.129	0.662	0.491	0.893
Carnivora	Phocidae	Gray seal	1	0.13	0.728	0.681	0.778
Carnivora	Phocidae	Weddell seal	1	0.13	0.5	0.447	0.56
Carnivora	Phocidae	Northern elephant seal	1	0.13	0.459	0.412	0.512
Carnivora	Phocidae	Bearded seal	1	0.13	1.019	0.855	1.215
Carnivora	Phocidae	Harp seal	1	0.13	1.269	1.174	1.372
Carnivora	Phocidae	Hooded seal	1	0.13	1.962	1.826	2.109
Carnivora	Phocidae	Ringed seal	1	0.13	0.614	0.51	0.739
Carnivora	Phocidae	Crabeater seal	1	0.13	0.662	0.491	0.893
Carnivora	Phocidae	Gray seal	1	0.131	0.728	0.681	0.778
Carnivora	Phocidae	Weddell seal	1	0.131	0.5	0.447	0.559
Carnivora	Phocidae	Northern elephant seal	1	0.131	0.459	0.412	0.512
Carnivora	Phocidae	Bearded seal	1	0.131	1.019	0.855	1.214
Carnivora	Phocidae	Harp seal	1	0.131	1.269	1.174	1.372
Carnivora	Phocidae	Hooded seal	1	0.131	1.962	1.825	2.108
Carnivora	Phocidae	Ringed seal	1	0.131	0.614	0.51	0.738
Carnivora	Phocidae	Crabeater seal	1	0.131	0.662	0.491	0.892
Carnivora	Phocidae	Gray seal	1	0.132	0.728	0.681	0.778
Carnivora	Phocidae	Weddell seal	1	0.132	0.5	0.446	0.559
Carnivora	Phocidae	Northern elephant seal	1	0.132	0.459	0.412	0.512
Carnivora	Phocidae	Bearded seal	1	0.132	1.018	0.855	1.213
Carnivora	Phocidae	Harp seal	1	0.132	1.268	1.173	1.371
Carnivora	Phocidae	Hooded seal	1	0.132	1.961	1.825	2.107
Carnivora	Phocidae	Ringed seal	1	0.132	0.614	0.51	0.738
Carnivora	Phocidae	Crabeater seal	1	0.132	0.661	0.491	0.892
Carnivora	Phocidae	Gray seal	1	0.133	0.727	0.68	0.777
Carnivora	Phocidae	Weddell seal	1	0.133	0.499	0.446	0.559
Carnivora	Phocidae	Northern elephant seal	1	0.133	0.459	0.411	0.512
Carnivora	Phocidae	Bearded seal	1	0.133	1.018	0.854	1.213
Carnivora	Phocidae	Harp seal	1	0.133	1.268	1.173	1.37
Carnivora	Phocidae	Hooded seal	1	0.133	1.96	1.824	2.106
Carnivora	Phocidae	Ringed seal	1	0.133	0.613	0.51	0.738
Carnivora	Phocidae	Crabeater seal	1	0.133	0.661	0.49	0.891
Carnivora	Phocidae	Gray seal	1	0.134	0.727	0.68	0.777
Carnivora	Phocidae	Weddell seal	1	0.134	0.499	0.446	0.559
Carnivora	Phocidae	Northern elephant seal	1	0.134	0.459	0.411	0.511
Carnivora	Phocidae	Bearded seal	1	0.134	1.018	0.854	1.212
Carnivora	Phocidae	Harp seal	1	0.134	1.267	1.173	1.37
Carnivora	Phocidae	Hooded seal	1	0.134	1.959	1.824	2.105
Carnivora	Phocidae	Ringed seal	1	0.134	0.613	0.51	0.737
Carnivora	Phocidae	Crabeater seal	1	0.134	0.661	0.49	0.891
Carnivora	Phocidae	Gray seal	1	0.135	0.727	0.68	0.776
Carnivora	Phocidae	Weddell seal	1	0.135	0.499	0.446	0.558
Carnivora	Phocidae	Northern elephant seal	1	0.135	0.458	0.411	0.511
Carnivora	Phocidae	Bearded seal	1	0.135	1.017	0.854	1.212
Carnivora	Phocidae	Harp seal	1	0.135	1.267	1.172	1.369
Carnivora	Phocidae	Hooded seal	1	0.135	1.958	1.823	2.104
Carnivora	Phocidae	Ringed seal	1	0.135	0.613	0.51	0.737
Carnivora	Phocidae	Crabeater seal	1	0.135	0.661	0.49	0.891
Carnivora	Phocidae	Gray seal	1	0.136	0.726	0.68	0.776
Carnivora	Phocidae	Weddell seal	1	0.136	0.499	0.446	0.558
Carnivora	Phocidae	Northern elephant seal	1	0.136	0.458	0.411	0.511
Carnivora	Phocidae	Bearded seal	1	0.136	1.017	0.853	1.211
Carnivora	Phocidae	Harp seal	1	0.136	1.266	1.172	1.368
Carnivora	Phocidae	Hooded seal	1	0.136	1.958	1.823	2.103
Carnivora	Phocidae	Ringed seal	1	0.136	0.613	0.509	0.737
Carnivora	Phocidae	Crabeater seal	1	0.136	0.66	0.49	0.89
Carnivora	Phocidae	Gray seal	1	0.137	0.726	0.68	0.776
Carnivora	Phocidae	Weddell seal	1	0.137	0.499	0.446	0.558
Carnivora	Phocidae	Northern elephant seal	1	0.137	0.458	0.411	0.511
Carnivora	Phocidae	Bearded seal	1	0.137	1.016	0.853	1.211
Carnivora	Phocidae	Harp seal	1	0.137	1.266	1.172	1.368
Carnivora	Phocidae	Hooded seal	1	0.137	1.957	1.822	2.102
Carnivora	Phocidae	Ringed seal	1	0.137	0.612	0.509	0.736
Carnivora	Phocidae	Crabeater seal	1	0.137	0.66	0.49	0.89
Carnivora	Phocidae	Gray seal	1	0.138	0.726	0.679	0.775
Carnivora	Phocidae	Weddell seal	1	0.138	0.498	0.446	0.558
Carnivora	Phocidae	Northern elephant seal	1	0.138	0.458	0.411	0.51
Carnivora	Phocidae	Bearded seal	1	0.138	1.016	0.853	1.21
Carnivora	Phocidae	Harp seal	1	0.138	1.265	1.171	1.367
Carnivora	Phocidae	Hooded seal	1	0.138	1.956	1.822	2.1
Carnivora	Phocidae	Ringed seal	1	0.138	0.612	0.509	0.736
Carnivora	Phocidae	Crabeater seal	1	0.138	0.66	0.49	0.889
Carnivora	Phocidae	Gray seal	1	0.139	0.725	0.679	0.775
Carnivora	Phocidae	Weddell seal	1	0.139	0.498	0.445	0.557
Carnivora	Phocidae	Northern elephant seal	1	0.139	0.458	0.411	0.51
Carnivora	Phocidae	Bearded seal	1	0.139	1.015	0.852	1.21
Carnivora	Phocidae	Harp seal	1	0.139	1.265	1.171	1.366
Carnivora	Phocidae	Hooded seal	1	0.139	1.955	1.821	2.099
Carnivora	Phocidae	Ringed seal	1	0.139	0.612	0.509	0.736
Carnivora	Phocidae	Crabeater seal	1	0.139	0.66	0.489	0.889
Carnivora	Phocidae	Gray seal	1	0.14	0.725	0.679	0.775
Carnivora	Phocidae	Weddell seal	1	0.14	0.498	0.445	0.557
Carnivora	Phocidae	Northern elephant seal	1	0.14	0.458	0.411	0.51
Carnivora	Phocidae	Bearded seal	1	0.14	1.015	0.852	1.209
Carnivora	Phocidae	Harp seal	1	0.14	1.264	1.171	1.365
Carnivora	Phocidae	Hooded seal	1	0.14	1.955	1.821	2.098
Carnivora	Phocidae	Ringed seal	1	0.14	0.612	0.509	0.735
Carnivora	Phocidae	Crabeater seal	1	0.14	0.659	0.489	0.889
Carnivora	Phocidae	Gray seal	1	0.141	0.725	0.679	0.774
Carnivora	Phocidae	Weddell seal	1	0.141	0.498	0.445	0.557
Carnivora	Phocidae	Northern elephant seal	1	0.141	0.457	0.41	0.51
Carnivora	Phocidae	Bearded seal	1	0.141	1.015	0.852	1.209
Carnivora	Phocidae	Harp seal	1	0.141	1.264	1.17	1.365
Carnivora	Phocidae	Hooded seal	1	0.141	1.954	1.82	2.097
Carnivora	Phocidae	Ringed seal	1	0.141	0.611	0.508	0.735
Carnivora	Phocidae	Crabeater seal	1	0.141	0.659	0.489	0.888
Carnivora	Phocidae	Gray seal	1	0.142	0.725	0.679	0.774
Carnivora	Phocidae	Weddell seal	1	0.142	0.498	0.445	0.557
Carnivora	Phocidae	Northern elephant seal	1	0.142	0.457	0.41	0.509
Carnivora	Phocidae	Bearded seal	1	0.142	1.014	0.851	1.208
Carnivora	Phocidae	Harp seal	1	0.142	1.263	1.17	1.364
Carnivora	Phocidae	Hooded seal	1	0.142	1.953	1.819	2.096
Carnivora	Phocidae	Ringed seal	1	0.142	0.611	0.508	0.735
Carnivora	Phocidae	Crabeater seal	1	0.142	0.659	0.489	0.888
Carnivora	Phocidae	Gray seal	1	0.143	0.724	0.678	0.773
Carnivora	Phocidae	Weddell seal	1	0.143	0.497	0.445	0.556
Carnivora	Phocidae	Northern elephant seal	1	0.143	0.457	0.41	0.509
Carnivora	Phocidae	Bearded seal	1	0.143	1.014	0.851	1.208
Carnivora	Phocidae	Harp seal	1	0.143	1.263	1.17	1.363
Carnivora	Phocidae	Hooded seal	1	0.143	1.952	1.819	2.095
Carnivora	Phocidae	Ringed seal	1	0.143	0.611	0.508	0.734
Carnivora	Phocidae	Crabeater seal	1	0.143	0.659	0.489	0.887
Carnivora	Phocidae	Gray seal	1	0.144	0.724	0.678	0.773
Carnivora	Phocidae	Weddell seal	1	0.144	0.497	0.445	0.556
Carnivora	Phocidae	Northern elephant seal	1	0.144	0.457	0.41	0.509
Carnivora	Phocidae	Bearded seal	1	0.144	1.013	0.851	1.207
Carnivora	Phocidae	Harp seal	1	0.144	1.262	1.169	1.363
Carnivora	Phocidae	Hooded seal	1	0.144	1.951	1.818	2.094
Carnivora	Phocidae	Ringed seal	1	0.144	0.611	0.508	0.734
Carnivora	Phocidae	Crabeater seal	1	0.144	0.658	0.488	0.887
Carnivora	Phocidae	Gray seal	1	0.145	0.724	0.678	0.773
Carnivora	Phocidae	Weddell seal	1	0.145	0.497	0.444	0.556
Carnivora	Phocidae	Northern elephant seal	1	0.145	0.457	0.41	0.509
Carnivora	Phocidae	Bearded seal	1	0.145	1.013	0.85	1.207
Carnivora	Phocidae	Harp seal	1	0.145	1.262	1.169	1.362
Carnivora	Phocidae	Hooded seal	1	0.145	1.951	1.818	2.093
Carnivora	Phocidae	Ringed seal	1	0.145	0.61	0.508	0.734
Carnivora	Phocidae	Crabeater seal	1	0.145	0.658	0.488	0.887
Carnivora	Phocidae	Gray seal	1	0.146	0.723	0.678	0.772
Carnivora	Phocidae	Weddell seal	1	0.146	0.497	0.444	0.555
Carnivora	Phocidae	Northern elephant seal	1	0.146	0.456	0.41	0.508
Carnivora	Phocidae	Bearded seal	1	0.146	1.013	0.85	1.206
Carnivora	Phocidae	Harp seal	1	0.146	1.261	1.169	1.361
Carnivora	Phocidae	Hooded seal	1	0.146	1.95	1.817	2.092
Carnivora	Phocidae	Ringed seal	1	0.146	0.61	0.508	0.733
Carnivora	Phocidae	Crabeater seal	1	0.146	0.658	0.488	0.886
Carnivora	Phocidae	Gray seal	1	0.147	0.723	0.678	0.772
Carnivora	Phocidae	Weddell seal	1	0.147	0.497	0.444	0.555
Carnivora	Phocidae	Northern elephant seal	1	0.147	0.456	0.41	0.508
Carnivora	Phocidae	Bearded seal	1	0.147	1.012	0.85	1.206
Carnivora	Phocidae	Harp seal	1	0.147	1.261	1.168	1.361
Carnivora	Phocidae	Hooded seal	1	0.147	1.949	1.817	2.091
Carnivora	Phocidae	Ringed seal	1	0.147	0.61	0.507	0.733
Carnivora	Phocidae	Crabeater seal	1	0.147	0.657	0.488	0.886
Carnivora	Phocidae	Gray seal	1	0.148	0.723	0.677	0.771
Carnivora	Phocidae	Weddell seal	1	0.148	0.496	0.444	0.555
Carnivora	Phocidae	Northern elephant seal	1	0.148	0.456	0.409	0.508
Carnivora	Phocidae	Bearded seal	1	0.148	1.012	0.849	1.205
Carnivora	Phocidae	Harp seal	1	0.148	1.26	1.168	1.36
Carnivora	Phocidae	Hooded seal	1	0.148	1.948	1.816	2.09
Carnivora	Phocidae	Ringed seal	1	0.148	0.61	0.507	0.733
Carnivora	Phocidae	Crabeater seal	1	0.148	0.657	0.488	0.886
Carnivora	Phocidae	Gray seal	1	0.149	0.723	0.677	0.771
Carnivora	Phocidae	Weddell seal	1	0.149	0.496	0.444	0.555
Carnivora	Phocidae	Northern elephant seal	1	0.149	0.456	0.409	0.508
Carnivora	Phocidae	Bearded seal	1	0.149	1.011	0.849	1.205
Carnivora	Phocidae	Harp seal	1	0.149	1.26	1.167	1.359
Carnivora	Phocidae	Hooded seal	1	0.149	1.947	1.816	2.089
Carnivora	Phocidae	Ringed seal	1	0.149	0.609	0.507	0.732
Carnivora	Phocidae	Crabeater seal	1	0.149	0.657	0.488	0.885
Carnivora	Phocidae	Gray seal	1	0.15	0.722	0.677	0.771
Carnivora	Phocidae	Weddell seal	1	0.15	0.496	0.444	0.554
Carnivora	Phocidae	Northern elephant seal	1	0.15	0.456	0.409	0.507
Carnivora	Phocidae	Bearded seal	1	0.15	1.011	0.849	1.204
Carnivora	Phocidae	Harp seal	1	0.15	1.259	1.167	1.359
Carnivora	Phocidae	Hooded seal	1	0.15	1.947	1.815	2.088
Carnivora	Phocidae	Ringed seal	1	0.15	0.609	0.507	0.732
Carnivora	Phocidae	Crabeater seal	1	0.15	0.657	0.487	0.885
Carnivora	Phocidae	Gray seal	1	0.151	0.722	0.677	0.77
Carnivora	Phocidae	Weddell seal	1	0.151	0.496	0.444	0.554
Carnivora	Phocidae	Northern elephant seal	1	0.151	0.455	0.409	0.507
Carnivora	Phocidae	Bearded seal	1	0.151	1.011	0.848	1.204
Carnivora	Phocidae	Harp seal	1	0.151	1.259	1.167	1.358
Carnivora	Phocidae	Hooded seal	1	0.151	1.946	1.815	2.086
Carnivora	Phocidae	Ringed seal	1	0.151	0.609	0.507	0.732
Carnivora	Phocidae	Crabeater seal	1	0.151	0.656	0.487	0.884
Carnivora	Phocidae	Gray seal	1	0.152	0.722	0.677	0.77
Carnivora	Phocidae	Weddell seal	1	0.152	0.496	0.443	0.554
Carnivora	Phocidae	Northern elephant seal	1	0.152	0.455	0.409	0.507
Carnivora	Phocidae	Bearded seal	1	0.152	1.01	0.848	1.203
Carnivora	Phocidae	Harp seal	1	0.152	1.258	1.166	1.357
Carnivora	Phocidae	Hooded seal	1	0.152	1.945	1.814	2.085
Carnivora	Phocidae	Ringed seal	1	0.152	0.609	0.507	0.731
Carnivora	Phocidae	Crabeater seal	1	0.152	0.656	0.487	0.884
Carnivora	Phocidae	Gray seal	1	0.153	0.721	0.676	0.769
Carnivora	Phocidae	Weddell seal	1	0.153	0.495	0.443	0.554
Carnivora	Phocidae	Northern elephant seal	1	0.153	0.455	0.409	0.507
Carnivora	Phocidae	Bearded seal	1	0.153	1.01	0.848	1.203
Carnivora	Phocidae	Harp seal	1	0.153	1.258	1.166	1.356
Carnivora	Phocidae	Hooded seal	1	0.153	1.944	1.814	2.084
Carnivora	Phocidae	Ringed seal	1	0.153	0.608	0.506	0.731
Carnivora	Phocidae	Crabeater seal	1	0.153	0.656	0.487	0.884
Carnivora	Phocidae	Gray seal	1	0.154	0.721	0.676	0.769
Carnivora	Phocidae	Weddell seal	1	0.154	0.495	0.443	0.553
Carnivora	Phocidae	Northern elephant seal	1	0.154	0.455	0.409	0.506
Carnivora	Phocidae	Bearded seal	1	0.154	1.009	0.847	1.202
Carnivora	Phocidae	Harp seal	1	0.154	1.257	1.166	1.356
Carnivora	Phocidae	Hooded seal	1	0.154	1.943	1.813	2.083
Carnivora	Phocidae	Ringed seal	1	0.154	0.608	0.506	0.731
Carnivora	Phocidae	Crabeater seal	1	0.154	0.656	0.487	0.883
Carnivora	Phocidae	Gray seal	1	0.155	0.721	0.676	0.769
Carnivora	Phocidae	Weddell seal	1	0.155	0.495	0.443	0.553
Carnivora	Phocidae	Northern elephant seal	1	0.155	0.455	0.409	0.506
Carnivora	Phocidae	Bearded seal	1	0.155	1.009	0.847	1.202
Carnivora	Phocidae	Harp seal	1	0.155	1.257	1.165	1.355
Carnivora	Phocidae	Hooded seal	1	0.155	1.943	1.813	2.082
Carnivora	Phocidae	Ringed seal	1	0.155	0.608	0.506	0.73
Carnivora	Phocidae	Crabeater seal	1	0.155	0.655	0.486	0.883
Carnivora	Phocidae	Gray seal	1	0.156	0.721	0.676	0.768
Carnivora	Phocidae	Weddell seal	1	0.156	0.495	0.443	0.553
Carnivora	Phocidae	Northern elephant seal	1	0.156	0.455	0.408	0.506
Carnivora	Phocidae	Bearded seal	1	0.156	1.009	0.847	1.201
Carnivora	Phocidae	Harp seal	1	0.156	1.256	1.165	1.354
Carnivora	Phocidae	Hooded seal	1	0.156	1.942	1.812	2.081
Carnivora	Phocidae	Ringed seal	1	0.156	0.608	0.506	0.73
Carnivora	Phocidae	Crabeater seal	1	0.156	0.655	0.486	0.882
Carnivora	Phocidae	Gray seal	1	0.157	0.72	0.676	0.768
Carnivora	Phocidae	Weddell seal	1	0.157	0.495	0.443	0.553
Carnivora	Phocidae	Northern elephant seal	1	0.157	0.454	0.408	0.506
Carnivora	Phocidae	Bearded seal	1	0.157	1.008	0.847	1.201
Carnivora	Phocidae	Harp seal	1	0.157	1.256	1.165	1.354
Carnivora	Phocidae	Hooded seal	1	0.157	1.941	1.811	2.08
Carnivora	Phocidae	Ringed seal	1	0.157	0.607	0.506	0.73
Carnivora	Phocidae	Crabeater seal	1	0.157	0.655	0.486	0.882
Carnivora	Phocidae	Gray seal	1	0.158	0.72	0.675	0.767
Carnivora	Phocidae	Weddell seal	1	0.158	0.494	0.442	0.552
Carnivora	Phocidae	Northern elephant seal	1	0.158	0.454	0.408	0.505
Carnivora	Phocidae	Bearded seal	1	0.158	1.008	0.846	1.2
Carnivora	Phocidae	Harp seal	1	0.158	1.255	1.164	1.353
Carnivora	Phocidae	Hooded seal	1	0.158	1.94	1.811	2.079
Carnivora	Phocidae	Ringed seal	1	0.158	0.607	0.506	0.729
Carnivora	Phocidae	Crabeater seal	1	0.158	0.655	0.486	0.882
Carnivora	Phocidae	Gray seal	1	0.159	0.72	0.675	0.767
Carnivora	Phocidae	Weddell seal	1	0.159	0.494	0.442	0.552
Carnivora	Phocidae	Northern elephant seal	1	0.159	0.454	0.408	0.505
Carnivora	Phocidae	Bearded seal	1	0.159	1.007	0.846	1.2
Carnivora	Phocidae	Harp seal	1	0.159	1.255	1.164	1.352
Carnivora	Phocidae	Hooded seal	1	0.159	1.94	1.81	2.078
Carnivora	Phocidae	Ringed seal	1	0.159	0.607	0.505	0.729
Carnivora	Phocidae	Crabeater seal	1	0.159	0.654	0.486	0.881
Carnivora	Phocidae	Gray seal	1	0.16	0.719	0.675	0.767
Carnivora	Phocidae	Weddell seal	1	0.16	0.494	0.442	0.552
Carnivora	Phocidae	Northern elephant seal	1	0.16	0.454	0.408	0.505
Carnivora	Phocidae	Bearded seal	1	0.16	1.007	0.846	1.199
Carnivora	Phocidae	Harp seal	1	0.16	1.254	1.164	1.352
Carnivora	Phocidae	Hooded seal	1	0.16	1.939	1.81	2.077
Carnivora	Phocidae	Ringed seal	1	0.16	0.607	0.505	0.729
Carnivora	Phocidae	Crabeater seal	1	0.16	0.654	0.486	0.881
Carnivora	Phocidae	Gray seal	1	0.161	0.719	0.675	0.766
Carnivora	Phocidae	Weddell seal	1	0.161	0.494	0.442	0.552
Carnivora	Phocidae	Northern elephant seal	1	0.161	0.454	0.408	0.505
Carnivora	Phocidae	Bearded seal	1	0.161	1.006	0.845	1.199
Carnivora	Phocidae	Harp seal	1	0.161	1.254	1.163	1.351
Carnivora	Phocidae	Hooded seal	1	0.161	1.938	1.809	2.076
Carnivora	Phocidae	Ringed seal	1	0.161	0.606	0.505	0.728
Carnivora	Phocidae	Crabeater seal	1	0.161	0.654	0.485	0.881
Carnivora	Phocidae	Gray seal	1	0.162	0.719	0.675	0.766
Carnivora	Phocidae	Weddell seal	1	0.162	0.494	0.442	0.551
Carnivora	Phocidae	Northern elephant seal	1	0.162	0.453	0.408	0.504
Carnivora	Phocidae	Bearded seal	1	0.162	1.006	0.845	1.198
Carnivora	Phocidae	Harp seal	1	0.162	1.253	1.163	1.35
Carnivora	Phocidae	Hooded seal	1	0.162	1.937	1.809	2.075
Carnivora	Phocidae	Ringed seal	1	0.162	0.606	0.505	0.728
Carnivora	Phocidae	Crabeater seal	1	0.162	0.654	0.485	0.88
Carnivora	Phocidae	Gray seal	1	0.163	0.719	0.674	0.765
Carnivora	Phocidae	Weddell seal	1	0.163	0.493	0.442	0.551
Carnivora	Phocidae	Northern elephant seal	1	0.163	0.453	0.408	0.504
Carnivora	Phocidae	Bearded seal	1	0.163	1.006	0.845	1.198
Carnivora	Phocidae	Harp seal	1	0.163	1.253	1.163	1.35
Carnivora	Phocidae	Hooded seal	1	0.163	1.936	1.808	2.074
Carnivora	Phocidae	Ringed seal	1	0.163	0.606	0.505	0.728
Carnivora	Phocidae	Crabeater seal	1	0.163	0.653	0.485	0.88
Carnivora	Phocidae	Gray seal	1	0.164	0.718	0.674	0.765
Carnivora	Phocidae	Weddell seal	1	0.164	0.493	0.442	0.551
Carnivora	Phocidae	Northern elephant seal	1	0.164	0.453	0.407	0.504
Carnivora	Phocidae	Bearded seal	1	0.164	1.005	0.844	1.197
Carnivora	Phocidae	Harp seal	1	0.164	1.252	1.162	1.349
Carnivora	Phocidae	Hooded seal	1	0.164	1.936	1.808	2.073
Carnivora	Phocidae	Ringed seal	1	0.164	0.606	0.504	0.727
Carnivora	Phocidae	Crabeater seal	1	0.164	0.653	0.485	0.879
Carnivora	Phocidae	Gray seal	1	0.165	0.718	0.674	0.765
Carnivora	Phocidae	Weddell seal	1	0.165	0.493	0.441	0.551
Carnivora	Phocidae	Northern elephant seal	1	0.165	0.453	0.407	0.504
Carnivora	Phocidae	Bearded seal	1	0.165	1.005	0.844	1.197
Carnivora	Phocidae	Harp seal	1	0.165	1.252	1.162	1.348
Carnivora	Phocidae	Hooded seal	1	0.165	1.935	1.807	2.072
Carnivora	Phocidae	Ringed seal	1	0.165	0.605	0.504	0.727
Carnivora	Phocidae	Crabeater seal	1	0.165	0.653	0.485	0.879
Carnivora	Phocidae	Gray seal	1	0.166	0.718	0.674	0.764
Carnivora	Phocidae	Weddell seal	1	0.166	0.493	0.441	0.55
Carnivora	Phocidae	Northern elephant seal	1	0.166	0.453	0.407	0.503
Carnivora	Phocidae	Bearded seal	1	0.166	1.004	0.844	1.196
Carnivora	Phocidae	Harp seal	1	0.166	1.251	1.161	1.348
Carnivora	Phocidae	Hooded seal	1	0.166	1.934	1.807	2.071
Carnivora	Phocidae	Ringed seal	1	0.166	0.605	0.504	0.726
Carnivora	Phocidae	Crabeater seal	1	0.166	0.652	0.485	0.879
Carnivora	Phocidae	Gray seal	1	0.167	0.717	0.674	0.764
Carnivora	Phocidae	Weddell seal	1	0.167	0.493	0.441	0.55
Carnivora	Phocidae	Northern elephant seal	1	0.167	0.453	0.407	0.503
Carnivora	Phocidae	Bearded seal	1	0.167	1.004	0.843	1.195
Carnivora	Phocidae	Harp seal	1	0.167	1.251	1.161	1.347
Carnivora	Phocidae	Hooded seal	1	0.167	1.933	1.806	2.07
Carnivora	Phocidae	Ringed seal	1	0.167	0.605	0.504	0.726
Carnivora	Phocidae	Crabeater seal	1	0.167	0.652	0.484	0.878
Carnivora	Phocidae	Gray seal	1	0.168	0.717	0.673	0.764
Carnivora	Phocidae	Weddell seal	1	0.168	0.492	0.441	0.55
Carnivora	Phocidae	Northern elephant seal	1	0.168	0.452	0.407	0.503
Carnivora	Phocidae	Bearded seal	1	0.168	1.004	0.843	1.195
Carnivora	Phocidae	Harp seal	1	0.168	1.25	1.161	1.346
Carnivora	Phocidae	Hooded seal	1	0.168	1.933	1.806	2.068
Carnivora	Phocidae	Ringed seal	1	0.168	0.605	0.504	0.726
Carnivora	Phocidae	Crabeater seal	1	0.168	0.652	0.484	0.878
Carnivora	Phocidae	Gray seal	1	0.169	0.717	0.673	0.763
Carnivora	Phocidae	Weddell seal	1	0.169	0.492	0.441	0.55
Carnivora	Phocidae	Northern elephant seal	1	0.169	0.452	0.407	0.503
Carnivora	Phocidae	Bearded seal	1	0.169	1.003	0.843	1.194
Carnivora	Phocidae	Harp seal	1	0.169	1.25	1.16	1.346
Carnivora	Phocidae	Hooded seal	1	0.169	1.932	1.805	2.067
Carnivora	Phocidae	Ringed seal	1	0.169	0.604	0.504	0.725
Carnivora	Phocidae	Crabeater seal	1	0.169	0.652	0.484	0.877
Carnivora	Phocidae	Gray seal	1	0.17	0.716	0.673	0.763
Carnivora	Phocidae	Weddell seal	1	0.17	0.492	0.441	0.549
Carnivora	Phocidae	Northern elephant seal	1	0.17	0.452	0.407	0.503
Carnivora	Phocidae	Bearded seal	1	0.17	1.003	0.842	1.194
Carnivora	Phocidae	Harp seal	1	0.17	1.249	1.16	1.345
Carnivora	Phocidae	Hooded seal	1	0.17	1.931	1.804	2.066
Carnivora	Phocidae	Ringed seal	1	0.17	0.604	0.503	0.725
Carnivora	Phocidae	Crabeater seal	1	0.17	0.651	0.484	0.877
Carnivora	Phocidae	Gray seal	1	0.171	0.716	0.673	0.762
Carnivora	Phocidae	Weddell seal	1	0.171	0.492	0.441	0.549
Carnivora	Phocidae	Northern elephant seal	1	0.171	0.452	0.406	0.502
Carnivora	Phocidae	Bearded seal	1	0.171	1.002	0.842	1.193
Carnivora	Phocidae	Harp seal	1	0.171	1.249	1.16	1.344
Carnivora	Phocidae	Hooded seal	1	0.171	1.93	1.804	2.065
Carnivora	Phocidae	Ringed seal	1	0.171	0.604	0.503	0.725
Carnivora	Phocidae	Crabeater seal	1	0.171	0.651	0.484	0.877
Carnivora	Phocidae	Gray seal	1	0.172	0.716	0.673	0.762
Carnivora	Phocidae	Weddell seal	1	0.172	0.492	0.44	0.549
Carnivora	Phocidae	Northern elephant seal	1	0.172	0.452	0.406	0.502
Carnivora	Phocidae	Bearded seal	1	0.172	1.002	0.842	1.193
Carnivora	Phocidae	Harp seal	1	0.172	1.248	1.159	1.344
Carnivora	Phocidae	Hooded seal	1	0.172	1.929	1.803	2.064
Carnivora	Phocidae	Ringed seal	1	0.172	0.604	0.503	0.724
Carnivora	Phocidae	Crabeater seal	1	0.172	0.651	0.483	0.876
Carnivora	Phocidae	Gray seal	1	0.173	0.716	0.672	0.762
Carnivora	Phocidae	Weddell seal	1	0.173	0.491	0.44	0.549
Carnivora	Phocidae	Northern elephant seal	1	0.173	0.451	0.406	0.502
Carnivora	Phocidae	Bearded seal	1	0.173	1.002	0.841	1.192
Carnivora	Phocidae	Harp seal	1	0.173	1.248	1.159	1.343
Carnivora	Phocidae	Hooded seal	1	0.173	1.929	1.803	2.063
Carnivora	Phocidae	Ringed seal	1	0.173	0.603	0.503	0.724
Carnivora	Phocidae	Crabeater seal	1	0.173	0.651	0.483	0.876
Carnivora	Phocidae	Gray seal	1	0.174	0.715	0.672	0.761
Carnivora	Phocidae	Weddell seal	1	0.174	0.491	0.44	0.548
Carnivora	Phocidae	Northern elephant seal	1	0.174	0.451	0.406	0.502
Carnivora	Phocidae	Bearded seal	1	0.174	1.001	0.841	1.192
Carnivora	Phocidae	Harp seal	1	0.174	1.247	1.159	1.342
Carnivora	Phocidae	Hooded seal	1	0.174	1.928	1.802	2.062
Carnivora	Phocidae	Ringed seal	1	0.174	0.603	0.503	0.724
Carnivora	Phocidae	Crabeater seal	1	0.174	0.65	0.483	0.876
Carnivora	Phocidae	Gray seal	1	0.175	0.715	0.672	0.761
Carnivora	Phocidae	Weddell seal	1	0.175	0.491	0.44	0.548
Carnivora	Phocidae	Northern elephant seal	1	0.175	0.451	0.406	0.501
Carnivora	Phocidae	Bearded seal	1	0.175	1.001	0.841	1.191
Carnivora	Phocidae	Harp seal	1	0.175	1.247	1.158	1.342
Carnivora	Phocidae	Hooded seal	1	0.175	1.927	1.802	2.061
Carnivora	Phocidae	Ringed seal	1	0.175	0.603	0.503	0.723
Carnivora	Phocidae	Crabeater seal	1	0.175	0.65	0.483	0.875
Carnivora	Phocidae	Gray seal	1	0.176	0.715	0.672	0.76
Carnivora	Phocidae	Weddell seal	1	0.176	0.491	0.44	0.548
Carnivora	Phocidae	Northern elephant seal	1	0.176	0.451	0.406	0.501
Carnivora	Phocidae	Bearded seal	1	0.176	1	0.84	1.191
Carnivora	Phocidae	Harp seal	1	0.176	1.246	1.158	1.341
Carnivora	Phocidae	Hooded seal	1	0.176	1.926	1.801	2.06
Carnivora	Phocidae	Ringed seal	1	0.176	0.603	0.502	0.723
Carnivora	Phocidae	Crabeater seal	1	0.176	0.65	0.483	0.875
Carnivora	Phocidae	Gray seal	1	0.177	0.714	0.672	0.76
Carnivora	Phocidae	Weddell seal	1	0.177	0.491	0.44	0.548
Carnivora	Phocidae	Northern elephant seal	1	0.177	0.451	0.406	0.501
Carnivora	Phocidae	Bearded seal	1	0.177	1	0.84	1.19
Carnivora	Phocidae	Harp seal	1	0.177	1.246	1.158	1.34
Carnivora	Phocidae	Hooded seal	1	0.177	1.926	1.801	2.059
Carnivora	Phocidae	Ringed seal	1	0.177	0.603	0.502	0.723
Carnivora	Phocidae	Crabeater seal	1	0.177	0.65	0.483	0.874
Carnivora	Phocidae	Gray seal	1	0.178	0.714	0.671	0.76
Carnivora	Phocidae	Weddell seal	1	0.178	0.49	0.439	0.547
Carnivora	Phocidae	Northern elephant seal	1	0.178	0.451	0.406	0.501
Carnivora	Phocidae	Bearded seal	1	0.178	1	0.84	1.19
Carnivora	Phocidae	Harp seal	1	0.178	1.245	1.157	1.34
Carnivora	Phocidae	Hooded seal	1	0.178	1.925	1.8	2.058
Carnivora	Phocidae	Ringed seal	1	0.178	0.602	0.502	0.722
Carnivora	Phocidae	Crabeater seal	1	0.178	0.649	0.482	0.874
Carnivora	Phocidae	Gray seal	1	0.179	0.714	0.671	0.759
Carnivora	Phocidae	Weddell seal	1	0.179	0.49	0.439	0.547
Carnivora	Phocidae	Northern elephant seal	1	0.179	0.45	0.405	0.5
Carnivora	Phocidae	Bearded seal	1	0.179	0.999	0.839	1.189
Carnivora	Phocidae	Harp seal	1	0.179	1.245	1.157	1.339
Carnivora	Phocidae	Hooded seal	1	0.179	1.924	1.8	2.057
Carnivora	Phocidae	Ringed seal	1	0.179	0.602	0.502	0.722
Carnivora	Phocidae	Crabeater seal	1	0.179	0.649	0.482	0.874
Carnivora	Phocidae	Gray seal	1	0.18	0.714	0.671	0.759
Carnivora	Phocidae	Weddell seal	1	0.18	0.49	0.439	0.547
Carnivora	Phocidae	Northern elephant seal	1	0.18	0.45	0.405	0.5
Carnivora	Phocidae	Bearded seal	1	0.18	0.999	0.839	1.189
Carnivora	Phocidae	Harp seal	1	0.18	1.244	1.156	1.338
Carnivora	Phocidae	Hooded seal	1	0.18	1.923	1.799	2.056
Carnivora	Phocidae	Ringed seal	1	0.18	0.602	0.502	0.722
Carnivora	Phocidae	Crabeater seal	1	0.18	0.649	0.482	0.873
Carnivora	Phocidae	Gray seal	1	0.181	0.713	0.671	0.759
Carnivora	Phocidae	Weddell seal	1	0.181	0.49	0.439	0.547
Carnivora	Phocidae	Northern elephant seal	1	0.181	0.45	0.405	0.5
Carnivora	Phocidae	Bearded seal	1	0.181	0.998	0.839	1.188
Carnivora	Phocidae	Harp seal	1	0.181	1.244	1.156	1.338
Carnivora	Phocidae	Hooded seal	1	0.181	1.922	1.799	2.055
Carnivora	Phocidae	Ringed seal	1	0.181	0.602	0.502	0.721
Carnivora	Phocidae	Crabeater seal	1	0.181	0.649	0.482	0.873
Carnivora	Phocidae	Gray seal	1	0.182	0.713	0.671	0.758
Carnivora	Phocidae	Weddell seal	1	0.182	0.49	0.439	0.546
Carnivora	Phocidae	Northern elephant seal	1	0.182	0.45	0.405	0.5
Carnivora	Phocidae	Bearded seal	1	0.182	0.998	0.838	1.188
Carnivora	Phocidae	Harp seal	1	0.182	1.243	1.156	1.337
Carnivora	Phocidae	Hooded seal	1	0.182	1.922	1.798	2.054
Carnivora	Phocidae	Ringed seal	1	0.182	0.601	0.501	0.721
Carnivora	Phocidae	Crabeater seal	1	0.182	0.648	0.482	0.872
Carnivora	Phocidae	Gray seal	1	0.183	0.713	0.67	0.758
Carnivora	Phocidae	Weddell seal	1	0.183	0.489	0.439	0.546
Carnivora	Phocidae	Northern elephant seal	1	0.183	0.45	0.405	0.499
Carnivora	Phocidae	Bearded seal	1	0.183	0.998	0.838	1.187
Carnivora	Phocidae	Harp seal	1	0.183	1.243	1.155	1.336
Carnivora	Phocidae	Hooded seal	1	0.183	1.921	1.797	2.053
Carnivora	Phocidae	Ringed seal	1	0.183	0.601	0.501	0.721
Carnivora	Phocidae	Crabeater seal	1	0.183	0.648	0.481	0.872
Carnivora	Phocidae	Gray seal	1	0.184	0.712	0.67	0.757
Carnivora	Phocidae	Weddell seal	1	0.184	0.489	0.439	0.546
Carnivora	Phocidae	Northern elephant seal	1	0.184	0.449	0.405	0.499
Carnivora	Phocidae	Bearded seal	1	0.184	0.997	0.838	1.187
Carnivora	Phocidae	Harp seal	1	0.184	1.242	1.155	1.336
Carnivora	Phocidae	Hooded seal	1	0.184	1.92	1.797	2.052
Carnivora	Phocidae	Ringed seal	1	0.184	0.601	0.501	0.721
Carnivora	Phocidae	Crabeater seal	1	0.184	0.648	0.481	0.872
Carnivora	Phocidae	Gray seal	1	0.185	0.712	0.67	0.757
Carnivora	Phocidae	Weddell seal	1	0.185	0.489	0.438	0.546
Carnivora	Phocidae	Northern elephant seal	1	0.185	0.449	0.405	0.499
Carnivora	Phocidae	Bearded seal	1	0.185	0.997	0.837	1.186
Carnivora	Phocidae	Harp seal	1	0.185	1.242	1.155	1.335
Carnivora	Phocidae	Hooded seal	1	0.185	1.919	1.796	2.051
Carnivora	Phocidae	Ringed seal	1	0.185	0.601	0.501	0.72
Carnivora	Phocidae	Crabeater seal	1	0.185	0.647	0.481	0.871
Carnivora	Phocidae	Gray seal	1	0.186	0.712	0.67	0.757
Carnivora	Phocidae	Weddell seal	1	0.186	0.489	0.438	0.545
Carnivora	Phocidae	Northern elephant seal	1	0.186	0.449	0.405	0.499
Carnivora	Phocidae	Bearded seal	1	0.186	0.996	0.837	1.186
Carnivora	Phocidae	Harp seal	1	0.186	1.241	1.154	1.334
Carnivora	Phocidae	Hooded seal	1	0.186	1.919	1.796	2.05
Carnivora	Phocidae	Ringed seal	1	0.186	0.6	0.501	0.72
Carnivora	Phocidae	Crabeater seal	1	0.186	0.647	0.481	0.871
Carnivora	Phocidae	Gray seal	1	0.187	0.712	0.67	0.756
Carnivora	Phocidae	Weddell seal	1	0.187	0.489	0.438	0.545
Carnivora	Phocidae	Northern elephant seal	1	0.187	0.449	0.404	0.498
Carnivora	Phocidae	Bearded seal	1	0.187	0.996	0.837	1.185
Carnivora	Phocidae	Harp seal	1	0.187	1.241	1.154	1.334
Carnivora	Phocidae	Hooded seal	1	0.187	1.918	1.795	2.049
Carnivora	Phocidae	Ringed seal	1	0.187	0.6	0.5	0.72
Carnivora	Phocidae	Crabeater seal	1	0.187	0.647	0.481	0.871
Carnivora	Phocidae	Gray seal	1	0.188	0.711	0.669	0.756
Carnivora	Phocidae	Weddell seal	1	0.188	0.488	0.438	0.545
Carnivora	Phocidae	Northern elephant seal	1	0.188	0.449	0.404	0.498
Carnivora	Phocidae	Bearded seal	1	0.188	0.996	0.837	1.185
Carnivora	Phocidae	Harp seal	1	0.188	1.24	1.154	1.333
Carnivora	Phocidae	Hooded seal	1	0.188	1.917	1.795	2.048
Carnivora	Phocidae	Ringed seal	1	0.188	0.6	0.5	0.719
Carnivora	Phocidae	Crabeater seal	1	0.188	0.647	0.481	0.87
Carnivora	Phocidae	Gray seal	1	0.189	0.711	0.669	0.755
Carnivora	Phocidae	Weddell seal	1	0.189	0.488	0.438	0.545
Carnivora	Phocidae	Northern elephant seal	1	0.189	0.449	0.404	0.498
Carnivora	Phocidae	Bearded seal	1	0.189	0.995	0.836	1.184
Carnivora	Phocidae	Harp seal	1	0.189	1.24	1.153	1.332
Carnivora	Phocidae	Hooded seal	1	0.189	1.916	1.794	2.047
Carnivora	Phocidae	Ringed seal	1	0.189	0.6	0.5	0.719
Carnivora	Phocidae	Crabeater seal	1	0.189	0.646	0.48	0.87
Carnivora	Phocidae	Gray seal	1	0.19	0.711	0.669	0.755
Carnivora	Phocidae	Weddell seal	1	0.19	0.488	0.438	0.544
Carnivora	Phocidae	Northern elephant seal	1	0.19	0.448	0.404	0.498
Carnivora	Phocidae	Bearded seal	1	0.19	0.995	0.836	1.184
Carnivora	Phocidae	Harp seal	1	0.19	1.239	1.153	1.332
Carnivora	Phocidae	Hooded seal	1	0.19	1.915	1.794	2.046
Carnivora	Phocidae	Ringed seal	1	0.19	0.599	0.5	0.719
Carnivora	Phocidae	Crabeater seal	1	0.19	0.646	0.48	0.869
Carnivora	Phocidae	Gray seal	1	0.191	0.71	0.669	0.755
Carnivora	Phocidae	Weddell seal	1	0.191	0.488	0.437	0.544
Carnivora	Phocidae	Northern elephant seal	1	0.191	0.448	0.404	0.497
Carnivora	Phocidae	Bearded seal	1	0.191	0.994	0.836	1.183
Carnivora	Phocidae	Harp seal	1	0.191	1.239	1.153	1.331
Carnivora	Phocidae	Hooded seal	1	0.191	1.915	1.793	2.045
Carnivora	Phocidae	Ringed seal	1	0.191	0.599	0.5	0.718
Carnivora	Phocidae	Crabeater seal	1	0.191	0.646	0.48	0.869
Carnivora	Phocidae	Gray seal	1	0.192	0.71	0.669	0.754
Carnivora	Phocidae	Weddell seal	1	0.192	0.488	0.437	0.544
Carnivora	Phocidae	Northern elephant seal	1	0.192	0.448	0.404	0.497
Carnivora	Phocidae	Bearded seal	1	0.192	0.994	0.835	1.183
Carnivora	Phocidae	Harp seal	1	0.192	1.238	1.152	1.33
Carnivora	Phocidae	Hooded seal	1	0.192	1.914	1.793	2.043
Carnivora	Phocidae	Ringed seal	1	0.192	0.599	0.5	0.718
Carnivora	Phocidae	Crabeater seal	1	0.192	0.646	0.48	0.869
Carnivora	Phocidae	Gray seal	1	0.193	0.71	0.668	0.754
Carnivora	Phocidae	Weddell seal	1	0.193	0.487	0.437	0.544
Carnivora	Phocidae	Northern elephant seal	1	0.193	0.448	0.404	0.497
Carnivora	Phocidae	Bearded seal	1	0.193	0.994	0.835	1.182
Carnivora	Phocidae	Harp seal	1	0.193	1.238	1.152	1.33
Carnivora	Phocidae	Hooded seal	1	0.193	1.913	1.792	2.042
Carnivora	Phocidae	Ringed seal	1	0.193	0.599	0.499	0.718
Carnivora	Phocidae	Crabeater seal	1	0.193	0.645	0.48	0.868
Carnivora	Phocidae	Gray seal	1	0.194	0.71	0.668	0.754
Carnivora	Phocidae	Weddell seal	1	0.194	0.487	0.437	0.543
Carnivora	Phocidae	Northern elephant seal	1	0.194	0.448	0.403	0.497
Carnivora	Phocidae	Bearded seal	1	0.194	0.993	0.835	1.182
Carnivora	Phocidae	Harp seal	1	0.194	1.237	1.151	1.329
Carnivora	Phocidae	Hooded seal	1	0.194	1.912	1.791	2.041
Carnivora	Phocidae	Ringed seal	1	0.194	0.598	0.499	0.717
Carnivora	Phocidae	Crabeater seal	1	0.194	0.645	0.48	0.868
Carnivora	Phocidae	Gray seal	1	0.195	0.709	0.668	0.753
Carnivora	Phocidae	Weddell seal	1	0.195	0.487	0.437	0.543
Carnivora	Phocidae	Northern elephant seal	1	0.195	0.447	0.403	0.496
Carnivora	Phocidae	Bearded seal	1	0.195	0.993	0.834	1.181
Carnivora	Phocidae	Harp seal	1	0.195	1.237	1.151	1.328
Carnivora	Phocidae	Hooded seal	1	0.195	1.912	1.791	2.04
Carnivora	Phocidae	Ringed seal	1	0.195	0.598	0.499	0.717
Carnivora	Phocidae	Crabeater seal	1	0.195	0.645	0.479	0.868
Carnivora	Phocidae	Gray seal	1	0.196	0.709	0.668	0.753
Carnivora	Phocidae	Weddell seal	1	0.196	0.487	0.437	0.543
Carnivora	Phocidae	Northern elephant seal	1	0.196	0.447	0.403	0.496
Carnivora	Phocidae	Bearded seal	1	0.196	0.992	0.834	1.181
Carnivora	Phocidae	Harp seal	1	0.196	1.236	1.151	1.328
Carnivora	Phocidae	Hooded seal	1	0.196	1.911	1.79	2.039
Carnivora	Phocidae	Ringed seal	1	0.196	0.598	0.499	0.717
Carnivora	Phocidae	Crabeater seal	1	0.196	0.645	0.479	0.867
Carnivora	Phocidae	Gray seal	1	0.197	0.709	0.668	0.752
Carnivora	Phocidae	Weddell seal	1	0.197	0.487	0.436	0.543
Carnivora	Phocidae	Northern elephant seal	1	0.197	0.447	0.403	0.496
Carnivora	Phocidae	Bearded seal	1	0.197	0.992	0.834	1.18
Carnivora	Phocidae	Harp seal	1	0.197	1.236	1.15	1.327
Carnivora	Phocidae	Hooded seal	1	0.197	1.91	1.79	2.038
Carnivora	Phocidae	Ringed seal	1	0.197	0.598	0.499	0.716
Carnivora	Phocidae	Crabeater seal	1	0.197	0.644	0.479	0.867
Carnivora	Phocidae	Gray seal	1	0.198	0.708	0.667	0.752
Carnivora	Phocidae	Weddell seal	1	0.198	0.487	0.436	0.542
Carnivora	Phocidae	Northern elephant seal	1	0.198	0.447	0.403	0.496
Carnivora	Phocidae	Bearded seal	1	0.198	0.992	0.833	1.18
Carnivora	Phocidae	Harp seal	1	0.198	1.235	1.15	1.326
Carnivora	Phocidae	Hooded seal	1	0.198	1.909	1.789	2.037
Carnivora	Phocidae	Ringed seal	1	0.198	0.597	0.499	0.716
Carnivora	Phocidae	Crabeater seal	1	0.198	0.644	0.479	0.866
Carnivora	Phocidae	Gray seal	1	0.199	0.708	0.667	0.752
Carnivora	Phocidae	Weddell seal	1	0.199	0.486	0.436	0.542
Carnivora	Phocidae	Northern elephant seal	1	0.199	0.447	0.403	0.496
Carnivora	Phocidae	Bearded seal	1	0.199	0.991	0.833	1.179
Carnivora	Phocidae	Harp seal	1	0.199	1.235	1.15	1.326
Carnivora	Phocidae	Hooded seal	1	0.199	1.909	1.789	2.036
Carnivora	Phocidae	Ringed seal	1	0.199	0.597	0.498	0.716
Carnivora	Phocidae	Crabeater seal	1	0.199	0.644	0.479	0.866
Carnivora	Phocidae	Gray seal	1	0.2	0.708	0.667	0.751
Carnivora	Phocidae	Weddell seal	1	0.2	0.486	0.436	0.542
Carnivora	Phocidae	Northern elephant seal	1	0.2	0.447	0.403	0.495
Carnivora	Phocidae	Bearded seal	1	0.2	0.991	0.833	1.179
Carnivora	Phocidae	Harp seal	1	0.2	1.234	1.149	1.325
Carnivora	Phocidae	Hooded seal	1	0.2	1.908	1.788	2.035
Carnivora	Phocidae	Ringed seal	1	0.2	0.597	0.498	0.715
Carnivora	Phocidae	Crabeater seal	1	0.2	0.644	0.478	0.866
Carnivora	Phocidae	Gray seal	1	0.201	0.708	0.667	0.751
Carnivora	Phocidae	Weddell seal	1	0.201	0.486	0.436	0.542
Carnivora	Phocidae	Northern elephant seal	1	0.201	0.446	0.403	0.495
Carnivora	Phocidae	Bearded seal	1	0.201	0.99	0.832	1.178
Carnivora	Phocidae	Harp seal	1	0.201	1.234	1.149	1.324
Carnivora	Phocidae	Hooded seal	1	0.201	1.907	1.788	2.034
Carnivora	Phocidae	Ringed seal	1	0.201	0.597	0.498	0.715
Carnivora	Phocidae	Crabeater seal	1	0.201	0.643	0.478	0.865
Carnivora	Phocidae	Gray seal	1	0.202	0.707	0.666	0.751
Carnivora	Phocidae	Weddell seal	1	0.202	0.486	0.436	0.541
Carnivora	Phocidae	Northern elephant seal	1	0.202	0.446	0.402	0.495
Carnivora	Phocidae	Bearded seal	1	0.202	0.99	0.832	1.178
Carnivora	Phocidae	Harp seal	1	0.202	1.233	1.149	1.324
Carnivora	Phocidae	Hooded seal	1	0.202	1.906	1.787	2.033
Carnivora	Phocidae	Ringed seal	1	0.202	0.596	0.498	0.715
Carnivora	Phocidae	Crabeater seal	1	0.202	0.643	0.478	0.865
Carnivora	Phocidae	Gray seal	1	0.203	0.707	0.666	0.75
Carnivora	Phocidae	Weddell seal	1	0.203	0.486	0.436	0.541
Carnivora	Phocidae	Northern elephant seal	1	0.203	0.446	0.402	0.495
Carnivora	Phocidae	Bearded seal	1	0.203	0.99	0.832	1.177
Carnivora	Phocidae	Harp seal	1	0.203	1.233	1.148	1.323
Carnivora	Phocidae	Hooded seal	1	0.203	1.905	1.787	2.032
Carnivora	Phocidae	Ringed seal	1	0.203	0.596	0.498	0.714
Carnivora	Phocidae	Crabeater seal	1	0.203	0.643	0.478	0.865
Carnivora	Phocidae	Gray seal	1	0.204	0.707	0.666	0.75
Carnivora	Phocidae	Weddell seal	1	0.204	0.485	0.435	0.541
Carnivora	Phocidae	Northern elephant seal	1	0.204	0.446	0.402	0.494
Carnivora	Phocidae	Bearded seal	1	0.204	0.989	0.831	1.177
Carnivora	Phocidae	Harp seal	1	0.204	1.232	1.148	1.322
Carnivora	Phocidae	Hooded seal	1	0.204	1.905	1.786	2.031
Carnivora	Phocidae	Ringed seal	1	0.204	0.596	0.498	0.714
Carnivora	Phocidae	Crabeater seal	1	0.204	0.643	0.478	0.864
Carnivora	Phocidae	Gray seal	1	0.205	0.706	0.666	0.749
Carnivora	Phocidae	Weddell seal	1	0.205	0.485	0.435	0.541
Carnivora	Phocidae	Northern elephant seal	1	0.205	0.446	0.402	0.494
Carnivora	Phocidae	Bearded seal	1	0.205	0.989	0.831	1.176
Carnivora	Phocidae	Harp seal	1	0.205	1.232	1.147	1.322
Carnivora	Phocidae	Hooded seal	1	0.205	1.904	1.785	2.03
Carnivora	Phocidae	Ringed seal	1	0.205	0.596	0.497	0.714
Carnivora	Phocidae	Crabeater seal	1	0.205	0.642	0.478	0.864
Carnivora	Phocidae	Gray seal	1	0.206	0.706	0.666	0.749
Carnivora	Phocidae	Weddell seal	1	0.206	0.485	0.435	0.54
Carnivora	Phocidae	Northern elephant seal	1	0.206	0.446	0.402	0.494
Carnivora	Phocidae	Bearded seal	1	0.206	0.988	0.831	1.176
Carnivora	Phocidae	Harp seal	1	0.206	1.231	1.147	1.321
Carnivora	Phocidae	Hooded seal	1	0.206	1.903	1.785	2.029
Carnivora	Phocidae	Ringed seal	1	0.206	0.596	0.497	0.713
Carnivora	Phocidae	Crabeater seal	1	0.206	0.642	0.477	0.863
Carnivora	Phocidae	Gray seal	1	0.207	0.706	0.665	0.749
Carnivora	Phocidae	Weddell seal	1	0.207	0.485	0.435	0.54
Carnivora	Phocidae	Northern elephant seal	1	0.207	0.445	0.402	0.494
Carnivora	Phocidae	Bearded seal	1	0.207	0.988	0.83	1.176
Carnivora	Phocidae	Harp seal	1	0.207	1.231	1.147	1.32
Carnivora	Phocidae	Hooded seal	1	0.207	1.902	1.784	2.028
Carnivora	Phocidae	Ringed seal	1	0.207	0.595	0.497	0.713
Carnivora	Phocidae	Crabeater seal	1	0.207	0.642	0.477	0.863
Carnivora	Phocidae	Gray seal	1	0.208	0.706	0.665	0.748
Carnivora	Phocidae	Weddell seal	1	0.208	0.485	0.435	0.54
Carnivora	Phocidae	Northern elephant seal	1	0.208	0.445	0.402	0.493
Carnivora	Phocidae	Bearded seal	1	0.208	0.988	0.83	1.175
Carnivora	Phocidae	Harp seal	1	0.208	1.23	1.146	1.32
Carnivora	Phocidae	Hooded seal	1	0.208	1.902	1.784	2.027
Carnivora	Phocidae	Ringed seal	1	0.208	0.595	0.497	0.713
Carnivora	Phocidae	Crabeater seal	1	0.208	0.641	0.477	0.863
Carnivora	Phocidae	Gray seal	1	0.209	0.705	0.665	0.748
Carnivora	Phocidae	Weddell seal	1	0.209	0.484	0.435	0.54
Carnivora	Phocidae	Northern elephant seal	1	0.209	0.445	0.401	0.493
Carnivora	Phocidae	Bearded seal	1	0.209	0.987	0.83	1.175
Carnivora	Phocidae	Harp seal	1	0.209	1.23	1.146	1.319
Carnivora	Phocidae	Hooded seal	1	0.209	1.901	1.783	2.026
Carnivora	Phocidae	Ringed seal	1	0.209	0.595	0.497	0.712
Carnivora	Phocidae	Crabeater seal	1	0.209	0.641	0.477	0.862
Carnivora	Phocidae	Gray seal	1	0.21	0.705	0.665	0.748
Carnivora	Phocidae	Weddell seal	1	0.21	0.484	0.434	0.54
Carnivora	Phocidae	Northern elephant seal	1	0.21	0.445	0.401	0.493
Carnivora	Phocidae	Bearded seal	1	0.21	0.987	0.829	1.174
Carnivora	Phocidae	Harp seal	1	0.21	1.229	1.146	1.319
Carnivora	Phocidae	Hooded seal	1	0.21	1.9	1.783	2.025
Carnivora	Phocidae	Ringed seal	1	0.21	0.595	0.496	0.712
Carnivora	Phocidae	Crabeater seal	1	0.21	0.641	0.477	0.862
Carnivora	Phocidae	Gray seal	1	0.211	0.705	0.665	0.747
Carnivora	Phocidae	Weddell seal	1	0.211	0.484	0.434	0.539
Carnivora	Phocidae	Northern elephant seal	1	0.211	0.445	0.401	0.493
Carnivora	Phocidae	Bearded seal	1	0.211	0.986	0.829	1.174
Carnivora	Phocidae	Harp seal	1	0.211	1.229	1.145	1.318
Carnivora	Phocidae	Hooded seal	1	0.211	1.899	1.782	2.024
Carnivora	Phocidae	Ringed seal	1	0.211	0.594	0.496	0.712
Carnivora	Phocidae	Crabeater seal	1	0.211	0.641	0.476	0.862
Carnivora	Phocidae	Gray seal	1	0.212	0.704	0.664	0.747
Carnivora	Phocidae	Weddell seal	1	0.212	0.484	0.434	0.539
Carnivora	Phocidae	Northern elephant seal	1	0.212	0.444	0.401	0.492
Carnivora	Phocidae	Bearded seal	1	0.212	0.986	0.829	1.173
Carnivora	Phocidae	Harp seal	1	0.212	1.228	1.145	1.317
Carnivora	Phocidae	Hooded seal	1	0.212	1.899	1.782	2.023
Carnivora	Phocidae	Ringed seal	1	0.212	0.594	0.496	0.711
Carnivora	Phocidae	Crabeater seal	1	0.212	0.64	0.476	0.861
Carnivora	Phocidae	Gray seal	1	0.213	0.704	0.664	0.747
Carnivora	Phocidae	Weddell seal	1	0.213	0.484	0.434	0.539
Carnivora	Phocidae	Northern elephant seal	1	0.213	0.444	0.401	0.492
Carnivora	Phocidae	Bearded seal	1	0.213	0.986	0.828	1.173
Carnivora	Phocidae	Harp seal	1	0.213	1.228	1.145	1.317
Carnivora	Phocidae	Hooded seal	1	0.213	1.898	1.781	2.022
Carnivora	Phocidae	Ringed seal	1	0.213	0.594	0.496	0.711
Carnivora	Phocidae	Crabeater seal	1	0.213	0.64	0.476	0.861
Carnivora	Phocidae	Gray seal	1	0.214	0.704	0.664	0.746
Carnivora	Phocidae	Weddell seal	1	0.214	0.483	0.434	0.539
Carnivora	Phocidae	Northern elephant seal	1	0.214	0.444	0.401	0.492
Carnivora	Phocidae	Bearded seal	1	0.214	0.985	0.828	1.172
Carnivora	Phocidae	Harp seal	1	0.214	1.227	1.144	1.316
Carnivora	Phocidae	Hooded seal	1	0.214	1.897	1.781	2.021
Carnivora	Phocidae	Ringed seal	1	0.214	0.594	0.496	0.711
Carnivora	Phocidae	Crabeater seal	1	0.214	0.64	0.476	0.86
Carnivora	Phocidae	Gray seal	1	0.215	0.704	0.664	0.746
Carnivora	Phocidae	Weddell seal	1	0.215	0.483	0.434	0.538
Carnivora	Phocidae	Northern elephant seal	1	0.215	0.444	0.401	0.492
Carnivora	Phocidae	Bearded seal	1	0.215	0.985	0.828	1.172
Carnivora	Phocidae	Harp seal	1	0.215	1.227	1.144	1.315
Carnivora	Phocidae	Hooded seal	1	0.215	1.896	1.78	2.02
Carnivora	Phocidae	Ringed seal	1	0.215	0.593	0.496	0.71
Carnivora	Phocidae	Crabeater seal	1	0.215	0.64	0.476	0.86
Carnivora	Phocidae	Gray seal	1	0.216	0.703	0.664	0.745
Carnivora	Phocidae	Weddell seal	1	0.216	0.483	0.434	0.538
Carnivora	Phocidae	Northern elephant seal	1	0.216	0.444	0.401	0.492
Carnivora	Phocidae	Bearded seal	1	0.216	0.984	0.827	1.171
Carnivora	Phocidae	Harp seal	1	0.216	1.226	1.144	1.315
Carnivora	Phocidae	Hooded seal	1	0.216	1.895	1.779	2.019
Carnivora	Phocidae	Ringed seal	1	0.216	0.593	0.495	0.71
Carnivora	Phocidae	Crabeater seal	1	0.216	0.639	0.476	0.86
Carnivora	Phocidae	Gray seal	1	0.217	0.703	0.663	0.745
Carnivora	Phocidae	Weddell seal	1	0.217	0.483	0.433	0.538
Carnivora	Phocidae	Northern elephant seal	1	0.217	0.444	0.4	0.491
Carnivora	Phocidae	Bearded seal	1	0.217	0.984	0.827	1.171
Carnivora	Phocidae	Harp seal	1	0.217	1.226	1.143	1.314
Carnivora	Phocidae	Hooded seal	1	0.217	1.895	1.779	2.018
Carnivora	Phocidae	Ringed seal	1	0.217	0.593	0.495	0.71
Carnivora	Phocidae	Crabeater seal	1	0.217	0.639	0.475	0.859
Carnivora	Phocidae	Gray seal	1	0.218	0.703	0.663	0.745
Carnivora	Phocidae	Weddell seal	1	0.218	0.483	0.433	0.538
Carnivora	Phocidae	Northern elephant seal	1	0.218	0.443	0.4	0.491
Carnivora	Phocidae	Bearded seal	1	0.218	0.984	0.827	1.17
Carnivora	Phocidae	Harp seal	1	0.218	1.225	1.143	1.313
Carnivora	Phocidae	Hooded seal	1	0.218	1.894	1.778	2.017
Carnivora	Phocidae	Ringed seal	1	0.218	0.593	0.495	0.709
Carnivora	Phocidae	Crabeater seal	1	0.218	0.639	0.475	0.859
Carnivora	Phocidae	Gray seal	1	0.219	0.702	0.663	0.744
Carnivora	Phocidae	Weddell seal	1	0.219	0.482	0.433	0.537
Carnivora	Phocidae	Northern elephant seal	1	0.219	0.443	0.4	0.491
Carnivora	Phocidae	Bearded seal	1	0.219	0.983	0.827	1.17
Carnivora	Phocidae	Harp seal	1	0.219	1.225	1.142	1.313
Carnivora	Phocidae	Hooded seal	1	0.219	1.893	1.778	2.016
Carnivora	Phocidae	Ringed seal	1	0.219	0.592	0.495	0.709
Carnivora	Phocidae	Crabeater seal	1	0.219	0.639	0.475	0.859
Carnivora	Phocidae	Gray seal	1	0.22	0.702	0.663	0.744
Carnivora	Phocidae	Weddell seal	1	0.22	0.482	0.433	0.537
Carnivora	Phocidae	Northern elephant seal	1	0.22	0.443	0.4	0.491
Carnivora	Phocidae	Bearded seal	1	0.22	0.983	0.826	1.169
Carnivora	Phocidae	Harp seal	1	0.22	1.224	1.142	1.312
Carnivora	Phocidae	Hooded seal	1	0.22	1.892	1.777	2.015
Carnivora	Phocidae	Ringed seal	1	0.22	0.592	0.495	0.709
Carnivora	Phocidae	Crabeater seal	1	0.22	0.638	0.475	0.858
Carnivora	Phocidae	Gray seal	1	0.221	0.702	0.663	0.744
Carnivora	Phocidae	Weddell seal	1	0.221	0.482	0.433	0.537
Carnivora	Phocidae	Northern elephant seal	1	0.221	0.443	0.4	0.49
Carnivora	Phocidae	Bearded seal	1	0.221	0.982	0.826	1.169
Carnivora	Phocidae	Harp seal	1	0.221	1.224	1.142	1.311
Carnivora	Phocidae	Hooded seal	1	0.221	1.892	1.777	2.014
Carnivora	Phocidae	Ringed seal	1	0.221	0.592	0.495	0.708
Carnivora	Phocidae	Crabeater seal	1	0.221	0.638	0.475	0.858
Carnivora	Phocidae	Gray seal	1	0.222	0.702	0.662	0.743
Carnivora	Phocidae	Weddell seal	1	0.222	0.482	0.433	0.537
Carnivora	Phocidae	Northern elephant seal	1	0.222	0.443	0.4	0.49
Carnivora	Phocidae	Bearded seal	1	0.222	0.982	0.826	1.168
Carnivora	Phocidae	Harp seal	1	0.222	1.223	1.141	1.311
Carnivora	Phocidae	Hooded seal	1	0.222	1.891	1.776	2.013
Carnivora	Phocidae	Ringed seal	1	0.222	0.592	0.494	0.708
Carnivora	Phocidae	Crabeater seal	1	0.222	0.638	0.475	0.857
Carnivora	Phocidae	Gray seal	1	0.223	0.701	0.662	0.743
Carnivora	Phocidae	Weddell seal	1	0.223	0.482	0.432	0.536
Carnivora	Phocidae	Northern elephant seal	1	0.223	0.442	0.4	0.49
Carnivora	Phocidae	Bearded seal	1	0.223	0.982	0.825	1.168
Carnivora	Phocidae	Harp seal	1	0.223	1.223	1.141	1.31
Carnivora	Phocidae	Hooded seal	1	0.223	1.89	1.776	2.012
Carnivora	Phocidae	Ringed seal	1	0.223	0.591	0.494	0.708
Carnivora	Phocidae	Crabeater seal	1	0.223	0.638	0.474	0.857
Carnivora	Phocidae	Gray seal	1	0.224	0.701	0.662	0.742
Carnivora	Phocidae	Weddell seal	1	0.224	0.481	0.432	0.536
Carnivora	Phocidae	Northern elephant seal	1	0.224	0.442	0.4	0.49
Carnivora	Phocidae	Bearded seal	1	0.224	0.981	0.825	1.167
Carnivora	Phocidae	Harp seal	1	0.224	1.222	1.141	1.31
Carnivora	Phocidae	Hooded seal	1	0.224	1.889	1.775	2.011
Carnivora	Phocidae	Ringed seal	1	0.224	0.591	0.494	0.707
Carnivora	Phocidae	Crabeater seal	1	0.224	0.637	0.474	0.857
Carnivora	Phocidae	Gray seal	1	0.225	0.701	0.662	0.742
Carnivora	Phocidae	Weddell seal	1	0.225	0.481	0.432	0.536
Carnivora	Phocidae	Northern elephant seal	1	0.225	0.442	0.399	0.489
Carnivora	Phocidae	Bearded seal	1	0.225	0.981	0.825	1.167
Carnivora	Phocidae	Harp seal	1	0.225	1.222	1.14	1.309
Carnivora	Phocidae	Hooded seal	1	0.225	1.889	1.775	2.01
Carnivora	Phocidae	Ringed seal	1	0.225	0.591	0.494	0.707
Carnivora	Phocidae	Crabeater seal	1	0.225	0.637	0.474	0.856
Carnivora	Phocidae	Gray seal	1	0.226	0.7	0.662	0.742
Carnivora	Phocidae	Weddell seal	1	0.226	0.481	0.432	0.536
Carnivora	Phocidae	Northern elephant seal	1	0.226	0.442	0.399	0.489
Carnivora	Phocidae	Bearded seal	1	0.226	0.98	0.824	1.166
Carnivora	Phocidae	Harp seal	1	0.226	1.221	1.14	1.308
Carnivora	Phocidae	Hooded seal	1	0.226	1.888	1.774	2.009
Carnivora	Phocidae	Ringed seal	1	0.226	0.591	0.494	0.707
Carnivora	Phocidae	Crabeater seal	1	0.226	0.637	0.474	0.856
Carnivora	Phocidae	Gray seal	1	0.227	0.7	0.661	0.741
Carnivora	Phocidae	Weddell seal	1	0.227	0.481	0.432	0.535
Carnivora	Phocidae	Northern elephant seal	1	0.227	0.442	0.399	0.489
Carnivora	Phocidae	Bearded seal	1	0.227	0.98	0.824	1.166
Carnivora	Phocidae	Harp seal	1	0.227	1.221	1.14	1.308
Carnivora	Phocidae	Hooded seal	1	0.227	1.887	1.773	2.008
Carnivora	Phocidae	Ringed seal	1	0.227	0.59	0.494	0.707
Carnivora	Phocidae	Crabeater seal	1	0.227	0.637	0.474	0.856
Carnivora	Phocidae	Gray seal	1	0.228	0.7	0.661	0.741
Carnivora	Phocidae	Weddell seal	1	0.228	0.481	0.432	0.535
Carnivora	Phocidae	Northern elephant seal	1	0.228	0.442	0.399	0.489
Carnivora	Phocidae	Bearded seal	1	0.228	0.98	0.824	1.165
Carnivora	Phocidae	Harp seal	1	0.228	1.22	1.139	1.307
Carnivora	Phocidae	Hooded seal	1	0.228	1.886	1.773	2.007
Carnivora	Phocidae	Ringed seal	1	0.228	0.59	0.493	0.706
Carnivora	Phocidae	Crabeater seal	1	0.228	0.636	0.473	0.855
Carnivora	Phocidae	Gray seal	1	0.229	0.7	0.661	0.741
Carnivora	Phocidae	Weddell seal	1	0.229	0.48	0.432	0.535
Carnivora	Phocidae	Northern elephant seal	1	0.229	0.441	0.399	0.488
Carnivora	Phocidae	Bearded seal	1	0.229	0.979	0.823	1.165
Carnivora	Phocidae	Harp seal	1	0.229	1.22	1.139	1.306
Carnivora	Phocidae	Hooded seal	1	0.229	1.886	1.772	2.006
Carnivora	Phocidae	Ringed seal	1	0.229	0.59	0.493	0.706
Carnivora	Phocidae	Crabeater seal	1	0.229	0.636	0.473	0.855
Carnivora	Phocidae	Gray seal	1	0.23	0.699	0.661	0.74
Carnivora	Phocidae	Weddell seal	1	0.23	0.48	0.431	0.535
Carnivora	Phocidae	Northern elephant seal	1	0.23	0.441	0.399	0.488
Carnivora	Phocidae	Bearded seal	1	0.23	0.979	0.823	1.164
Carnivora	Phocidae	Harp seal	1	0.23	1.219	1.138	1.306
Carnivora	Phocidae	Hooded seal	1	0.23	1.885	1.772	2.005
Carnivora	Phocidae	Ringed seal	1	0.23	0.59	0.493	0.706
Carnivora	Phocidae	Crabeater seal	1	0.23	0.636	0.473	0.855
Carnivora	Phocidae	Gray seal	1	0.231	0.699	0.66	0.74
Carnivora	Phocidae	Weddell seal	1	0.231	0.48	0.431	0.534
Carnivora	Phocidae	Northern elephant seal	1	0.231	0.441	0.399	0.488
Carnivora	Phocidae	Bearded seal	1	0.231	0.978	0.823	1.164
Carnivora	Phocidae	Harp seal	1	0.231	1.219	1.138	1.305
Carnivora	Phocidae	Hooded seal	1	0.231	1.884	1.771	2.004
Carnivora	Phocidae	Ringed seal	1	0.231	0.59	0.493	0.705
Carnivora	Phocidae	Crabeater seal	1	0.231	0.636	0.473	0.854
Carnivora	Phocidae	Gray seal	1	0.232	0.699	0.66	0.74
Carnivora	Phocidae	Weddell seal	1	0.232	0.48	0.431	0.534
Carnivora	Phocidae	Northern elephant seal	1	0.232	0.441	0.398	0.488
Carnivora	Phocidae	Bearded seal	1	0.232	0.978	0.822	1.163
Carnivora	Phocidae	Harp seal	1	0.232	1.218	1.138	1.304
Carnivora	Phocidae	Hooded seal	1	0.232	1.883	1.771	2.003
Carnivora	Phocidae	Ringed seal	1	0.232	0.589	0.493	0.705
Carnivora	Phocidae	Crabeater seal	1	0.232	0.635	0.473	0.854
Carnivora	Phocidae	Gray seal	1	0.233	0.699	0.66	0.739
Carnivora	Phocidae	Weddell seal	1	0.233	0.48	0.431	0.534
Carnivora	Phocidae	Northern elephant seal	1	0.233	0.441	0.398	0.488
Carnivora	Phocidae	Bearded seal	1	0.233	0.978	0.822	1.163
Carnivora	Phocidae	Harp seal	1	0.233	1.218	1.137	1.304
Carnivora	Phocidae	Hooded seal	1	0.233	1.883	1.77	2.002
Carnivora	Phocidae	Ringed seal	1	0.233	0.589	0.492	0.705
Carnivora	Phocidae	Crabeater seal	1	0.233	0.635	0.473	0.853
Carnivora	Phocidae	Gray seal	1	0.234	0.698	0.66	0.739
Carnivora	Phocidae	Weddell seal	1	0.234	0.479	0.431	0.534
Carnivora	Phocidae	Northern elephant seal	1	0.234	0.441	0.398	0.487
Carnivora	Phocidae	Bearded seal	1	0.234	0.977	0.822	1.162
Carnivora	Phocidae	Harp seal	1	0.234	1.217	1.137	1.303
Carnivora	Phocidae	Hooded seal	1	0.234	1.882	1.77	2.001
Carnivora	Phocidae	Ringed seal	1	0.234	0.589	0.492	0.704
Carnivora	Phocidae	Crabeater seal	1	0.234	0.635	0.472	0.853
Carnivora	Phocidae	Gray seal	1	0.235	0.698	0.66	0.738
Carnivora	Phocidae	Weddell seal	1	0.235	0.479	0.431	0.534
Carnivora	Phocidae	Northern elephant seal	1	0.235	0.44	0.398	0.487
Carnivora	Phocidae	Bearded seal	1	0.235	0.977	0.821	1.162
Carnivora	Phocidae	Harp seal	1	0.235	1.217	1.137	1.303
Carnivora	Phocidae	Hooded seal	1	0.235	1.881	1.769	2
Carnivora	Phocidae	Ringed seal	1	0.235	0.589	0.492	0.704
Carnivora	Phocidae	Crabeater seal	1	0.235	0.635	0.472	0.853
Carnivora	Phocidae	Gray seal	1	0.236	0.698	0.659	0.738
Carnivora	Phocidae	Weddell seal	1	0.236	0.479	0.43	0.533
Carnivora	Phocidae	Northern elephant seal	1	0.236	0.44	0.398	0.487
Carnivora	Phocidae	Bearded seal	1	0.236	0.977	0.821	1.161
Carnivora	Phocidae	Harp seal	1	0.236	1.216	1.136	1.302
Carnivora	Phocidae	Hooded seal	1	0.236	1.88	1.768	1.999
Carnivora	Phocidae	Ringed seal	1	0.236	0.588	0.492	0.704
Carnivora	Phocidae	Crabeater seal	1	0.236	0.634	0.472	0.852
Carnivora	Phocidae	Gray seal	1	0.237	0.697	0.659	0.738
Carnivora	Phocidae	Weddell seal	1	0.237	0.479	0.43	0.533
Carnivora	Phocidae	Northern elephant seal	1	0.237	0.44	0.398	0.487
Carnivora	Phocidae	Bearded seal	1	0.237	0.976	0.821	1.161
Carnivora	Phocidae	Harp seal	1	0.237	1.216	1.136	1.301
Carnivora	Phocidae	Hooded seal	1	0.237	1.88	1.768	1.998
Carnivora	Phocidae	Ringed seal	1	0.237	0.588	0.492	0.703
Carnivora	Phocidae	Crabeater seal	1	0.237	0.634	0.472	0.852
Carnivora	Phocidae	Gray seal	1	0.238	0.697	0.659	0.737
Carnivora	Phocidae	Weddell seal	1	0.238	0.479	0.43	0.533
Carnivora	Phocidae	Northern elephant seal	1	0.238	0.44	0.398	0.486
Carnivora	Phocidae	Bearded seal	1	0.238	0.976	0.82	1.16
Carnivora	Phocidae	Harp seal	1	0.238	1.215	1.136	1.301
Carnivora	Phocidae	Hooded seal	1	0.238	1.879	1.767	1.997
Carnivora	Phocidae	Ringed seal	1	0.238	0.588	0.492	0.703
Carnivora	Phocidae	Crabeater seal	1	0.238	0.634	0.472	0.852
Carnivora	Phocidae	Gray seal	1	0.239	0.697	0.659	0.737
Carnivora	Phocidae	Weddell seal	1	0.239	0.479	0.43	0.533
Carnivora	Phocidae	Northern elephant seal	1	0.239	0.44	0.398	0.486
Carnivora	Phocidae	Bearded seal	1	0.239	0.975	0.82	1.16
Carnivora	Phocidae	Harp seal	1	0.239	1.215	1.135	1.3
Carnivora	Phocidae	Hooded seal	1	0.239	1.878	1.767	1.996
Carnivora	Phocidae	Ringed seal	1	0.239	0.588	0.491	0.703
Carnivora	Phocidae	Crabeater seal	1	0.239	0.634	0.471	0.851
Carnivora	Phocidae	Gray seal	1	0.24	0.697	0.659	0.737
Carnivora	Phocidae	Weddell seal	1	0.24	0.478	0.43	0.532
Carnivora	Phocidae	Northern elephant seal	1	0.24	0.439	0.397	0.486
Carnivora	Phocidae	Bearded seal	1	0.24	0.975	0.82	1.159
Carnivora	Phocidae	Harp seal	1	0.24	1.214	1.135	1.299
Carnivora	Phocidae	Hooded seal	1	0.24	1.877	1.766	1.995
Carnivora	Phocidae	Ringed seal	1	0.24	0.587	0.491	0.702
Carnivora	Phocidae	Crabeater seal	1	0.24	0.633	0.471	0.851
Carnivora	Phocidae	Gray seal	1	0.241	0.696	0.658	0.736
Carnivora	Phocidae	Weddell seal	1	0.241	0.478	0.43	0.532
Carnivora	Phocidae	Northern elephant seal	1	0.241	0.439	0.397	0.486
Carnivora	Phocidae	Bearded seal	1	0.241	0.975	0.819	1.159
Carnivora	Phocidae	Harp seal	1	0.241	1.214	1.134	1.299
Carnivora	Phocidae	Hooded seal	1	0.241	1.876	1.766	1.994
Carnivora	Phocidae	Ringed seal	1	0.241	0.587	0.491	0.702
Carnivora	Phocidae	Crabeater seal	1	0.241	0.633	0.471	0.85
Carnivora	Phocidae	Gray seal	1	0.242	0.696	0.658	0.736
Carnivora	Phocidae	Weddell seal	1	0.242	0.478	0.43	0.532
Carnivora	Phocidae	Northern elephant seal	1	0.242	0.439	0.397	0.485
Carnivora	Phocidae	Bearded seal	1	0.242	0.974	0.819	1.159
Carnivora	Phocidae	Harp seal	1	0.242	1.213	1.134	1.298
Carnivora	Phocidae	Hooded seal	1	0.242	1.876	1.765	1.993
Carnivora	Phocidae	Ringed seal	1	0.242	0.587	0.491	0.702
Carnivora	Phocidae	Crabeater seal	1	0.242	0.633	0.471	0.85
Carnivora	Phocidae	Gray seal	1	0.243	0.696	0.658	0.736
Carnivora	Phocidae	Weddell seal	1	0.243	0.478	0.429	0.532
Carnivora	Phocidae	Northern elephant seal	1	0.243	0.439	0.397	0.485
Carnivora	Phocidae	Bearded seal	1	0.243	0.974	0.819	1.158
Carnivora	Phocidae	Harp seal	1	0.243	1.213	1.134	1.298
Carnivora	Phocidae	Hooded seal	1	0.243	1.875	1.765	1.992
Carnivora	Phocidae	Ringed seal	1	0.243	0.587	0.491	0.701
Carnivora	Phocidae	Crabeater seal	1	0.243	0.632	0.471	0.85
Carnivora	Phocidae	Gray seal	1	0.244	0.695	0.658	0.735
Carnivora	Phocidae	Weddell seal	1	0.244	0.478	0.429	0.531
Carnivora	Phocidae	Northern elephant seal	1	0.244	0.439	0.397	0.485
Carnivora	Phocidae	Bearded seal	1	0.244	0.973	0.818	1.158
Carnivora	Phocidae	Harp seal	1	0.244	1.212	1.133	1.297
Carnivora	Phocidae	Hooded seal	1	0.244	1.874	1.764	1.991
Carnivora	Phocidae	Ringed seal	1	0.244	0.586	0.491	0.701
Carnivora	Phocidae	Crabeater seal	1	0.244	0.632	0.471	0.849
Carnivora	Phocidae	Gray seal	1	0.245	0.695	0.658	0.735
Carnivora	Phocidae	Weddell seal	1	0.245	0.477	0.429	0.531
Carnivora	Phocidae	Northern elephant seal	1	0.245	0.439	0.397	0.485
Carnivora	Phocidae	Bearded seal	1	0.245	0.973	0.818	1.157
Carnivora	Phocidae	Harp seal	1	0.245	1.212	1.133	1.296
Carnivora	Phocidae	Hooded seal	1	0.245	1.873	1.763	1.99
Carnivora	Phocidae	Ringed seal	1	0.245	0.586	0.49	0.701
Carnivora	Phocidae	Crabeater seal	1	0.245	0.632	0.47	0.849
Carnivora	Phocidae	Gray seal	1	0.246	0.695	0.657	0.735
Carnivora	Phocidae	Weddell seal	1	0.246	0.477	0.429	0.531
Carnivora	Phocidae	Northern elephant seal	1	0.246	0.438	0.397	0.485
Carnivora	Phocidae	Bearded seal	1	0.246	0.973	0.818	1.157
Carnivora	Phocidae	Harp seal	1	0.246	1.211	1.133	1.296
Carnivora	Phocidae	Hooded seal	1	0.246	1.873	1.763	1.989
Carnivora	Phocidae	Ringed seal	1	0.246	0.586	0.49	0.7
Carnivora	Phocidae	Crabeater seal	1	0.246	0.632	0.47	0.849
Carnivora	Phocidae	Gray seal	1	0.247	0.695	0.657	0.734
Carnivora	Phocidae	Weddell seal	1	0.247	0.477	0.429	0.531
Carnivora	Phocidae	Northern elephant seal	1	0.247	0.438	0.396	0.484
Carnivora	Phocidae	Bearded seal	1	0.247	0.972	0.817	1.156
Carnivora	Phocidae	Harp seal	1	0.247	1.211	1.132	1.295
Carnivora	Phocidae	Hooded seal	1	0.247	1.872	1.762	1.988
Carnivora	Phocidae	Ringed seal	1	0.247	0.586	0.49	0.7
Carnivora	Phocidae	Crabeater seal	1	0.247	0.631	0.47	0.848
Carnivora	Phocidae	Gray seal	1	0.248	0.694	0.657	0.734
Carnivora	Phocidae	Weddell seal	1	0.248	0.477	0.429	0.53
Carnivora	Phocidae	Northern elephant seal	1	0.248	0.438	0.396	0.484
Carnivora	Phocidae	Bearded seal	1	0.248	0.972	0.817	1.156
Carnivora	Phocidae	Harp seal	1	0.248	1.21	1.132	1.294
Carnivora	Phocidae	Hooded seal	1	0.248	1.871	1.762	1.987
Carnivora	Phocidae	Ringed seal	1	0.248	0.585	0.49	0.7
Carnivora	Phocidae	Crabeater seal	1	0.248	0.631	0.47	0.848
Carnivora	Phocidae	Gray seal	1	0.249	0.694	0.657	0.733
Carnivora	Phocidae	Weddell seal	1	0.249	0.477	0.428	0.53
Carnivora	Phocidae	Northern elephant seal	1	0.249	0.438	0.396	0.484
Carnivora	Phocidae	Bearded seal	1	0.249	0.971	0.817	1.155
Carnivora	Phocidae	Harp seal	1	0.249	1.21	1.131	1.294
Carnivora	Phocidae	Hooded seal	1	0.249	1.87	1.761	1.986
Carnivora	Phocidae	Ringed seal	1	0.249	0.585	0.49	0.7
[truncated: 998,000+ more rows]
