# Supplementary material for: Predicting daily lactation costs of marine mammals for use in bioenergetic models
Source: PLoS One. 2026 Jul 29;21(7):e0352443. doi: 10.1371/journal.pone.0352443 (PMC13419228; doi:10.1371/journal.pone.0352443)
Supplement: S4 Table — Predictions and associated lower and upper confidence intervals are provided as a proportion of time into lactation for each replicate dataset (Population) when it was necessary to simulate data, as described in the main text. (ZIP) [file pone.0352443.s018.zip › S4_Table.csv]

Order	AnalysisGroup	CommonName	Population	TimeIntoLactation	response	lower_ci	upper_ci
Artiodactyla	Bovidae	Bongo	1	0	6.958	6.046	7.87
Artiodactyla	Bovidae	Muskox	1	0	5.649	4.747	6.55
Artiodactyla	Bovidae	Bongo	1	0.001	6.96	6.052	7.868
Artiodactyla	Bovidae	Muskox	1	0.001	5.65	4.753	6.547
Artiodactyla	Bovidae	Bongo	1	0.002	6.962	6.058	7.866
Artiodactyla	Bovidae	Muskox	1	0.002	5.652	4.759	6.545
Artiodactyla	Bovidae	Bongo	1	0.003	6.964	6.064	7.864
Artiodactyla	Bovidae	Muskox	1	0.003	5.654	4.765	6.542
Artiodactyla	Bovidae	Bongo	1	0.004	6.965	6.069	7.862
Artiodactyla	Bovidae	Muskox	1	0.004	5.656	4.772	6.54
Artiodactyla	Bovidae	Bongo	1	0.005	6.967	6.075	7.859
Artiodactyla	Bovidae	Muskox	1	0.005	5.657	4.778	6.537
Artiodactyla	Bovidae	Bongo	1	0.006	6.969	6.081	7.857
Artiodactyla	Bovidae	Muskox	1	0.006	5.659	4.784	6.535
Artiodactyla	Bovidae	Bongo	1	0.007	6.971	6.086	7.855
Artiodactyla	Bovidae	Muskox	1	0.007	5.661	4.79	6.532
Artiodactyla	Bovidae	Bongo	1	0.008	6.973	6.092	7.853
Artiodactyla	Bovidae	Muskox	1	0.008	5.663	4.796	6.53
Artiodactyla	Bovidae	Bongo	1	0.009	6.974	6.098	7.851
Artiodactyla	Bovidae	Muskox	1	0.009	5.665	4.802	6.527
Artiodactyla	Bovidae	Bongo	1	0.01	6.976	6.103	7.849
Artiodactyla	Bovidae	Muskox	1	0.01	5.666	4.808	6.525
Artiodactyla	Bovidae	Bongo	1	0.011	6.978	6.109	7.847
Artiodactyla	Bovidae	Muskox	1	0.011	5.668	4.814	6.522
Artiodactyla	Bovidae	Bongo	1	0.012	6.98	6.115	7.845
Artiodactyla	Bovidae	Muskox	1	0.012	5.67	4.82	6.52
Artiodactyla	Bovidae	Bongo	1	0.013	6.981	6.12	7.843
Artiodactyla	Bovidae	Muskox	1	0.013	5.672	4.826	6.517
Artiodactyla	Bovidae	Bongo	1	0.014	6.983	6.126	7.841
Artiodactyla	Bovidae	Muskox	1	0.014	5.673	4.832	6.515
Artiodactyla	Bovidae	Bongo	1	0.015	6.985	6.131	7.839
Artiodactyla	Bovidae	Muskox	1	0.015	5.675	4.838	6.512
Artiodactyla	Bovidae	Bongo	1	0.016	6.987	6.137	7.837
Artiodactyla	Bovidae	Muskox	1	0.016	5.677	4.844	6.51
Artiodactyla	Bovidae	Bongo	1	0.017	6.989	6.143	7.835
Artiodactyla	Bovidae	Muskox	1	0.017	5.679	4.85	6.508
Artiodactyla	Bovidae	Bongo	1	0.018	6.99	6.148	7.833
Artiodactyla	Bovidae	Muskox	1	0.018	5.681	4.856	6.505
Artiodactyla	Bovidae	Bongo	1	0.019	6.992	6.154	7.831
Artiodactyla	Bovidae	Muskox	1	0.019	5.682	4.862	6.503
Artiodactyla	Bovidae	Bongo	1	0.02	6.994	6.159	7.829
Artiodactyla	Bovidae	Muskox	1	0.02	5.684	4.868	6.501
Artiodactyla	Bovidae	Bongo	1	0.021	6.996	6.164	7.827
Artiodactyla	Bovidae	Muskox	1	0.021	5.686	4.874	6.498
Artiodactyla	Bovidae	Bongo	1	0.022	6.998	6.17	7.825
Artiodactyla	Bovidae	Muskox	1	0.022	5.688	4.879	6.496
Artiodactyla	Bovidae	Bongo	1	0.023	6.999	6.175	7.823
Artiodactyla	Bovidae	Muskox	1	0.023	5.69	4.885	6.494
Artiodactyla	Bovidae	Bongo	1	0.024	7.001	6.181	7.821
Artiodactyla	Bovidae	Muskox	1	0.024	5.691	4.891	6.491
Artiodactyla	Bovidae	Bongo	1	0.025	7.003	6.186	7.82
Artiodactyla	Bovidae	Muskox	1	0.025	5.693	4.897	6.489
Artiodactyla	Bovidae	Bongo	1	0.026	7.005	6.191	7.818
Artiodactyla	Bovidae	Muskox	1	0.026	5.695	4.903	6.487
Artiodactyla	Bovidae	Bongo	1	0.027	7.006	6.197	7.816
Artiodactyla	Bovidae	Muskox	1	0.027	5.697	4.909	6.485
Artiodactyla	Bovidae	Bongo	1	0.028	7.008	6.202	7.814
Artiodactyla	Bovidae	Muskox	1	0.028	5.698	4.914	6.482
Artiodactyla	Bovidae	Bongo	1	0.029	7.01	6.207	7.813
Artiodactyla	Bovidae	Muskox	1	0.029	5.7	4.92	6.48
Artiodactyla	Bovidae	Bongo	1	0.03	7.012	6.213	7.811
Artiodactyla	Bovidae	Muskox	1	0.03	5.702	4.926	6.478
Artiodactyla	Bovidae	Bongo	1	0.031	7.014	6.218	7.809
Artiodactyla	Bovidae	Muskox	1	0.031	5.704	4.932	6.476
Artiodactyla	Bovidae	Bongo	1	0.032	7.015	6.223	7.808
Artiodactyla	Bovidae	Muskox	1	0.032	5.706	4.937	6.474
Artiodactyla	Bovidae	Bongo	1	0.033	7.017	6.228	7.806
Artiodactyla	Bovidae	Muskox	1	0.033	5.707	4.943	6.472
Artiodactyla	Bovidae	Bongo	1	0.034	7.019	6.234	7.804
Artiodactyla	Bovidae	Muskox	1	0.034	5.709	4.949	6.47
Artiodactyla	Bovidae	Bongo	1	0.035	7.021	6.239	7.803
Artiodactyla	Bovidae	Muskox	1	0.035	5.711	4.954	6.467
Artiodactyla	Bovidae	Bongo	1	0.036	7.022	6.244	7.801
Artiodactyla	Bovidae	Muskox	1	0.036	5.713	4.96	6.465
Artiodactyla	Bovidae	Bongo	1	0.037	7.024	6.249	7.799
Artiodactyla	Bovidae	Muskox	1	0.037	5.714	4.966	6.463
Artiodactyla	Bovidae	Bongo	1	0.038	7.026	6.254	7.798
Artiodactyla	Bovidae	Muskox	1	0.038	5.716	4.971	6.461
Artiodactyla	Bovidae	Bongo	1	0.039	7.028	6.259	7.796
Artiodactyla	Bovidae	Muskox	1	0.039	5.718	4.977	6.459
Artiodactyla	Bovidae	Bongo	1	0.04	7.03	6.264	7.795
Artiodactyla	Bovidae	Muskox	1	0.04	5.72	4.982	6.457
Artiodactyla	Bovidae	Bongo	1	0.041	7.031	6.269	7.793
Artiodactyla	Bovidae	Muskox	1	0.041	5.722	4.988	6.455
Artiodactyla	Bovidae	Bongo	1	0.042	7.033	6.274	7.792
Artiodactyla	Bovidae	Muskox	1	0.042	5.723	4.993	6.453
Artiodactyla	Bovidae	Bongo	1	0.043	7.035	6.279	7.791
Artiodactyla	Bovidae	Muskox	1	0.043	5.725	4.999	6.451
Artiodactyla	Bovidae	Bongo	1	0.044	7.037	6.284	7.789
Artiodactyla	Bovidae	Muskox	1	0.044	5.727	5.004	6.449
Artiodactyla	Bovidae	Bongo	1	0.045	7.039	6.289	7.788
Artiodactyla	Bovidae	Muskox	1	0.045	5.729	5.01	6.448
Artiodactyla	Bovidae	Bongo	1	0.046	7.04	6.294	7.787
Artiodactyla	Bovidae	Muskox	1	0.046	5.731	5.015	6.446
Artiodactyla	Bovidae	Bongo	1	0.047	7.042	6.299	7.785
Artiodactyla	Bovidae	Muskox	1	0.047	5.732	5.021	6.444
Artiodactyla	Bovidae	Bongo	1	0.048	7.044	6.304	7.784
Artiodactyla	Bovidae	Muskox	1	0.048	5.734	5.026	6.442
Artiodactyla	Bovidae	Bongo	1	0.049	7.046	6.309	7.783
Artiodactyla	Bovidae	Muskox	1	0.049	5.736	5.032	6.44
Artiodactyla	Bovidae	Bongo	1	0.05	7.047	6.314	7.781
Artiodactyla	Bovidae	Muskox	1	0.05	5.738	5.037	6.438
Artiodactyla	Bovidae	Bongo	1	0.051	7.049	6.318	7.78
Artiodactyla	Bovidae	Muskox	1	0.051	5.739	5.042	6.437
Artiodactyla	Bovidae	Bongo	1	0.052	7.051	6.323	7.779
Artiodactyla	Bovidae	Muskox	1	0.052	5.741	5.047	6.435
Artiodactyla	Bovidae	Bongo	1	0.053	7.053	6.328	7.778
Artiodactyla	Bovidae	Muskox	1	0.053	5.743	5.053	6.433
Artiodactyla	Bovidae	Bongo	1	0.054	7.055	6.332	7.777
Artiodactyla	Bovidae	Muskox	1	0.054	5.745	5.058	6.432
Artiodactyla	Bovidae	Bongo	1	0.055	7.056	6.337	7.776
Artiodactyla	Bovidae	Muskox	1	0.055	5.747	5.063	6.43
Artiodactyla	Bovidae	Bongo	1	0.056	7.058	6.342	7.775
Artiodactyla	Bovidae	Muskox	1	0.056	5.748	5.068	6.428
Artiodactyla	Bovidae	Bongo	1	0.057	7.06	6.346	7.774
Artiodactyla	Bovidae	Muskox	1	0.057	5.75	5.074	6.427
Artiodactyla	Bovidae	Bongo	1	0.058	7.062	6.351	7.773
Artiodactyla	Bovidae	Muskox	1	0.058	5.752	5.079	6.425
Artiodactyla	Bovidae	Bongo	1	0.059	7.064	6.355	7.772
Artiodactyla	Bovidae	Muskox	1	0.059	5.754	5.084	6.424
Artiodactyla	Bovidae	Bongo	1	0.06	7.065	6.36	7.771
Artiodactyla	Bovidae	Muskox	1	0.06	5.756	5.089	6.422
Artiodactyla	Bovidae	Bongo	1	0.061	7.067	6.364	7.77
Artiodactyla	Bovidae	Muskox	1	0.061	5.757	5.094	6.421
Artiodactyla	Bovidae	Bongo	1	0.062	7.069	6.369	7.769
Artiodactyla	Bovidae	Muskox	1	0.062	5.759	5.099	6.419
Artiodactyla	Bovidae	Bongo	1	0.063	7.071	6.373	7.768
Artiodactyla	Bovidae	Muskox	1	0.063	5.761	5.104	6.418
Artiodactyla	Bovidae	Bongo	1	0.064	7.073	6.378	7.767
Artiodactyla	Bovidae	Muskox	1	0.064	5.763	5.109	6.416
Artiodactyla	Bovidae	Bongo	1	0.065	7.074	6.382	7.767
Artiodactyla	Bovidae	Muskox	1	0.065	5.765	5.114	6.415
Artiodactyla	Bovidae	Bongo	1	0.066	7.076	6.386	7.766
Artiodactyla	Bovidae	Muskox	1	0.066	5.766	5.119	6.414
Artiodactyla	Bovidae	Bongo	1	0.067	7.078	6.391	7.765
Artiodactyla	Bovidae	Muskox	1	0.067	5.768	5.124	6.412
Artiodactyla	Bovidae	Bongo	1	0.068	7.08	6.395	7.765
Artiodactyla	Bovidae	Muskox	1	0.068	5.77	5.129	6.411
Artiodactyla	Bovidae	Bongo	1	0.069	7.082	6.399	7.764
Artiodactyla	Bovidae	Muskox	1	0.069	5.772	5.134	6.41
Artiodactyla	Bovidae	Bongo	1	0.07	7.083	6.404	7.763
Artiodactyla	Bovidae	Muskox	1	0.07	5.774	5.139	6.409
Artiodactyla	Bovidae	Bongo	1	0.071	7.085	6.408	7.763
Artiodactyla	Bovidae	Muskox	1	0.071	5.775	5.143	6.408
Artiodactyla	Bovidae	Bongo	1	0.072	7.087	6.412	7.762
Artiodactyla	Bovidae	Muskox	1	0.072	5.777	5.148	6.406
Artiodactyla	Bovidae	Bongo	1	0.073	7.089	6.416	7.762
Artiodactyla	Bovidae	Muskox	1	0.073	5.779	5.153	6.405
Artiodactyla	Bovidae	Bongo	1	0.074	7.091	6.42	7.761
Artiodactyla	Bovidae	Muskox	1	0.074	5.781	5.158	6.404
Artiodactyla	Bovidae	Bongo	1	0.075	7.093	6.424	7.761
Artiodactyla	Bovidae	Muskox	1	0.075	5.783	5.162	6.403
Artiodactyla	Bovidae	Bongo	1	0.076	7.094	6.428	7.761
Artiodactyla	Bovidae	Muskox	1	0.076	5.785	5.167	6.402
Artiodactyla	Bovidae	Bongo	1	0.077	7.096	6.432	7.76
Artiodactyla	Bovidae	Muskox	1	0.077	5.787	5.172	6.401
Artiodactyla	Bovidae	Bongo	1	0.078	7.098	6.436	7.76
Artiodactyla	Bovidae	Muskox	1	0.078	5.788	5.176	6.401
Artiodactyla	Bovidae	Bongo	1	0.079	7.1	6.44	7.76
Artiodactyla	Bovidae	Muskox	1	0.079	5.79	5.181	6.4
Artiodactyla	Bovidae	Bongo	1	0.08	7.102	6.444	7.76
Artiodactyla	Bovidae	Muskox	1	0.08	5.792	5.185	6.399
Artiodactyla	Bovidae	Bongo	1	0.081	7.104	6.448	7.76
Artiodactyla	Bovidae	Muskox	1	0.081	5.794	5.19	6.398
Artiodactyla	Bovidae	Bongo	1	0.082	7.106	6.452	7.76
Artiodactyla	Bovidae	Muskox	1	0.082	5.796	5.194	6.397
Artiodactyla	Bovidae	Bongo	1	0.083	7.107	6.455	7.759
Artiodactyla	Bovidae	Muskox	1	0.083	5.798	5.199	6.397
Artiodactyla	Bovidae	Bongo	1	0.084	7.109	6.459	7.759
Artiodactyla	Bovidae	Muskox	1	0.084	5.8	5.203	6.396
Artiodactyla	Bovidae	Bongo	1	0.085	7.111	6.463	7.759
Artiodactyla	Bovidae	Muskox	1	0.085	5.801	5.207	6.395
Artiodactyla	Bovidae	Bongo	1	0.086	7.113	6.467	7.76
Artiodactyla	Bovidae	Muskox	1	0.086	5.803	5.212	6.395
Artiodactyla	Bovidae	Bongo	1	0.087	7.115	6.47	7.76
Artiodactyla	Bovidae	Muskox	1	0.087	5.805	5.216	6.394
Artiodactyla	Bovidae	Bongo	1	0.088	7.117	6.474	7.76
Artiodactyla	Bovidae	Muskox	1	0.088	5.807	5.22	6.394
Artiodactyla	Bovidae	Bongo	1	0.089	7.119	6.478	7.76
Artiodactyla	Bovidae	Muskox	1	0.089	5.809	5.225	6.393
Artiodactyla	Bovidae	Bongo	1	0.09	7.121	6.481	7.76
Artiodactyla	Bovidae	Muskox	1	0.09	5.811	5.229	6.393
Artiodactyla	Bovidae	Bongo	1	0.091	7.123	6.485	7.761
Artiodactyla	Bovidae	Muskox	1	0.091	5.813	5.233	6.393
Artiodactyla	Bovidae	Bongo	1	0.092	7.125	6.488	7.761
Artiodactyla	Bovidae	Muskox	1	0.092	5.815	5.237	6.392
Artiodactyla	Bovidae	Bongo	1	0.093	7.126	6.492	7.761
Artiodactyla	Bovidae	Muskox	1	0.093	5.817	5.241	6.392
Artiodactyla	Bovidae	Bongo	1	0.094	7.128	6.495	7.762
Artiodactyla	Bovidae	Muskox	1	0.094	5.819	5.245	6.392
Artiodactyla	Bovidae	Bongo	1	0.095	7.13	6.499	7.762
Artiodactyla	Bovidae	Muskox	1	0.095	5.821	5.25	6.392
Artiodactyla	Bovidae	Bongo	1	0.096	7.132	6.502	7.763
Artiodactyla	Bovidae	Muskox	1	0.096	5.822	5.254	6.391
Artiodactyla	Bovidae	Bongo	1	0.097	7.134	6.505	7.763
Artiodactyla	Bovidae	Muskox	1	0.097	5.824	5.258	6.391
Artiodactyla	Bovidae	Bongo	1	0.098	7.136	6.509	7.764
Artiodactyla	Bovidae	Muskox	1	0.098	5.826	5.262	6.391
Artiodactyla	Bovidae	Bongo	1	0.099	7.138	6.512	7.764
Artiodactyla	Bovidae	Muskox	1	0.099	5.828	5.265	6.391
Artiodactyla	Bovidae	Bongo	1	0.1	7.14	6.515	7.765
Artiodactyla	Bovidae	Muskox	1	0.1	5.83	5.269	6.391
Artiodactyla	Bovidae	Bongo	1	0.101	7.142	6.518	7.766
Artiodactyla	Bovidae	Muskox	1	0.101	5.832	5.273	6.391
Artiodactyla	Bovidae	Bongo	1	0.102	7.144	6.522	7.767
Artiodactyla	Bovidae	Muskox	1	0.102	5.834	5.277	6.392
Artiodactyla	Bovidae	Bongo	1	0.103	7.146	6.525	7.767
Artiodactyla	Bovidae	Muskox	1	0.103	5.836	5.281	6.392
Artiodactyla	Bovidae	Bongo	1	0.104	7.148	6.528	7.768
Artiodactyla	Bovidae	Muskox	1	0.104	5.838	5.285	6.392
Artiodactyla	Bovidae	Bongo	1	0.105	7.15	6.531	7.769
Artiodactyla	Bovidae	Muskox	1	0.105	5.84	5.288	6.392
Artiodactyla	Bovidae	Bongo	1	0.106	7.152	6.534	7.77
Artiodactyla	Bovidae	Muskox	1	0.106	5.842	5.292	6.393
Artiodactyla	Bovidae	Bongo	1	0.107	7.154	6.537	7.771
Artiodactyla	Bovidae	Muskox	1	0.107	5.844	5.296	6.393
Artiodactyla	Bovidae	Bongo	1	0.108	7.156	6.54	7.772
Artiodactyla	Bovidae	Muskox	1	0.108	5.846	5.3	6.393
Artiodactyla	Bovidae	Bongo	1	0.109	7.158	6.543	7.773
Artiodactyla	Bovidae	Muskox	1	0.109	5.848	5.303	6.394
Artiodactyla	Bovidae	Bongo	1	0.11	7.16	6.546	7.774
Artiodactyla	Bovidae	Muskox	1	0.11	5.85	5.307	6.394
Artiodactyla	Bovidae	Bongo	1	0.111	7.162	6.549	7.775
Artiodactyla	Bovidae	Muskox	1	0.111	5.853	5.31	6.395
Artiodactyla	Bovidae	Bongo	1	0.112	7.164	6.552	7.777
Artiodactyla	Bovidae	Muskox	1	0.112	5.855	5.314	6.395
Artiodactyla	Bovidae	Bongo	1	0.113	7.166	6.555	7.778
Artiodactyla	Bovidae	Muskox	1	0.113	5.857	5.317	6.396
Artiodactyla	Bovidae	Bongo	1	0.114	7.169	6.558	7.779
Artiodactyla	Bovidae	Muskox	1	0.114	5.859	5.321	6.397
Artiodactyla	Bovidae	Bongo	1	0.115	7.171	6.561	7.781
Artiodactyla	Bovidae	Muskox	1	0.115	5.861	5.324	6.397
Artiodactyla	Bovidae	Bongo	1	0.116	7.173	6.564	7.782
Artiodactyla	Bovidae	Muskox	1	0.116	5.863	5.328	6.398
Artiodactyla	Bovidae	Bongo	1	0.117	7.175	6.566	7.783
Artiodactyla	Bovidae	Muskox	1	0.117	5.865	5.331	6.399
Artiodactyla	Bovidae	Bongo	1	0.118	7.177	6.569	7.785
Artiodactyla	Bovidae	Muskox	1	0.118	5.867	5.335	6.4
Artiodactyla	Bovidae	Bongo	1	0.119	7.179	6.572	7.786
Artiodactyla	Bovidae	Muskox	1	0.119	5.869	5.338	6.401
Artiodactyla	Bovidae	Bongo	1	0.12	7.181	6.575	7.788
Artiodactyla	Bovidae	Muskox	1	0.12	5.871	5.341	6.402
Artiodactyla	Bovidae	Bongo	1	0.121	7.183	6.577	7.79
Artiodactyla	Bovidae	Muskox	1	0.121	5.874	5.344	6.403
Artiodactyla	Bovidae	Bongo	1	0.122	7.186	6.58	7.791
Artiodactyla	Bovidae	Muskox	1	0.122	5.876	5.348	6.404
Artiodactyla	Bovidae	Bongo	1	0.123	7.188	6.583	7.793
Artiodactyla	Bovidae	Muskox	1	0.123	5.878	5.351	6.405
Artiodactyla	Bovidae	Bongo	1	0.124	7.19	6.585	7.795
Artiodactyla	Bovidae	Muskox	1	0.124	5.88	5.354	6.406
Artiodactyla	Bovidae	Bongo	1	0.125	7.192	6.588	7.796
Artiodactyla	Bovidae	Muskox	1	0.125	5.882	5.357	6.407
Artiodactyla	Bovidae	Bongo	1	0.126	7.194	6.59	7.798
Artiodactyla	Bovidae	Muskox	1	0.126	5.885	5.361	6.408
Artiodactyla	Bovidae	Bongo	1	0.127	7.197	6.593	7.8
Artiodactyla	Bovidae	Muskox	1	0.127	5.887	5.364	6.41
Artiodactyla	Bovidae	Bongo	1	0.128	7.199	6.596	7.802
Artiodactyla	Bovidae	Muskox	1	0.128	5.889	5.367	6.411
Artiodactyla	Bovidae	Bongo	1	0.129	7.201	6.598	7.804
Artiodactyla	Bovidae	Muskox	1	0.129	5.891	5.37	6.412
Artiodactyla	Bovidae	Bongo	1	0.13	7.203	6.601	7.806
Artiodactyla	Bovidae	Muskox	1	0.13	5.893	5.373	6.414
Artiodactyla	Bovidae	Bongo	1	0.131	7.205	6.603	7.808
Artiodactyla	Bovidae	Muskox	1	0.131	5.896	5.376	6.415
Artiodactyla	Bovidae	Bongo	1	0.132	7.208	6.606	7.81
Artiodactyla	Bovidae	Muskox	1	0.132	5.898	5.379	6.417
Artiodactyla	Bovidae	Bongo	1	0.133	7.21	6.608	7.812
Artiodactyla	Bovidae	Muskox	1	0.133	5.9	5.382	6.418
Artiodactyla	Bovidae	Bongo	1	0.134	7.212	6.611	7.814
Artiodactyla	Bovidae	Muskox	1	0.134	5.902	5.385	6.42
Artiodactyla	Bovidae	Bongo	1	0.135	7.215	6.613	7.816
Artiodactyla	Bovidae	Muskox	1	0.135	5.905	5.388	6.422
Artiodactyla	Bovidae	Bongo	1	0.136	7.217	6.615	7.818
Artiodactyla	Bovidae	Muskox	1	0.136	5.907	5.391	6.423
Artiodactyla	Bovidae	Bongo	1	0.137	7.219	6.618	7.821
Artiodactyla	Bovidae	Muskox	1	0.137	5.909	5.394	6.425
Artiodactyla	Bovidae	Bongo	1	0.138	7.222	6.62	7.823
Artiodactyla	Bovidae	Muskox	1	0.138	5.912	5.397	6.427
Artiodactyla	Bovidae	Bongo	1	0.139	7.224	6.623	7.825
Artiodactyla	Bovidae	Muskox	1	0.139	5.914	5.4	6.428
Artiodactyla	Bovidae	Bongo	1	0.14	7.226	6.625	7.828
Artiodactyla	Bovidae	Muskox	1	0.14	5.916	5.403	6.43
Artiodactyla	Bovidae	Bongo	1	0.141	7.229	6.627	7.83
Artiodactyla	Bovidae	Muskox	1	0.141	5.919	5.405	6.432
Artiodactyla	Bovidae	Bongo	1	0.142	7.231	6.63	7.832
Artiodactyla	Bovidae	Muskox	1	0.142	5.921	5.408	6.434
Artiodactyla	Bovidae	Bongo	1	0.143	7.233	6.632	7.835
Artiodactyla	Bovidae	Muskox	1	0.143	5.924	5.411	6.436
Artiodactyla	Bovidae	Bongo	1	0.144	7.236	6.634	7.837
Artiodactyla	Bovidae	Muskox	1	0.144	5.926	5.414	6.438
Artiodactyla	Bovidae	Bongo	1	0.145	7.238	6.637	7.84
Artiodactyla	Bovidae	Muskox	1	0.145	5.928	5.417	6.44
Artiodactyla	Bovidae	Bongo	1	0.146	7.241	6.639	7.842
Artiodactyla	Bovidae	Muskox	1	0.146	5.931	5.42	6.442
Artiodactyla	Bovidae	Bongo	1	0.147	7.243	6.641	7.845
Artiodactyla	Bovidae	Muskox	1	0.147	5.933	5.422	6.444
Artiodactyla	Bovidae	Bongo	1	0.148	7.246	6.643	7.848
Artiodactyla	Bovidae	Muskox	1	0.148	5.936	5.425	6.446
Artiodactyla	Bovidae	Bongo	1	0.149	7.248	6.646	7.85
Artiodactyla	Bovidae	Muskox	1	0.149	5.938	5.428	6.449
Artiodactyla	Bovidae	Bongo	1	0.15	7.25	6.648	7.853
Artiodactyla	Bovidae	Muskox	1	0.15	5.941	5.431	6.451
Artiodactyla	Bovidae	Bongo	1	0.151	7.253	6.65	7.856
Artiodactyla	Bovidae	Muskox	1	0.151	5.943	5.433	6.453
Artiodactyla	Bovidae	Bongo	1	0.152	7.255	6.653	7.858
Artiodactyla	Bovidae	Muskox	1	0.152	5.946	5.436	6.455
Artiodactyla	Bovidae	Bongo	1	0.153	7.258	6.655	7.861
Artiodactyla	Bovidae	Muskox	1	0.153	5.948	5.439	6.458
Artiodactyla	Bovidae	Bongo	1	0.154	7.261	6.657	7.864
Artiodactyla	Bovidae	Muskox	1	0.154	5.951	5.441	6.46
Artiodactyla	Bovidae	Bongo	1	0.155	7.263	6.659	7.867
Artiodactyla	Bovidae	Muskox	1	0.155	5.953	5.444	6.462
Artiodactyla	Bovidae	Bongo	1	0.156	7.266	6.662	7.87
Artiodactyla	Bovidae	Muskox	1	0.156	5.956	5.447	6.465
Artiodactyla	Bovidae	Bongo	1	0.157	7.268	6.664	7.873
Artiodactyla	Bovidae	Muskox	1	0.157	5.958	5.45	6.467
Artiodactyla	Bovidae	Bongo	1	0.158	7.271	6.666	7.875
Artiodactyla	Bovidae	Muskox	1	0.158	5.961	5.452	6.47
Artiodactyla	Bovidae	Bongo	1	0.159	7.273	6.668	7.878
Artiodactyla	Bovidae	Muskox	1	0.159	5.964	5.455	6.472
Artiodactyla	Bovidae	Bongo	1	0.16	7.276	6.671	7.881
Artiodactyla	Bovidae	Muskox	1	0.16	5.966	5.458	6.475
Artiodactyla	Bovidae	Bongo	1	0.161	7.279	6.673	7.884
Artiodactyla	Bovidae	Muskox	1	0.161	5.969	5.46	6.477
Artiodactyla	Bovidae	Bongo	1	0.162	7.281	6.675	7.887
Artiodactyla	Bovidae	Muskox	1	0.162	5.971	5.463	6.48
Artiodactyla	Bovidae	Bongo	1	0.163	7.284	6.677	7.89
Artiodactyla	Bovidae	Muskox	1	0.163	5.974	5.466	6.483
Artiodactyla	Bovidae	Bongo	1	0.164	7.287	6.68	7.894
Artiodactyla	Bovidae	Muskox	1	0.164	5.977	5.468	6.485
Artiodactyla	Bovidae	Bongo	1	0.165	7.289	6.682	7.897
Artiodactyla	Bovidae	Muskox	1	0.165	5.979	5.471	6.488
Artiodactyla	Bovidae	Bongo	1	0.166	7.292	6.684	7.9
Artiodactyla	Bovidae	Muskox	1	0.166	5.982	5.474	6.491
Artiodactyla	Bovidae	Bongo	1	0.167	7.295	6.686	7.903
Artiodactyla	Bovidae	Muskox	1	0.167	5.985	5.476	6.494
Artiodactyla	Bovidae	Bongo	1	0.168	7.297	6.689	7.906
Artiodactyla	Bovidae	Muskox	1	0.168	5.988	5.479	6.496
Artiodactyla	Bovidae	Bongo	1	0.169	7.3	6.691	7.909
Artiodactyla	Bovidae	Muskox	1	0.169	5.99	5.482	6.499
Artiodactyla	Bovidae	Bongo	1	0.17	7.303	6.693	7.913
Artiodactyla	Bovidae	Muskox	1	0.17	5.993	5.484	6.502
Artiodactyla	Bovidae	Bongo	1	0.171	7.306	6.696	7.916
Artiodactyla	Bovidae	Muskox	1	0.171	5.996	5.487	6.505
Artiodactyla	Bovidae	Bongo	1	0.172	7.309	6.698	7.919
Artiodactyla	Bovidae	Muskox	1	0.172	5.999	5.49	6.508
Artiodactyla	Bovidae	Bongo	1	0.173	7.311	6.7	7.922
Artiodactyla	Bovidae	Muskox	1	0.173	6.002	5.492	6.511
Artiodactyla	Bovidae	Bongo	1	0.174	7.314	6.703	7.926
Artiodactyla	Bovidae	Muskox	1	0.174	6.004	5.495	6.514
Artiodactyla	Bovidae	Bongo	1	0.175	7.317	6.705	7.929
Artiodactyla	Bovidae	Muskox	1	0.175	6.007	5.498	6.517
Artiodactyla	Bovidae	Bongo	1	0.176	7.32	6.707	7.932
Artiodactyla	Bovidae	Muskox	1	0.176	6.01	5.5	6.52
Artiodactyla	Bovidae	Bongo	1	0.177	7.323	6.71	7.936
Artiodactyla	Bovidae	Muskox	1	0.177	6.013	5.503	6.523
Artiodactyla	Bovidae	Bongo	1	0.178	7.326	6.712	7.939
Artiodactyla	Bovidae	Muskox	1	0.178	6.016	5.506	6.526
Artiodactyla	Bovidae	Bongo	1	0.179	7.329	6.714	7.943
Artiodactyla	Bovidae	Muskox	1	0.179	6.019	5.509	6.529
Artiodactyla	Bovidae	Bongo	1	0.18	7.331	6.717	7.946
Artiodactyla	Bovidae	Muskox	1	0.18	6.022	5.511	6.532
Artiodactyla	Bovidae	Bongo	1	0.181	7.334	6.719	7.949
Artiodactyla	Bovidae	Muskox	1	0.181	6.025	5.514	6.535
Artiodactyla	Bovidae	Bongo	1	0.182	7.337	6.722	7.953
Artiodactyla	Bovidae	Muskox	1	0.182	6.028	5.517	6.538
Artiodactyla	Bovidae	Bongo	1	0.183	7.34	6.724	7.956
Artiodactyla	Bovidae	Muskox	1	0.183	6.03	5.52	6.541
Artiodactyla	Bovidae	Bongo	1	0.184	7.343	6.727	7.96
Artiodactyla	Bovidae	Muskox	1	0.184	6.033	5.522	6.545
Artiodactyla	Bovidae	Bongo	1	0.185	7.346	6.729	7.963
Artiodactyla	Bovidae	Muskox	1	0.185	6.036	5.525	6.548
Artiodactyla	Bovidae	Bongo	1	0.186	7.349	6.732	7.967
Artiodactyla	Bovidae	Muskox	1	0.186	6.039	5.528	6.551
Artiodactyla	Bovidae	Bongo	1	0.187	7.352	6.734	7.971
Artiodactyla	Bovidae	Muskox	1	0.187	6.043	5.531	6.554
Artiodactyla	Bovidae	Bongo	1	0.188	7.355	6.737	7.974
Artiodactyla	Bovidae	Muskox	1	0.188	6.046	5.534	6.558
Artiodactyla	Bovidae	Bongo	1	0.189	7.358	6.739	7.978
Artiodactyla	Bovidae	Muskox	1	0.189	6.049	5.536	6.561
Artiodactyla	Bovidae	Bongo	1	0.19	7.361	6.742	7.981
Artiodactyla	Bovidae	Muskox	1	0.19	6.052	5.539	6.564
Artiodactyla	Bovidae	Bongo	1	0.191	7.365	6.744	7.985
Artiodactyla	Bovidae	Muskox	1	0.191	6.055	5.542	6.567
Artiodactyla	Bovidae	Bongo	1	0.192	7.368	6.747	7.989
Artiodactyla	Bovidae	Muskox	1	0.192	6.058	5.545	6.571
Artiodactyla	Bovidae	Bongo	1	0.193	7.371	6.749	7.992
Artiodactyla	Bovidae	Muskox	1	0.193	6.061	5.548	6.574
Artiodactyla	Bovidae	Bongo	1	0.194	7.374	6.752	7.996
Artiodactyla	Bovidae	Muskox	1	0.194	6.064	5.551	6.577
Artiodactyla	Bovidae	Bongo	1	0.195	7.377	6.755	8
Artiodactyla	Bovidae	Muskox	1	0.195	6.067	5.554	6.581
Artiodactyla	Bovidae	Bongo	1	0.196	7.38	6.757	8.003
Artiodactyla	Bovidae	Muskox	1	0.196	6.071	5.557	6.584
Artiodactyla	Bovidae	Bongo	1	0.197	7.384	6.76	8.007
Artiodactyla	Bovidae	Muskox	1	0.197	6.074	5.56	6.588
Artiodactyla	Bovidae	Bongo	1	0.198	7.387	6.763	8.011
Artiodactyla	Bovidae	Muskox	1	0.198	6.077	5.563	6.591
Artiodactyla	Bovidae	Bongo	1	0.199	7.39	6.765	8.014
Artiodactyla	Bovidae	Muskox	1	0.199	6.08	5.566	6.595
Artiodactyla	Bovidae	Bongo	1	0.2	7.393	6.768	8.018
Artiodactyla	Bovidae	Muskox	1	0.2	6.083	5.569	6.598
Artiodactyla	Bovidae	Bongo	1	0.201	7.396	6.771	8.022
Artiodactyla	Bovidae	Muskox	1	0.201	6.087	5.572	6.602
Artiodactyla	Bovidae	Bongo	1	0.202	7.4	6.774	8.026
Artiodactyla	Bovidae	Muskox	1	0.202	6.09	5.575	6.605
Artiodactyla	Bovidae	Bongo	1	0.203	7.403	6.777	8.029
Artiodactyla	Bovidae	Muskox	1	0.203	6.093	5.578	6.609
Artiodactyla	Bovidae	Bongo	1	0.204	7.406	6.779	8.033
Artiodactyla	Bovidae	Muskox	1	0.204	6.097	5.581	6.612
Artiodactyla	Bovidae	Bongo	1	0.205	7.41	6.782	8.037
Artiodactyla	Bovidae	Muskox	1	0.205	6.1	5.584	6.616
Artiodactyla	Bovidae	Bongo	1	0.206	7.413	6.785	8.041
Artiodactyla	Bovidae	Muskox	1	0.206	6.103	5.587	6.619
Artiodactyla	Bovidae	Bongo	1	0.207	7.416	6.788	8.045
Artiodactyla	Bovidae	Muskox	1	0.207	6.107	5.59	6.623
Artiodactyla	Bovidae	Bongo	1	0.208	7.42	6.791	8.049
Artiodactyla	Bovidae	Muskox	1	0.208	6.11	5.594	6.626
Artiodactyla	Bovidae	Bongo	1	0.209	7.423	6.794	8.052
Artiodactyla	Bovidae	Muskox	1	0.209	6.113	5.597	6.63
Artiodactyla	Bovidae	Bongo	1	0.21	7.427	6.797	8.056
Artiodactyla	Bovidae	Muskox	1	0.21	6.117	5.6	6.633
Artiodactyla	Bovidae	Bongo	1	0.211	7.43	6.8	8.06
Artiodactyla	Bovidae	Muskox	1	0.211	6.12	5.603	6.637
Artiodactyla	Bovidae	Bongo	1	0.212	7.433	6.803	8.064
Artiodactyla	Bovidae	Muskox	1	0.212	6.124	5.606	6.641
Artiodactyla	Bovidae	Bongo	1	0.213	7.437	6.806	8.068
Artiodactyla	Bovidae	Muskox	1	0.213	6.127	5.61	6.644
Artiodactyla	Bovidae	Bongo	1	0.214	7.44	6.809	8.072
Artiodactyla	Bovidae	Muskox	1	0.214	6.13	5.613	6.648
Artiodactyla	Bovidae	Bongo	1	0.215	7.444	6.812	8.076
Artiodactyla	Bovidae	Muskox	1	0.215	6.134	5.616	6.652
Artiodactyla	Bovidae	Bongo	1	0.216	7.447	6.815	8.08
Artiodactyla	Bovidae	Muskox	1	0.216	6.137	5.62	6.655
Artiodactyla	Bovidae	Bongo	1	0.217	7.451	6.818	8.084
Artiodactyla	Bovidae	Muskox	1	0.217	6.141	5.623	6.659
Artiodactyla	Bovidae	Bongo	1	0.218	7.454	6.821	8.088
Artiodactyla	Bovidae	Muskox	1	0.218	6.145	5.626	6.663
Artiodactyla	Bovidae	Bongo	1	0.219	7.458	6.824	8.091
Artiodactyla	Bovidae	Muskox	1	0.219	6.148	5.63	6.666
Artiodactyla	Bovidae	Bongo	1	0.22	7.461	6.828	8.095
Artiodactyla	Bovidae	Muskox	1	0.22	6.152	5.633	6.67
Artiodactyla	Bovidae	Bongo	1	0.221	7.465	6.831	8.099
Artiodactyla	Bovidae	Muskox	1	0.221	6.155	5.637	6.674
Artiodactyla	Bovidae	Bongo	1	0.222	7.469	6.834	8.103
Artiodactyla	Bovidae	Muskox	1	0.222	6.159	5.64	6.678
Artiodactyla	Bovidae	Bongo	1	0.223	7.472	6.837	8.107
Artiodactyla	Bovidae	Muskox	1	0.223	6.162	5.644	6.681
Artiodactyla	Bovidae	Bongo	1	0.224	7.476	6.841	8.111
Artiodactyla	Bovidae	Muskox	1	0.224	6.166	5.647	6.685
Artiodactyla	Bovidae	Bongo	1	0.225	7.48	6.844	8.115
Artiodactyla	Bovidae	Muskox	1	0.225	6.17	5.651	6.689
Artiodactyla	Bovidae	Bongo	1	0.226	7.483	6.847	8.119
Artiodactyla	Bovidae	Muskox	1	0.226	6.173	5.654	6.693
Artiodactyla	Bovidae	Bongo	1	0.227	7.487	6.851	8.123
Artiodactyla	Bovidae	Muskox	1	0.227	6.177	5.658	6.697
Artiodactyla	Bovidae	Bongo	1	0.228	7.491	6.854	8.127
Artiodactyla	Bovidae	Muskox	1	0.228	6.181	5.661	6.7
Artiodactyla	Bovidae	Bongo	1	0.229	7.494	6.857	8.131
Artiodactyla	Bovidae	Muskox	1	0.229	6.185	5.665	6.704
Artiodactyla	Bovidae	Bongo	1	0.23	7.498	6.861	8.135
Artiodactyla	Bovidae	Muskox	1	0.23	6.188	5.669	6.708
Artiodactyla	Bovidae	Bongo	1	0.231	7.502	6.864	8.139
Artiodactyla	Bovidae	Muskox	1	0.231	6.192	5.672	6.712
Artiodactyla	Bovidae	Bongo	1	0.232	7.506	6.868	8.143
Artiodactyla	Bovidae	Muskox	1	0.232	6.196	5.676	6.716
Artiodactyla	Bovidae	Bongo	1	0.233	7.509	6.871	8.148
Artiodactyla	Bovidae	Muskox	1	0.233	6.2	5.68	6.719
Artiodactyla	Bovidae	Bongo	1	0.234	7.513	6.875	8.152
Artiodactyla	Bovidae	Muskox	1	0.234	6.203	5.683	6.723
Artiodactyla	Bovidae	Bongo	1	0.235	7.517	6.878	8.156
Artiodactyla	Bovidae	Muskox	1	0.235	6.207	5.687	6.727
Artiodactyla	Bovidae	Bongo	1	0.236	7.521	6.882	8.16
Artiodactyla	Bovidae	Muskox	1	0.236	6.211	5.691	6.731
Artiodactyla	Bovidae	Bongo	1	0.237	7.525	6.885	8.164
Artiodactyla	Bovidae	Muskox	1	0.237	6.215	5.695	6.735
Artiodactyla	Bovidae	Bongo	1	0.238	7.529	6.889	8.168
Artiodactyla	Bovidae	Muskox	1	0.238	6.219	5.699	6.739
Artiodactyla	Bovidae	Bongo	1	0.239	7.532	6.893	8.172
Artiodactyla	Bovidae	Muskox	1	0.239	6.223	5.702	6.743
Artiodactyla	Bovidae	Bongo	1	0.24	7.536	6.896	8.176
Artiodactyla	Bovidae	Muskox	1	0.24	6.226	5.706	6.747
Artiodactyla	Bovidae	Bongo	1	0.241	7.54	6.9	8.18
Artiodactyla	Bovidae	Muskox	1	0.241	6.23	5.71	6.751
Artiodactyla	Bovidae	Bongo	1	0.242	7.544	6.904	8.184
Artiodactyla	Bovidae	Muskox	1	0.242	6.234	5.714	6.754
Artiodactyla	Bovidae	Bongo	1	0.243	7.548	6.908	8.188
Artiodactyla	Bovidae	Muskox	1	0.243	6.238	5.718	6.758
Artiodactyla	Bovidae	Bongo	1	0.244	7.552	6.911	8.193
Artiodactyla	Bovidae	Muskox	1	0.244	6.242	5.722	6.762
Artiodactyla	Bovidae	Bongo	1	0.245	7.556	6.915	8.197
Artiodactyla	Bovidae	Muskox	1	0.245	6.246	5.726	6.766
Artiodactyla	Bovidae	Bongo	1	0.246	7.56	6.919	8.201
Artiodactyla	Bovidae	Muskox	1	0.246	6.25	5.73	6.77
Artiodactyla	Bovidae	Bongo	1	0.247	7.564	6.923	8.205
Artiodactyla	Bovidae	Muskox	1	0.247	6.254	5.734	6.774
Artiodactyla	Bovidae	Bongo	1	0.248	7.568	6.927	8.209
Artiodactyla	Bovidae	Muskox	1	0.248	6.258	5.738	6.778
Artiodactyla	Bovidae	Bongo	1	0.249	7.572	6.931	8.213
Artiodactyla	Bovidae	Muskox	1	0.249	6.262	5.742	6.782
Artiodactyla	Bovidae	Bongo	1	0.25	7.576	6.935	8.217
Artiodactyla	Bovidae	Muskox	1	0.25	6.266	5.746	6.786
Artiodactyla	Bovidae	Bongo	1	0.251	7.58	6.939	8.222
Artiodactyla	Bovidae	Muskox	1	0.251	6.27	5.751	6.79
Artiodactyla	Bovidae	Bongo	1	0.252	7.584	6.943	8.226
Artiodactyla	Bovidae	Muskox	1	0.252	6.274	5.755	6.794
Artiodactyla	Bovidae	Bongo	1	0.253	7.588	6.947	8.23
Artiodactyla	Bovidae	Muskox	1	0.253	6.279	5.759	6.798
Artiodactyla	Bovidae	Bongo	1	0.254	7.592	6.951	8.234
Artiodactyla	Bovidae	Muskox	1	0.254	6.283	5.763	6.802
Artiodactyla	Bovidae	Bongo	1	0.255	7.597	6.955	8.238
Artiodactyla	Bovidae	Muskox	1	0.255	6.287	5.767	6.806
Artiodactyla	Bovidae	Bongo	1	0.256	7.601	6.959	8.243
Artiodactyla	Bovidae	Muskox	1	0.256	6.291	5.772	6.81
Artiodactyla	Bovidae	Bongo	1	0.257	7.605	6.963	8.247
Artiodactyla	Bovidae	Muskox	1	0.257	6.295	5.776	6.814
Artiodactyla	Bovidae	Bongo	1	0.258	7.609	6.967	8.251
Artiodactyla	Bovidae	Muskox	1	0.258	6.299	5.78	6.818
Artiodactyla	Bovidae	Bongo	1	0.259	7.613	6.971	8.255
Artiodactyla	Bovidae	Muskox	1	0.259	6.303	5.784	6.822
Artiodactyla	Bovidae	Bongo	1	0.26	7.617	6.975	8.259
Artiodactyla	Bovidae	Muskox	1	0.26	6.308	5.789	6.827
Artiodactyla	Bovidae	Bongo	1	0.261	7.622	6.98	8.264
Artiodactyla	Bovidae	Muskox	1	0.261	6.312	5.793	6.831
Artiodactyla	Bovidae	Bongo	1	0.262	7.626	6.984	8.268
Artiodactyla	Bovidae	Muskox	1	0.262	6.316	5.797	6.835
Artiodactyla	Bovidae	Bongo	1	0.263	7.63	6.988	8.272
Artiodactyla	Bovidae	Muskox	1	0.263	6.32	5.802	6.839
Artiodactyla	Bovidae	Bongo	1	0.264	7.634	6.992	8.276
Artiodactyla	Bovidae	Muskox	1	0.264	6.325	5.806	6.843
Artiodactyla	Bovidae	Bongo	1	0.265	7.639	6.997	8.281
Artiodactyla	Bovidae	Muskox	1	0.265	6.329	5.811	6.847
Artiodactyla	Bovidae	Bongo	1	0.266	7.643	7.001	8.285
Artiodactyla	Bovidae	Muskox	1	0.266	6.333	5.815	6.851
Artiodactyla	Bovidae	Bongo	1	0.267	7.647	7.005	8.289
Artiodactyla	Bovidae	Muskox	1	0.267	6.337	5.82	6.855
Artiodactyla	Bovidae	Bongo	1	0.268	7.652	7.01	8.293
Artiodactyla	Bovidae	Muskox	1	0.268	6.342	5.824	6.859
Artiodactyla	Bovidae	Bongo	1	0.269	7.656	7.014	8.298
Artiodactyla	Bovidae	Muskox	1	0.269	6.346	5.829	6.864
Artiodactyla	Bovidae	Bongo	1	0.27	7.66	7.019	8.302
Artiodactyla	Bovidae	Muskox	1	0.27	6.35	5.833	6.868
Artiodactyla	Bovidae	Bongo	1	0.271	7.665	7.023	8.306
Artiodactyla	Bovidae	Muskox	1	0.271	6.355	5.838	6.872
Artiodactyla	Bovidae	Bongo	1	0.272	7.669	7.027	8.311
Artiodactyla	Bovidae	Muskox	1	0.272	6.359	5.842	6.876
Artiodactyla	Bovidae	Bongo	1	0.273	7.673	7.032	8.315
Artiodactyla	Bovidae	Muskox	1	0.273	6.364	5.847	6.88
Artiodactyla	Bovidae	Bongo	1	0.274	7.678	7.036	8.319
Artiodactyla	Bovidae	Muskox	1	0.274	6.368	5.852	6.885
Artiodactyla	Bovidae	Bongo	1	0.275	7.682	7.041	8.324
Artiodactyla	Bovidae	Muskox	1	0.275	6.372	5.856	6.889
Artiodactyla	Bovidae	Bongo	1	0.276	7.687	7.046	8.328
Artiodactyla	Bovidae	Muskox	1	0.276	6.377	5.861	6.893
Artiodactyla	Bovidae	Bongo	1	0.277	7.691	7.05	8.332
Artiodactyla	Bovidae	Muskox	1	0.277	6.381	5.865	6.897
Artiodactyla	Bovidae	Bongo	1	0.278	7.696	7.055	8.337
Artiodactyla	Bovidae	Muskox	1	0.278	6.386	5.87	6.901
Artiodactyla	Bovidae	Bongo	1	0.279	7.7	7.059	8.341
Artiodactyla	Bovidae	Muskox	1	0.279	6.39	5.875	6.906
Artiodactyla	Bovidae	Bongo	1	0.28	7.705	7.064	8.345
Artiodactyla	Bovidae	Muskox	1	0.28	6.395	5.88	6.91
Artiodactyla	Bovidae	Bongo	1	0.281	7.709	7.069	8.35
Artiodactyla	Bovidae	Muskox	1	0.281	6.399	5.884	6.914
Artiodactyla	Bovidae	Bongo	1	0.282	7.714	7.073	8.354
Artiodactyla	Bovidae	Muskox	1	0.282	6.404	5.889	6.919
Artiodactyla	Bovidae	Bongo	1	0.283	7.718	7.078	8.358
Artiodactyla	Bovidae	Muskox	1	0.283	6.408	5.894	6.923
Artiodactyla	Bovidae	Bongo	1	0.284	7.723	7.083	8.363
Artiodactyla	Bovidae	Muskox	1	0.284	6.413	5.898	6.927
Artiodactyla	Bovidae	Bongo	1	0.285	7.727	7.087	8.367
Artiodactyla	Bovidae	Muskox	1	0.285	6.417	5.903	6.931
Artiodactyla	Bovidae	Bongo	1	0.286	7.732	7.092	8.371
Artiodactyla	Bovidae	Muskox	1	0.286	6.422	5.908	6.936
Artiodactyla	Bovidae	Bongo	1	0.287	7.736	7.097	8.376
Artiodactyla	Bovidae	Muskox	1	0.287	6.426	5.913	6.94
Artiodactyla	Bovidae	Bongo	1	0.288	7.741	7.102	8.38
Artiodactyla	Bovidae	Muskox	1	0.288	6.431	5.918	6.944
Artiodactyla	Bovidae	Bongo	1	0.289	7.745	7.106	8.385
Artiodactyla	Bovidae	Muskox	1	0.289	6.436	5.923	6.949
Artiodactyla	Bovidae	Bongo	1	0.29	7.75	7.111	8.389
Artiodactyla	Bovidae	Muskox	1	0.29	6.44	5.927	6.953
Artiodactyla	Bovidae	Bongo	1	0.291	7.755	7.116	8.393
Artiodactyla	Bovidae	Muskox	1	0.291	6.445	5.932	6.957
Artiodactyla	Bovidae	Bongo	1	0.292	7.759	7.121	8.398
Artiodactyla	Bovidae	Muskox	1	0.292	6.449	5.937	6.962
Artiodactyla	Bovidae	Bongo	1	0.293	7.764	7.126	8.402
Artiodactyla	Bovidae	Muskox	1	0.293	6.454	5.942	6.966
Artiodactyla	Bovidae	Bongo	1	0.294	7.769	7.131	8.407
Artiodactyla	Bovidae	Muskox	1	0.294	6.459	5.947	6.971
Artiodactyla	Bovidae	Bongo	1	0.295	7.773	7.135	8.411
Artiodactyla	Bovidae	Muskox	1	0.295	6.463	5.952	6.975
Artiodactyla	Bovidae	Bongo	1	0.296	7.778	7.14	8.415
Artiodactyla	Bovidae	Muskox	1	0.296	6.468	5.957	6.979
Artiodactyla	Bovidae	Bongo	1	0.297	7.783	7.145	8.42
Artiodactyla	Bovidae	Muskox	1	0.297	6.473	5.962	6.984
Artiodactyla	Bovidae	Bongo	1	0.298	7.787	7.15	8.424
Artiodactyla	Bovidae	Muskox	1	0.298	6.477	5.967	6.988
Artiodactyla	Bovidae	Bongo	1	0.299	7.792	7.155	8.429
Artiodactyla	Bovidae	Muskox	1	0.299	6.482	5.972	6.993
Artiodactyla	Bovidae	Bongo	1	0.3	7.797	7.16	8.433
Artiodactyla	Bovidae	Muskox	1	0.3	6.487	5.977	6.997
Artiodactyla	Bovidae	Bongo	1	0.301	7.801	7.165	8.438
Artiodactyla	Bovidae	Muskox	1	0.301	6.492	5.981	7.002
Artiodactyla	Bovidae	Bongo	1	0.302	7.806	7.17	8.442
Artiodactyla	Bovidae	Muskox	1	0.302	6.496	5.986	7.006
Artiodactyla	Bovidae	Bongo	1	0.303	7.811	7.175	8.447
Artiodactyla	Bovidae	Muskox	1	0.303	6.501	5.991	7.011
Artiodactyla	Bovidae	Bongo	1	0.304	7.816	7.18	8.451
Artiodactyla	Bovidae	Muskox	1	0.304	6.506	5.996	7.015
Artiodactyla	Bovidae	Bongo	1	0.305	7.82	7.185	8.456
Artiodactyla	Bovidae	Muskox	1	0.305	6.511	6.001	7.02
Artiodactyla	Bovidae	Bongo	1	0.306	7.825	7.19	8.46
Artiodactyla	Bovidae	Muskox	1	0.306	6.515	6.006	7.024
Artiodactyla	Bovidae	Bongo	1	0.307	7.83	7.195	8.465
Artiodactyla	Bovidae	Muskox	1	0.307	6.52	6.011	7.029
Artiodactyla	Bovidae	Bongo	1	0.308	7.835	7.2	8.469
Artiodactyla	Bovidae	Muskox	1	0.308	6.525	6.016	7.033
Artiodactyla	Bovidae	Bongo	1	0.309	7.84	7.205	8.474
Artiodactyla	Bovidae	Muskox	1	0.309	6.53	6.021	7.038
Artiodactyla	Bovidae	Bongo	1	0.31	7.844	7.21	8.478
Artiodactyla	Bovidae	Muskox	1	0.31	6.535	6.026	7.043
Artiodactyla	Bovidae	Bongo	1	0.311	7.849	7.216	8.483
Artiodactyla	Bovidae	Muskox	1	0.311	6.539	6.032	7.047
Artiodactyla	Bovidae	Bongo	1	0.312	7.854	7.221	8.487
Artiodactyla	Bovidae	Muskox	1	0.312	6.544	6.037	7.052
Artiodactyla	Bovidae	Bongo	1	0.313	7.859	7.226	8.492
Artiodactyla	Bovidae	Muskox	1	0.313	6.549	6.042	7.056
Artiodactyla	Bovidae	Bongo	1	0.314	7.864	7.231	8.496
Artiodactyla	Bovidae	Muskox	1	0.314	6.554	6.047	7.061
Artiodactyla	Bovidae	Bongo	1	0.315	7.869	7.236	8.501
Artiodactyla	Bovidae	Muskox	1	0.315	6.559	6.052	7.066
Artiodactyla	Bovidae	Bongo	1	0.316	7.873	7.241	8.506
Artiodactyla	Bovidae	Muskox	1	0.316	6.564	6.057	7.07
Artiodactyla	Bovidae	Bongo	1	0.317	7.878	7.246	8.51
Artiodactyla	Bovidae	Muskox	1	0.317	6.568	6.062	7.075
Artiodactyla	Bovidae	Bongo	1	0.318	7.883	7.252	8.515
Artiodactyla	Bovidae	Muskox	1	0.318	6.573	6.067	7.08
Artiodactyla	Bovidae	Bongo	1	0.319	7.888	7.257	8.519
Artiodactyla	Bovidae	Muskox	1	0.319	6.578	6.072	7.084
Artiodactyla	Bovidae	Bongo	1	0.32	7.893	7.262	8.524
Artiodactyla	Bovidae	Muskox	1	0.32	6.583	6.077	7.089
Artiodactyla	Bovidae	Bongo	1	0.321	7.898	7.267	8.528
Artiodactyla	Bovidae	Muskox	1	0.321	6.588	6.082	7.094
Artiodactyla	Bovidae	Bongo	1	0.322	7.903	7.272	8.533
Artiodactyla	Bovidae	Muskox	1	0.322	6.593	6.087	7.099
Artiodactyla	Bovidae	Bongo	1	0.323	7.908	7.277	8.538
Artiodactyla	Bovidae	Muskox	1	0.323	6.598	6.092	7.103
Artiodactyla	Bovidae	Bongo	1	0.324	7.912	7.283	8.542
Artiodactyla	Bovidae	Muskox	1	0.324	6.603	6.097	7.108
Artiodactyla	Bovidae	Bongo	1	0.325	7.917	7.288	8.547
Artiodactyla	Bovidae	Muskox	1	0.325	6.608	6.102	7.113
Artiodactyla	Bovidae	Bongo	1	0.326	7.922	7.293	8.551
Artiodactyla	Bovidae	Muskox	1	0.326	6.612	6.107	7.118
Artiodactyla	Bovidae	Bongo	1	0.327	7.927	7.298	8.556
Artiodactyla	Bovidae	Muskox	1	0.327	6.617	6.112	7.122
Artiodactyla	Bovidae	Bongo	1	0.328	7.932	7.304	8.561
Artiodactyla	Bovidae	Muskox	1	0.328	6.622	6.118	7.127
Artiodactyla	Bovidae	Bongo	1	0.329	7.937	7.309	8.565
Artiodactyla	Bovidae	Muskox	1	0.329	6.627	6.123	7.132
Artiodactyla	Bovidae	Bongo	1	0.33	7.942	7.314	8.57
Artiodactyla	Bovidae	Muskox	1	0.33	6.632	6.128	7.137
Artiodactyla	Bovidae	Bongo	1	0.331	7.947	7.319	8.575
Artiodactyla	Bovidae	Muskox	1	0.331	6.637	6.133	7.142
Artiodactyla	Bovidae	Bongo	1	0.332	7.952	7.325	8.579
Artiodactyla	Bovidae	Muskox	1	0.332	6.642	6.138	7.147
Artiodactyla	Bovidae	Bongo	1	0.333	7.957	7.33	8.584
Artiodactyla	Bovidae	Muskox	1	0.333	6.647	6.143	7.151
Artiodactyla	Bovidae	Bongo	1	0.334	7.962	7.335	8.589
Artiodactyla	Bovidae	Muskox	1	0.334	6.652	6.148	7.156
Artiodactyla	Bovidae	Bongo	1	0.335	7.967	7.34	8.593
Artiodactyla	Bovidae	Muskox	1	0.335	6.657	6.153	7.161
Artiodactyla	Bovidae	Bongo	1	0.336	7.972	7.346	8.598
Artiodactyla	Bovidae	Muskox	1	0.336	6.662	6.158	7.166
Artiodactyla	Bovidae	Bongo	1	0.337	7.977	7.351	8.603
Artiodactyla	Bovidae	Muskox	1	0.337	6.667	6.163	7.171
Artiodactyla	Bovidae	Bongo	1	0.338	7.982	7.356	8.607
Artiodactyla	Bovidae	Muskox	1	0.338	6.672	6.168	7.176
Artiodactyla	Bovidae	Bongo	1	0.339	7.987	7.362	8.612
Artiodactyla	Bovidae	Muskox	1	0.339	6.677	6.173	7.181
Artiodactyla	Bovidae	Bongo	1	0.34	7.992	7.367	8.617
Artiodactyla	Bovidae	Muskox	1	0.34	6.682	6.178	7.186
Artiodactyla	Bovidae	Bongo	1	0.341	7.997	7.372	8.621
Artiodactyla	Bovidae	Muskox	1	0.341	6.687	6.183	7.191
Artiodactyla	Bovidae	Bongo	1	0.342	8.002	7.378	8.626
Artiodactyla	Bovidae	Muskox	1	0.342	6.692	6.188	7.196
Artiodactyla	Bovidae	Bongo	1	0.343	8.007	7.383	8.631
Artiodactyla	Bovidae	Muskox	1	0.343	6.697	6.193	7.201
Artiodactyla	Bovidae	Bongo	1	0.344	8.012	7.388	8.635
Artiodactyla	Bovidae	Muskox	1	0.344	6.702	6.198	7.206
Artiodactyla	Bovidae	Bongo	1	0.345	8.017	7.393	8.64
Artiodactyla	Bovidae	Muskox	1	0.345	6.707	6.203	7.211
Artiodactyla	Bovidae	Bongo	1	0.346	8.022	7.399	8.645
Artiodactyla	Bovidae	Muskox	1	0.346	6.712	6.208	7.216
Artiodactyla	Bovidae	Bongo	1	0.347	8.027	7.404	8.649
Artiodactyla	Bovidae	Muskox	1	0.347	6.717	6.213	7.221
Artiodactyla	Bovidae	Bongo	1	0.348	8.032	7.409	8.654
Artiodactyla	Bovidae	Muskox	1	0.348	6.722	6.218	7.226
Artiodactyla	Bovidae	Bongo	1	0.349	8.037	7.415	8.659
Artiodactyla	Bovidae	Muskox	1	0.349	6.727	6.223	7.231
Artiodactyla	Bovidae	Bongo	1	0.35	8.042	7.42	8.664
Artiodactyla	Bovidae	Muskox	1	0.35	6.732	6.228	7.236
Artiodactyla	Bovidae	Bongo	1	0.351	8.047	7.425	8.668
Artiodactyla	Bovidae	Muskox	1	0.351	6.737	6.233	7.241
Artiodactyla	Bovidae	Bongo	1	0.352	8.052	7.431	8.673
Artiodactyla	Bovidae	Muskox	1	0.352	6.742	6.238	7.246
Artiodactyla	Bovidae	Bongo	1	0.353	8.057	7.436	8.678
Artiodactyla	Bovidae	Muskox	1	0.353	6.747	6.243	7.251
Artiodactyla	Bovidae	Bongo	1	0.354	8.062	7.441	8.682
Artiodactyla	Bovidae	Muskox	1	0.354	6.752	6.248	7.256
Artiodactyla	Bovidae	Bongo	1	0.355	8.067	7.446	8.687
Artiodactyla	Bovidae	Muskox	1	0.355	6.757	6.253	7.261
Artiodactyla	Bovidae	Bongo	1	0.356	8.072	7.452	8.692
Artiodactyla	Bovidae	Muskox	1	0.356	6.762	6.258	7.266
Artiodactyla	Bovidae	Bongo	1	0.357	8.077	7.457	8.697
Artiodactyla	Bovidae	Muskox	1	0.357	6.767	6.263	7.271
Artiodactyla	Bovidae	Bongo	1	0.358	8.082	7.462	8.701
Artiodactyla	Bovidae	Muskox	1	0.358	6.772	6.268	7.277
Artiodactyla	Bovidae	Bongo	1	0.359	8.087	7.468	8.706
Artiodactyla	Bovidae	Muskox	1	0.359	6.777	6.272	7.282
Artiodactyla	Bovidae	Bongo	1	0.36	8.092	7.473	8.711
Artiodactyla	Bovidae	Muskox	1	0.36	6.782	6.277	7.287
Artiodactyla	Bovidae	Bongo	1	0.361	8.097	7.478	8.716
Artiodactyla	Bovidae	Muskox	1	0.361	6.787	6.282	7.292
Artiodactyla	Bovidae	Bongo	1	0.362	8.102	7.484	8.72
Artiodactyla	Bovidae	Muskox	1	0.362	6.792	6.287	7.297
Artiodactyla	Bovidae	Bongo	1	0.363	8.107	7.489	8.725
Artiodactyla	Bovidae	Muskox	1	0.363	6.797	6.292	7.302
Artiodactyla	Bovidae	Bongo	1	0.364	8.112	7.494	8.73
Artiodactyla	Bovidae	Muskox	1	0.364	6.802	6.297	7.307
Artiodactyla	Bovidae	Bongo	1	0.365	8.117	7.499	8.734
Artiodactyla	Bovidae	Muskox	1	0.365	6.807	6.302	7.313
Artiodactyla	Bovidae	Bongo	1	0.366	8.122	7.505	8.739
Artiodactyla	Bovidae	Muskox	1	0.366	6.812	6.306	7.318
Artiodactyla	Bovidae	Bongo	1	0.367	8.127	7.51	8.744
Artiodactyla	Bovidae	Muskox	1	0.367	6.817	6.311	7.323
Artiodactyla	Bovidae	Bongo	1	0.368	8.132	7.515	8.749
Artiodactyla	Bovidae	Muskox	1	0.368	6.822	6.316	7.328
Artiodactyla	Bovidae	Bongo	1	0.369	8.137	7.52	8.753
Artiodactyla	Bovidae	Muskox	1	0.369	6.827	6.321	7.333
Artiodactyla	Bovidae	Bongo	1	0.37	8.142	7.526	8.758
Artiodactyla	Bovidae	Muskox	1	0.37	6.832	6.326	7.339
Artiodactyla	Bovidae	Bongo	1	0.371	8.147	7.531	8.763
Artiodactyla	Bovidae	Muskox	1	0.371	6.837	6.33	7.344
Artiodactyla	Bovidae	Bongo	1	0.372	8.152	7.536	8.768
Artiodactyla	Bovidae	Muskox	1	0.372	6.842	6.335	7.349
Artiodactyla	Bovidae	Bongo	1	0.373	8.157	7.541	8.772
Artiodactyla	Bovidae	Muskox	1	0.373	6.847	6.34	7.354
Artiodactyla	Bovidae	Bongo	1	0.374	8.162	7.547	8.777
Artiodactyla	Bovidae	Muskox	1	0.374	6.852	6.344	7.36
Artiodactyla	Bovidae	Bongo	1	0.375	8.167	7.552	8.782
Artiodactyla	Bovidae	Muskox	1	0.375	6.857	6.349	7.365
Artiodactyla	Bovidae	Bongo	1	0.376	8.172	7.557	8.787
Artiodactyla	Bovidae	Muskox	1	0.376	6.862	6.354	7.37
Artiodactyla	Bovidae	Bongo	1	0.377	8.177	7.562	8.791
Artiodactyla	Bovidae	Muskox	1	0.377	6.867	6.359	7.375
Artiodactyla	Bovidae	Bongo	1	0.378	8.182	7.568	8.796
Artiodactyla	Bovidae	Muskox	1	0.378	6.872	6.363	7.381
Artiodactyla	Bovidae	Bongo	1	0.379	8.187	7.573	8.801
Artiodactyla	Bovidae	Muskox	1	0.379	6.877	6.368	7.386
Artiodactyla	Bovidae	Bongo	1	0.38	8.192	7.578	8.805
Artiodactyla	Bovidae	Muskox	1	0.38	6.882	6.372	7.391
Artiodactyla	Bovidae	Bongo	1	0.381	8.197	7.583	8.81
Artiodactyla	Bovidae	Muskox	1	0.381	6.887	6.377	7.397
Artiodactyla	Bovidae	Bongo	1	0.382	8.202	7.588	8.815
Artiodactyla	Bovidae	Muskox	1	0.382	6.892	6.382	7.402
Artiodactyla	Bovidae	Bongo	1	0.383	8.207	7.594	8.82
Artiodactyla	Bovidae	Muskox	1	0.383	6.897	6.386	7.407
Artiodactyla	Bovidae	Bongo	1	0.384	8.211	7.599	8.824
Artiodactyla	Bovidae	Muskox	1	0.384	6.902	6.391	7.412
Artiodactyla	Bovidae	Bongo	1	0.385	8.216	7.604	8.829
Artiodactyla	Bovidae	Muskox	1	0.385	6.907	6.395	7.418
Artiodactyla	Bovidae	Bongo	1	0.386	8.221	7.609	8.834
Artiodactyla	Bovidae	Muskox	1	0.386	6.912	6.4	7.423
Artiodactyla	Bovidae	Bongo	1	0.387	8.226	7.614	8.838
Artiodactyla	Bovidae	Muskox	1	0.387	6.916	6.405	7.428
Artiodactyla	Bovidae	Bongo	1	0.388	8.231	7.619	8.843
Artiodactyla	Bovidae	Muskox	1	0.388	6.921	6.409	7.434
Artiodactyla	Bovidae	Bongo	1	0.389	8.236	7.624	8.848
Artiodactyla	Bovidae	Muskox	1	0.389	6.926	6.414	7.439
Artiodactyla	Bovidae	Bongo	1	0.39	8.241	7.63	8.852
Artiodactyla	Bovidae	Muskox	1	0.39	6.931	6.418	7.444
Artiodactyla	Bovidae	Bongo	1	0.391	8.246	7.635	8.857
Artiodactyla	Bovidae	Muskox	1	0.391	6.936	6.422	7.45
Artiodactyla	Bovidae	Bongo	1	0.392	8.251	7.64	8.862
Artiodactyla	Bovidae	Muskox	1	0.392	6.941	6.427	7.455
Artiodactyla	Bovidae	Bongo	1	0.393	8.256	7.645	8.866
Artiodactyla	Bovidae	Muskox	1	0.393	6.946	6.431	7.46
Artiodactyla	Bovidae	Bongo	1	0.394	8.261	7.65	8.871
Artiodactyla	Bovidae	Muskox	1	0.394	6.951	6.436	7.466
Artiodactyla	Bovidae	Bongo	1	0.395	8.265	7.655	8.876
Artiodactyla	Bovidae	Muskox	1	0.395	6.956	6.44	7.471
Artiodactyla	Bovidae	Bongo	1	0.396	8.27	7.66	8.88
Artiodactyla	Bovidae	Muskox	1	0.396	6.96	6.445	7.476
Artiodactyla	Bovidae	Bongo	1	0.397	8.275	7.665	8.885
Artiodactyla	Bovidae	Muskox	1	0.397	6.965	6.449	7.482
Artiodactyla	Bovidae	Bongo	1	0.398	8.28	7.67	8.89
Artiodactyla	Bovidae	Muskox	1	0.398	6.97	6.453	7.487
Artiodactyla	Bovidae	Bongo	1	0.399	8.285	7.675	8.894
Artiodactyla	Bovidae	Muskox	1	0.399	6.975	6.458	7.492
Artiodactyla	Bovidae	Bongo	1	0.4	8.29	7.68	8.899
Artiodactyla	Bovidae	Muskox	1	0.4	6.98	6.462	7.498
Artiodactyla	Bovidae	Bongo	1	0.401	8.294	7.685	8.904
Artiodactyla	Bovidae	Muskox	1	0.401	6.985	6.466	7.503
Artiodactyla	Bovidae	Bongo	1	0.402	8.299	7.69	8.908
Artiodactyla	Bovidae	Muskox	1	0.402	6.989	6.471	7.508
Artiodactyla	Bovidae	Bongo	1	0.403	8.304	7.695	8.913
Artiodactyla	Bovidae	Muskox	1	0.403	6.994	6.475	7.514
Artiodactyla	Bovidae	Bongo	1	0.404	8.309	7.7	8.917
Artiodactyla	Bovidae	Muskox	1	0.404	6.999	6.479	7.519
Artiodactyla	Bovidae	Bongo	1	0.405	8.314	7.705	8.922
Artiodactyla	Bovidae	Muskox	1	0.405	7.004	6.483	7.524
Artiodactyla	Bovidae	Bongo	1	0.406	8.318	7.71	8.927
Artiodactyla	Bovidae	Muskox	1	0.406	7.009	6.488	7.53
Artiodactyla	Bovidae	Bongo	1	0.407	8.323	7.715	8.931
Artiodactyla	Bovidae	Muskox	1	0.407	7.013	6.492	7.535
Artiodactyla	Bovidae	Bongo	1	0.408	8.328	7.72	8.936
Artiodactyla	Bovidae	Muskox	1	0.408	7.018	6.496	7.54
Artiodactyla	Bovidae	Bongo	1	0.409	8.333	7.725	8.94
Artiodactyla	Bovidae	Muskox	1	0.409	7.023	6.5	7.545
Artiodactyla	Bovidae	Bongo	1	0.41	8.337	7.73	8.945
Artiodactyla	Bovidae	Muskox	1	0.41	7.028	6.504	7.551
Artiodactyla	Bovidae	Bongo	1	0.411	8.342	7.735	8.949
Artiodactyla	Bovidae	Muskox	1	0.411	7.032	6.508	7.556
Artiodactyla	Bovidae	Bongo	1	0.412	8.347	7.74	8.954
Artiodactyla	Bovidae	Muskox	1	0.412	7.037	6.512	7.561
Artiodactyla	Bovidae	Bongo	1	0.413	8.351	7.745	8.958
Artiodactyla	Bovidae	Muskox	1	0.413	7.042	6.517	7.567
Artiodactyla	Bovidae	Bongo	1	0.414	8.356	7.749	8.963
Artiodactyla	Bovidae	Muskox	1	0.414	7.046	6.521	7.572
Artiodactyla	Bovidae	Bongo	1	0.415	8.361	7.754	8.967
Artiodactyla	Bovidae	Muskox	1	0.415	7.051	6.525	7.577
Artiodactyla	Bovidae	Bongo	1	0.416	8.365	7.759	8.972
Artiodactyla	Bovidae	Muskox	1	0.416	7.056	6.529	7.583
Artiodactyla	Bovidae	Bongo	1	0.417	8.37	7.764	8.976
Artiodactyla	Bovidae	Muskox	1	0.417	7.06	6.533	7.588
Artiodactyla	Bovidae	Bongo	1	0.418	8.375	7.769	8.981
Artiodactyla	Bovidae	Muskox	1	0.418	7.065	6.537	7.593
Artiodactyla	Bovidae	Bongo	1	0.419	8.379	7.774	8.985
Artiodactyla	Bovidae	Muskox	1	0.419	7.07	6.541	7.598
Artiodactyla	Bovidae	Bongo	1	0.42	8.384	7.778	8.99
Artiodactyla	Bovidae	Muskox	1	0.42	7.074	6.545	7.604
Artiodactyla	Bovidae	Bongo	1	0.421	8.389	7.783	8.994
Artiodactyla	Bovidae	Muskox	1	0.421	7.079	6.549	7.609
Artiodactyla	Bovidae	Bongo	1	0.422	8.393	7.788	8.999
Artiodactyla	Bovidae	Muskox	1	0.422	7.083	6.553	7.614
Artiodactyla	Bovidae	Bongo	1	0.423	8.398	7.793	9.003
Artiodactyla	Bovidae	Muskox	1	0.423	7.088	6.556	7.619
Artiodactyla	Bovidae	Bongo	1	0.424	8.402	7.797	9.007
Artiodactyla	Bovidae	Muskox	1	0.424	7.093	6.56	7.625
Artiodactyla	Bovidae	Bongo	1	0.425	8.407	7.802	9.012
Artiodactyla	Bovidae	Muskox	1	0.425	7.097	6.564	7.63
Artiodactyla	Bovidae	Bongo	1	0.426	8.411	7.807	9.016
Artiodactyla	Bovidae	Muskox	1	0.426	7.102	6.568	7.635
Artiodactyla	Bovidae	Bongo	1	0.427	8.416	7.811	9.02
Artiodactyla	Bovidae	Muskox	1	0.427	7.106	6.572	7.64
Artiodactyla	Bovidae	Bongo	1	0.428	8.42	7.816	9.025
Artiodactyla	Bovidae	Muskox	1	0.428	7.111	6.576	7.646
Artiodactyla	Bovidae	Bongo	1	0.429	8.425	7.821	9.029
Artiodactyla	Bovidae	Muskox	1	0.429	7.115	6.58	7.651
Artiodactyla	Bovidae	Bongo	1	0.43	8.429	7.825	9.033
Artiodactyla	Bovidae	Muskox	1	0.43	7.12	6.583	7.656
Artiodactyla	Bovidae	Bongo	1	0.431	8.434	7.83	9.038
Artiodactyla	Bovidae	Muskox	1	0.431	7.124	6.587	7.661
Artiodactyla	Bovidae	Bongo	1	0.432	8.438	7.835	9.042
Artiodactyla	Bovidae	Muskox	1	0.432	7.129	6.591	7.666
Artiodactyla	Bovidae	Bongo	1	0.433	8.443	7.839	9.046
Artiodactyla	Bovidae	Muskox	1	0.433	7.133	6.594	7.672
Artiodactyla	Bovidae	Bongo	1	0.434	8.447	7.844	9.051
Artiodactyla	Bovidae	Muskox	1	0.434	7.137	6.598	7.677
Artiodactyla	Bovidae	Bongo	1	0.435	8.452	7.848	9.055
Artiodactyla	Bovidae	Muskox	1	0.435	7.142	6.602	7.682
Artiodactyla	Bovidae	Bongo	1	0.436	8.456	7.853	9.059
Artiodactyla	Bovidae	Muskox	1	0.436	7.146	6.605	7.687
Artiodactyla	Bovidae	Bongo	1	0.437	8.46	7.858	9.063
Artiodactyla	Bovidae	Muskox	1	0.437	7.151	6.609	7.692
Artiodactyla	Bovidae	Bongo	1	0.438	8.465	7.862	9.068
Artiodactyla	Bovidae	Muskox	1	0.438	7.155	6.613	7.697
Artiodactyla	Bovidae	Bongo	1	0.439	8.469	7.867	9.072
Artiodactyla	Bovidae	Muskox	1	0.439	7.159	6.616	7.702
Artiodactyla	Bovidae	Bongo	1	0.44	8.473	7.871	9.076
Artiodactyla	Bovidae	Muskox	1	0.44	7.164	6.62	7.707
Artiodactyla	Bovidae	Bongo	1	0.441	8.478	7.875	9.08
Artiodactyla	Bovidae	Muskox	1	0.441	7.168	6.623	7.713
Artiodactyla	Bovidae	Bongo	1	0.442	8.482	7.88	9.084
Artiodactyla	Bovidae	Muskox	1	0.442	7.172	6.627	7.718
Artiodactyla	Bovidae	Bongo	1	0.443	8.486	7.884	9.088
Artiodactyla	Bovidae	Muskox	1	0.443	7.177	6.63	7.723
Artiodactyla	Bovidae	Bongo	1	0.444	8.491	7.889	9.092
Artiodactyla	Bovidae	Muskox	1	0.444	7.181	6.634	7.728
Artiodactyla	Bovidae	Bongo	1	0.445	8.495	7.893	9.097
Artiodactyla	Bovidae	Muskox	1	0.445	7.185	6.637	7.733
Artiodactyla	Bovidae	Bongo	1	0.446	8.499	7.898	9.101
Artiodactyla	Bovidae	Muskox	1	0.446	7.189	6.641	7.738
Artiodactyla	Bovidae	Bongo	1	0.447	8.503	7.902	9.105
Artiodactyla	Bovidae	Muskox	1	0.447	7.194	6.644	7.743
Artiodactyla	Bovidae	Bongo	1	0.448	8.508	7.906	9.109
Artiodactyla	Bovidae	Muskox	1	0.448	7.198	6.648	7.748
Artiodactyla	Bovidae	Bongo	1	0.449	8.512	7.911	9.113
Artiodactyla	Bovidae	Muskox	1	0.449	7.202	6.651	7.753
Artiodactyla	Bovidae	Bongo	1	0.45	8.516	7.915	9.117
Artiodactyla	Bovidae	Muskox	1	0.45	7.206	6.654	7.758
Artiodactyla	Bovidae	Bongo	1	0.451	8.52	7.919	9.121
Artiodactyla	Bovidae	Muskox	1	0.451	7.21	6.658	7.763
Artiodactyla	Bovidae	Bongo	1	0.452	8.524	7.924	9.125
Artiodactyla	Bovidae	Muskox	1	0.452	7.214	6.661	7.768
Artiodactyla	Bovidae	Bongo	1	0.453	8.528	7.928	9.129
Artiodactyla	Bovidae	Muskox	1	0.453	7.219	6.664	7.773
Artiodactyla	Bovidae	Bongo	1	0.454	8.532	7.932	9.133
Artiodactyla	Bovidae	Muskox	1	0.454	7.223	6.668	7.778
Artiodactyla	Bovidae	Bongo	1	0.455	8.536	7.936	9.137
Artiodactyla	Bovidae	Muskox	1	0.455	7.227	6.671	7.783
Artiodactyla	Bovidae	Bongo	1	0.456	8.541	7.941	9.141
Artiodactyla	Bovidae	Muskox	1	0.456	7.231	6.674	7.787
Artiodactyla	Bovidae	Bongo	1	0.457	8.545	7.945	9.144
Artiodactyla	Bovidae	Muskox	1	0.457	7.235	6.677	7.792
Artiodactyla	Bovidae	Bongo	1	0.458	8.549	7.949	9.148
Artiodactyla	Bovidae	Muskox	1	0.458	7.239	6.68	7.797
Artiodactyla	Bovidae	Bongo	1	0.459	8.553	7.953	9.152
Artiodactyla	Bovidae	Muskox	1	0.459	7.243	6.684	7.802
Artiodactyla	Bovidae	Bongo	1	0.46	8.557	7.957	9.156
Artiodactyla	Bovidae	Muskox	1	0.46	7.247	6.687	7.807
Artiodactyla	Bovidae	Bongo	1	0.461	8.561	7.961	9.16
Artiodactyla	Bovidae	Muskox	1	0.461	7.251	6.69	7.812
Artiodactyla	Bovidae	Bongo	1	0.462	8.565	7.965	9.164
Artiodactyla	Bovidae	Muskox	1	0.462	7.255	6.693	7.817
Artiodactyla	Bovidae	Bongo	1	0.463	8.568	7.969	9.167
Artiodactyla	Bovidae	Muskox	1	0.463	7.259	6.696	7.821
Artiodactyla	Bovidae	Bongo	1	0.464	8.572	7.974	9.171
Artiodactyla	Bovidae	Muskox	1	0.464	7.263	6.699	7.826
Artiodactyla	Bovidae	Bongo	1	0.465	8.576	7.978	9.175
Artiodactyla	Bovidae	Muskox	1	0.465	7.266	6.702	7.831
Artiodactyla	Bovidae	Bongo	1	0.466	8.58	7.982	9.179
Artiodactyla	Bovidae	Muskox	1	0.466	7.27	6.705	7.836
Artiodactyla	Bovidae	Bongo	1	0.467	8.584	7.986	9.182
Artiodactyla	Bovidae	Muskox	1	0.467	7.274	6.708	7.84
Artiodactyla	Bovidae	Bongo	1	0.468	8.588	7.99	9.186
Artiodactyla	Bovidae	Muskox	1	0.468	7.278	6.711	7.845
Artiodactyla	Bovidae	Bongo	1	0.469	8.592	7.994	9.19
Artiodactyla	Bovidae	Muskox	1	0.469	7.282	6.714	7.85
Artiodactyla	Bovidae	Bongo	1	0.47	8.595	7.997	9.193
Artiodactyla	Bovidae	Muskox	1	0.47	7.286	6.717	7.854
Artiodactyla	Bovidae	Bongo	1	0.471	8.599	8.001	9.197
Artiodactyla	Bovidae	Muskox	1	0.471	7.289	6.72	7.859
Artiodactyla	Bovidae	Bongo	1	0.472	8.603	8.005	9.201
Artiodactyla	Bovidae	Muskox	1	0.472	7.293	6.723	7.864
Artiodactyla	Bovidae	Bongo	1	0.473	8.607	8.009	9.204
Artiodactyla	Bovidae	Muskox	1	0.473	7.297	6.725	7.868
Artiodactyla	Bovidae	Bongo	1	0.474	8.61	8.013	9.208
Artiodactyla	Bovidae	Muskox	1	0.474	7.301	6.728	7.873
Artiodactyla	Bovidae	Bongo	1	0.475	8.614	8.017	9.211
Artiodactyla	Bovidae	Muskox	1	0.475	7.304	6.731	7.878
Artiodactyla	Bovidae	Bongo	1	0.476	8.618	8.021	9.215
Artiodactyla	Bovidae	Muskox	1	0.476	7.308	6.734	7.882
Artiodactyla	Bovidae	Bongo	1	0.477	8.621	8.024	9.218
Artiodactyla	Bovidae	Muskox	1	0.477	7.312	6.736	7.887
Artiodactyla	Bovidae	Bongo	1	0.478	8.625	8.028	9.222
Artiodactyla	Bovidae	Muskox	1	0.478	7.315	6.739	7.891
Artiodactyla	Bovidae	Bongo	1	0.479	8.629	8.032	9.225
Artiodactyla	Bovidae	Muskox	1	0.479	7.319	6.742	7.896
Artiodactyla	Bovidae	Bongo	1	0.48	8.632	8.036	9.229
Artiodactyla	Bovidae	Muskox	1	0.48	7.322	6.744	7.9
Artiodactyla	Bovidae	Bongo	1	0.481	8.636	8.039	9.232
Artiodactyla	Bovidae	Muskox	1	0.481	7.326	6.747	7.905
Artiodactyla	Bovidae	Bongo	1	0.482	8.639	8.043	9.236
Artiodactyla	Bovidae	Muskox	1	0.482	7.329	6.75	7.909
Artiodactyla	Bovidae	Bongo	1	0.483	8.643	8.047	9.239
Artiodactyla	Bovidae	Muskox	1	0.483	7.333	6.752	7.914
Artiodactyla	Bovidae	Bongo	1	0.484	8.646	8.05	9.242
Artiodactyla	Bovidae	Muskox	1	0.484	7.336	6.755	7.918
Artiodactyla	Bovidae	Bongo	1	0.485	8.65	8.054	9.246
Artiodactyla	Bovidae	Muskox	1	0.485	7.34	6.757	7.923
Artiodactyla	Bovidae	Bongo	1	0.486	8.653	8.057	9.249
Artiodactyla	Bovidae	Muskox	1	0.486	7.343	6.76	7.927
Artiodactyla	Bovidae	Bongo	1	0.487	8.657	8.061	9.252
Artiodactyla	Bovidae	Muskox	1	0.487	7.347	6.762	7.931
Artiodactyla	Bovidae	Bongo	1	0.488	8.66	8.065	9.256
Artiodactyla	Bovidae	Muskox	1	0.488	7.35	6.765	7.936
Artiodactyla	Bovidae	Bongo	1	0.489	8.663	8.068	9.259
Artiodactyla	Bovidae	Muskox	1	0.489	7.354	6.767	7.94
Artiodactyla	Bovidae	Bongo	1	0.49	8.667	8.072	9.262
Artiodactyla	Bovidae	Muskox	1	0.49	7.357	6.77	7.944
Artiodactyla	Bovidae	Bongo	1	0.491	8.67	8.075	9.265
Artiodactyla	Bovidae	Muskox	1	0.491	7.36	6.772	7.949
Artiodactyla	Bovidae	Bongo	1	0.492	8.673	8.078	9.268
Artiodactyla	Bovidae	Muskox	1	0.492	7.364	6.774	7.953
Artiodactyla	Bovidae	Bongo	1	0.493	8.677	8.082	9.272
Artiodactyla	Bovidae	Muskox	1	0.493	7.367	6.777	7.957
Artiodactyla	Bovidae	Bongo	1	0.494	8.68	8.085	9.275
Artiodactyla	Bovidae	Muskox	1	0.494	7.37	6.779	7.961
Artiodactyla	Bovidae	Bongo	1	0.495	8.683	8.089	9.278
Artiodactyla	Bovidae	Muskox	1	0.495	7.373	6.781	7.966
Artiodactyla	Bovidae	Bongo	1	0.496	8.686	8.092	9.281
Artiodactyla	Bovidae	Muskox	1	0.496	7.377	6.784	7.97
Artiodactyla	Bovidae	Bongo	1	0.497	8.69	8.095	9.284
Artiodactyla	Bovidae	Muskox	1	0.497	7.38	6.786	7.974
Artiodactyla	Bovidae	Bongo	1	0.498	8.693	8.099	9.287
Artiodactyla	Bovidae	Muskox	1	0.498	7.383	6.788	7.978
Artiodactyla	Bovidae	Bongo	1	0.499	8.696	8.102	9.29
Artiodactyla	Bovidae	Muskox	1	0.499	7.386	6.79	7.982
Artiodactyla	Bovidae	Bongo	1	0.5	8.699	8.105	9.293
Artiodactyla	Bovidae	Muskox	1	0.5	7.389	6.792	7.986
Artiodactyla	Bovidae	Bongo	1	0.501	8.702	8.108	9.296
Artiodactyla	Bovidae	Muskox	1	0.501	7.392	6.794	7.99
Artiodactyla	Bovidae	Bongo	1	0.502	8.705	8.112	9.299
Artiodactyla	Bovidae	Muskox	1	0.502	7.395	6.796	7.994
Artiodactyla	Bovidae	Bongo	1	0.503	8.708	8.115	9.302
Artiodactyla	Bovidae	Muskox	1	0.503	7.398	6.799	7.998
Artiodactyla	Bovidae	Bongo	1	0.504	8.711	8.118	9.305
Artiodactyla	Bovidae	Muskox	1	0.504	7.401	6.801	8.002
Artiodactyla	Bovidae	Bongo	1	0.505	8.714	8.121	9.308
Artiodactyla	Bovidae	Muskox	1	0.505	7.404	6.803	8.006
Artiodactyla	Bovidae	Bongo	1	0.506	8.717	8.124	9.31
Artiodactyla	Bovidae	Muskox	1	0.506	7.407	6.805	8.01
Artiodactyla	Bovidae	Bongo	1	0.507	8.72	8.127	9.313
Artiodactyla	Bovidae	Muskox	1	0.507	7.41	6.806	8.014
Artiodactyla	Bovidae	Bongo	1	0.508	8.723	8.13	9.316
Artiodactyla	Bovidae	Muskox	1	0.508	7.413	6.808	8.018
Artiodactyla	Bovidae	Bongo	1	0.509	8.726	8.133	9.319
Artiodactyla	Bovidae	Muskox	1	0.509	7.416	6.81	8.022
Artiodactyla	Bovidae	Bongo	1	0.51	8.729	8.136	9.322
Artiodactyla	Bovidae	Muskox	1	0.51	7.419	6.812	8.026
Artiodactyla	Bovidae	Bongo	1	0.511	8.732	8.139	9.324
Artiodactyla	Bovidae	Muskox	1	0.511	7.422	6.814	8.03
Artiodactyla	Bovidae	Bongo	1	0.512	8.735	8.142	9.327
Artiodactyla	Bovidae	Muskox	1	0.512	7.425	6.816	8.034
Artiodactyla	Bovidae	Bongo	1	0.513	8.737	8.145	9.33
Artiodactyla	Bovidae	Muskox	1	0.513	7.428	6.817	8.038
Artiodactyla	Bovidae	Bongo	1	0.514	8.74	8.148	9.332
Artiodactyla	Bovidae	Muskox	1	0.514	7.43	6.819	8.041
Artiodactyla	Bovidae	Bongo	1	0.515	8.743	8.151	9.335
Artiodactyla	Bovidae	Muskox	1	0.515	7.433	6.821	8.045
Artiodactyla	Bovidae	Bongo	1	0.516	8.746	8.153	9.338
Artiodactyla	Bovidae	Muskox	1	0.516	7.436	6.823	8.049
Artiodactyla	Bovidae	Bongo	1	0.517	8.748	8.156	9.34
Artiodactyla	Bovidae	Muskox	1	0.517	7.438	6.824	8.053
Artiodactyla	Bovidae	Bongo	1	0.518	8.751	8.159	9.343
Artiodactyla	Bovidae	Muskox	1	0.518	7.441	6.826	8.056
Artiodactyla	Bovidae	Bongo	1	0.519	8.753	8.162	9.345
Artiodactyla	Bovidae	Muskox	1	0.519	7.444	6.828	8.06
Artiodactyla	Bovidae	Bongo	1	0.52	8.756	8.164	9.348
Artiodactyla	Bovidae	Muskox	1	0.52	7.446	6.829	8.064
Artiodactyla	Bovidae	Bongo	1	0.521	8.759	8.167	9.35
Artiodactyla	Bovidae	Muskox	1	0.521	7.449	6.831	8.067
Artiodactyla	Bovidae	Bongo	1	0.522	8.761	8.17	9.353
Artiodactyla	Bovidae	Muskox	1	0.522	7.451	6.832	8.071
Artiodactyla	Bovidae	Bongo	1	0.523	8.764	8.172	9.355
Artiodactyla	Bovidae	Muskox	1	0.523	7.454	6.834	8.074
Artiodactyla	Bovidae	Bongo	1	0.524	8.766	8.175	9.358
Artiodactyla	Bovidae	Muskox	1	0.524	7.456	6.835	8.078
Artiodactyla	Bovidae	Bongo	1	0.525	8.769	8.177	9.36
Artiodactyla	Bovidae	Muskox	1	0.525	7.459	6.836	8.081
Artiodactyla	Bovidae	Bongo	1	0.526	8.771	8.18	9.363
Artiodactyla	Bovidae	Muskox	1	0.526	7.461	6.838	8.085
Artiodactyla	Bovidae	Bongo	1	0.527	8.774	8.182	9.365
Artiodactyla	Bovidae	Muskox	1	0.527	7.464	6.839	8.088
Artiodactyla	Bovidae	Bongo	1	0.528	8.776	8.185	9.367
Artiodactyla	Bovidae	Muskox	1	0.528	7.466	6.84	8.092
Artiodactyla	Bovidae	Bongo	1	0.529	8.778	8.187	9.37
Artiodactyla	Bovidae	Muskox	1	0.529	7.469	6.842	8.095
Artiodactyla	Bovidae	Bongo	1	0.53	8.781	8.19	9.372
Artiodactyla	Bovidae	Muskox	1	0.53	7.471	6.843	8.099
Artiodactyla	Bovidae	Bongo	1	0.531	8.783	8.192	9.374
Artiodactyla	Bovidae	Muskox	1	0.531	7.473	6.844	8.102
Artiodactyla	Bovidae	Bongo	1	0.532	8.785	8.194	9.376
Artiodactyla	Bovidae	Muskox	1	0.532	7.475	6.845	8.105
Artiodactyla	Bovidae	Bongo	1	0.533	8.788	8.197	9.378
Artiodactyla	Bovidae	Muskox	1	0.533	7.478	6.847	8.109
Artiodactyla	Bovidae	Bongo	1	0.534	8.79	8.199	9.381
Artiodactyla	Bovidae	Muskox	1	0.534	7.48	6.848	8.112
Artiodactyla	Bovidae	Bongo	1	0.535	8.792	8.201	9.383
Artiodactyla	Bovidae	Muskox	1	0.535	7.482	6.849	8.115
Artiodactyla	Bovidae	Bongo	1	0.536	8.794	8.203	9.385
Artiodactyla	Bovidae	Muskox	1	0.536	7.484	6.85	8.119
Artiodactyla	Bovidae	Bongo	1	0.537	8.796	8.205	9.387
Artiodactyla	Bovidae	Muskox	1	0.537	7.486	6.851	8.122
Artiodactyla	Bovidae	Bongo	1	0.538	8.798	8.208	9.389
Artiodactyla	Bovidae	Muskox	1	0.538	7.489	6.852	8.125
Artiodactyla	Bovidae	Bongo	1	0.539	8.801	8.21	9.391
Artiodactyla	Bovidae	Muskox	1	0.539	7.491	6.853	8.128
Artiodactyla	Bovidae	Bongo	1	0.54	8.803	8.212	9.393
Artiodactyla	Bovidae	Muskox	1	0.54	7.493	6.854	8.132
Artiodactyla	Bovidae	Bongo	1	0.541	8.805	8.214	9.395
Artiodactyla	Bovidae	Muskox	1	0.541	7.495	6.855	8.135
Artiodactyla	Bovidae	Bongo	1	0.542	8.807	8.216	9.397
Artiodactyla	Bovidae	Muskox	1	0.542	7.497	6.856	8.138
Artiodactyla	Bovidae	Bongo	1	0.543	8.809	8.218	9.399
Artiodactyla	Bovidae	Muskox	1	0.543	7.499	6.857	8.141
Artiodactyla	Bovidae	Bongo	1	0.544	8.811	8.22	9.401
Artiodactyla	Bovidae	Muskox	1	0.544	7.501	6.857	8.144
Artiodactyla	Bovidae	Bongo	1	0.545	8.812	8.222	9.403
Artiodactyla	Bovidae	Muskox	1	0.545	7.503	6.858	8.147
Artiodactyla	Bovidae	Bongo	1	0.546	8.814	8.224	9.405
Artiodactyla	Bovidae	Muskox	1	0.546	7.505	6.859	8.15
Artiodactyla	Bovidae	Bongo	1	0.547	8.816	8.225	9.407
Artiodactyla	Bovidae	Muskox	1	0.547	7.506	6.86	8.153
Artiodactyla	Bovidae	Bongo	1	0.548	8.818	8.227	9.409
Artiodactyla	Bovidae	Muskox	1	0.548	7.508	6.86	8.156
Artiodactyla	Bovidae	Bongo	1	0.549	8.82	8.229	9.411
Artiodactyla	Bovidae	Muskox	1	0.549	7.51	6.861	8.159
Artiodactyla	Bovidae	Bongo	1	0.55	8.822	8.231	9.413
Artiodactyla	Bovidae	Muskox	1	0.55	7.512	6.862	8.162
Artiodactyla	Bovidae	Bongo	1	0.551	8.824	8.232	9.415
Artiodactyla	Bovidae	Muskox	1	0.551	7.514	6.862	8.165
Artiodactyla	Bovidae	Bongo	1	0.552	8.825	8.234	9.416
Artiodactyla	Bovidae	Muskox	1	0.552	7.515	6.863	8.168
Artiodactyla	Bovidae	Bongo	1	0.553	8.827	8.236	9.418
Artiodactyla	Bovidae	Muskox	1	0.553	7.517	6.863	8.171
Artiodactyla	Bovidae	Bongo	1	0.554	8.829	8.237	9.42
Artiodactyla	Bovidae	Muskox	1	0.554	7.519	6.864	8.174
Artiodactyla	Bovidae	Bongo	1	0.555	8.83	8.239	9.422
Artiodactyla	Bovidae	Muskox	1	0.555	7.52	6.864	8.177
Artiodactyla	Bovidae	Bongo	1	0.556	8.832	8.241	9.423
Artiodactyla	Bovidae	Muskox	1	0.556	7.522	6.865	8.179
Artiodactyla	Bovidae	Bongo	1	0.557	8.834	8.242	9.425
Artiodactyla	Bovidae	Muskox	1	0.557	7.524	6.865	8.182
Artiodactyla	Bovidae	Bongo	1	0.558	8.835	8.244	9.427
Artiodactyla	Bovidae	Muskox	1	0.558	7.525	6.866	8.185
Artiodactyla	Bovidae	Bongo	1	0.559	8.837	8.245	9.428
Artiodactyla	Bovidae	Muskox	1	0.559	7.527	6.866	8.188
Artiodactyla	Bovidae	Bongo	1	0.56	8.838	8.246	9.43
Artiodactyla	Bovidae	Muskox	1	0.56	7.528	6.866	8.191
Artiodactyla	Bovidae	Bongo	1	0.561	8.84	8.248	9.432
Artiodactyla	Bovidae	Muskox	1	0.561	7.53	6.866	8.193
Artiodactyla	Bovidae	Bongo	1	0.562	8.841	8.249	9.433
Artiodactyla	Bovidae	Muskox	1	0.562	7.531	6.867	8.196
Artiodactyla	Bovidae	Bongo	1	0.563	8.843	8.25	9.435
Artiodactyla	Bovidae	Muskox	1	0.563	7.533	6.867	8.199
Artiodactyla	Bovidae	Bongo	1	0.564	8.844	8.252	9.436
Artiodactyla	Bovidae	Muskox	1	0.564	7.534	6.867	8.201
Artiodactyla	Bovidae	Bongo	1	0.565	8.845	8.253	9.438
Artiodactyla	Bovidae	Muskox	1	0.565	7.536	6.867	8.204
Artiodactyla	Bovidae	Bongo	1	0.566	8.847	8.254	9.439
Artiodactyla	Bovidae	Muskox	1	0.566	7.537	6.867	8.207
Artiodactyla	Bovidae	Bongo	1	0.567	8.848	8.255	9.441
Artiodactyla	Bovidae	Muskox	1	0.567	7.538	6.867	8.209
Artiodactyla	Bovidae	Bongo	1	0.568	8.849	8.256	9.442
Artiodactyla	Bovidae	Muskox	1	0.568	7.54	6.867	8.212
Artiodactyla	Bovidae	Bongo	1	0.569	8.851	8.258	9.444
Artiodactyla	Bovidae	Muskox	1	0.569	7.541	6.867	8.214
Artiodactyla	Bovidae	Bongo	1	0.57	8.852	8.259	9.445
Artiodactyla	Bovidae	Muskox	1	0.57	7.542	6.867	8.217
Artiodactyla	Bovidae	Bongo	1	0.571	8.853	8.26	9.447
Artiodactyla	Bovidae	Muskox	1	0.571	7.543	6.867	8.219
Artiodactyla	Bovidae	Bongo	1	0.572	8.854	8.261	9.448
Artiodactyla	Bovidae	Muskox	1	0.572	7.544	6.867	8.222
Artiodactyla	Bovidae	Bongo	1	0.573	8.855	8.262	9.449
Artiodactyla	Bovidae	Muskox	1	0.573	7.546	6.867	8.224
Artiodactyla	Bovidae	Bongo	1	0.574	8.857	8.262	9.451
Artiodactyla	Bovidae	Muskox	1	0.574	7.547	6.867	8.227
Artiodactyla	Bovidae	Bongo	1	0.575	8.858	8.263	9.452
Artiodactyla	Bovidae	Muskox	1	0.575	7.548	6.867	8.229
Artiodactyla	Bovidae	Bongo	1	0.576	8.859	8.264	9.453
Artiodactyla	Bovidae	Muskox	1	0.576	7.549	6.867	8.231
Artiodactyla	Bovidae	Bongo	1	0.577	8.86	8.265	9.455
Artiodactyla	Bovidae	Muskox	1	0.577	7.55	6.866	8.234
Artiodactyla	Bovidae	Bongo	1	0.578	8.861	8.266	9.456
Artiodactyla	Bovidae	Muskox	1	0.578	7.551	6.866	8.236
Artiodactyla	Bovidae	Bongo	1	0.579	8.862	8.267	9.457
Artiodactyla	Bovidae	Muskox	1	0.579	7.552	6.866	8.238
Artiodactyla	Bovidae	Bongo	1	0.58	8.863	8.267	9.458
Artiodactyla	Bovidae	Muskox	1	0.58	7.553	6.865	8.241
Artiodactyla	Bovidae	Bongo	1	0.581	8.864	8.268	9.46
Artiodactyla	Bovidae	Muskox	1	0.581	7.554	6.865	8.243
Artiodactyla	Bovidae	Bongo	1	0.582	8.865	8.269	9.461
Artiodactyla	Bovidae	Muskox	1	0.582	7.555	6.865	8.245
Artiodactyla	Bovidae	Bongo	1	0.583	8.866	8.269	9.462
Artiodactyla	Bovidae	Muskox	1	0.583	7.556	6.864	8.247
Artiodactyla	Bovidae	Bongo	1	0.584	8.866	8.27	9.463
Artiodactyla	Bovidae	Muskox	1	0.584	7.557	6.864	8.25
Artiodactyla	Bovidae	Bongo	1	0.585	8.867	8.27	9.464
Artiodactyla	Bovidae	Muskox	1	0.585	7.558	6.863	8.252
Artiodactyla	Bovidae	Bongo	1	0.586	8.868	8.271	9.465
Artiodactyla	Bovidae	Muskox	1	0.586	7.558	6.863	8.254
Artiodactyla	Bovidae	Bongo	1	0.587	8.869	8.271	9.467
Artiodactyla	Bovidae	Muskox	1	0.587	7.559	6.862	8.256
Artiodactyla	Bovidae	Bongo	1	0.588	8.87	8.272	9.468
Artiodactyla	Bovidae	Muskox	1	0.588	7.56	6.862	8.258
Artiodactyla	Bovidae	Bongo	1	0.589	8.87	8.272	9.469
Artiodactyla	Bovidae	Muskox	1	0.589	7.561	6.861	8.26
Artiodactyla	Bovidae	Bongo	1	0.59	8.871	8.272	9.47
Artiodactyla	Bovidae	Muskox	1	0.59	7.561	6.86	8.262
Artiodactyla	Bovidae	Bongo	1	0.591	8.872	8.273	9.471
Artiodactyla	Bovidae	Muskox	1	0.591	7.562	6.86	8.264
Artiodactyla	Bovidae	Bongo	1	0.592	8.872	8.273	9.472
Artiodactyla	Bovidae	Muskox	1	0.592	7.563	6.859	8.266
Artiodactyla	Bovidae	Bongo	1	0.593	8.873	8.273	9.473
Artiodactyla	Bovidae	Muskox	1	0.593	7.563	6.858	8.268
Artiodactyla	Bovidae	Bongo	1	0.594	8.874	8.274	9.474
Artiodactyla	Bovidae	Muskox	1	0.594	7.564	6.857	8.27
Artiodactyla	Bovidae	Bongo	1	0.595	8.874	8.274	9.475
Artiodactyla	Bovidae	Muskox	1	0.595	7.564	6.856	8.272
Artiodactyla	Bovidae	Bongo	1	0.596	8.875	8.274	9.476
Artiodactyla	Bovidae	Muskox	1	0.596	7.565	6.856	8.274
Artiodactyla	Bovidae	Bongo	1	0.597	8.875	8.274	9.477
Artiodactyla	Bovidae	Muskox	1	0.597	7.565	6.855	8.276
Artiodactyla	Bovidae	Bongo	1	0.598	8.876	8.274	9.477
Artiodactyla	Bovidae	Muskox	1	0.598	7.566	6.854	8.278
Artiodactyla	Bovidae	Bongo	1	0.599	8.876	8.274	9.478
Artiodactyla	Bovidae	Muskox	1	0.599	7.566	6.853	8.28
Artiodactyla	Bovidae	Bongo	1	0.6	8.877	8.274	9.479
Artiodactyla	Bovidae	Muskox	1	0.6	7.567	6.852	8.282
Artiodactyla	Bovidae	Bongo	1	0.601	8.877	8.274	9.48
Artiodactyla	Bovidae	Muskox	1	0.601	7.567	6.851	8.284
Artiodactyla	Bovidae	Bongo	1	0.602	8.877	8.274	9.481
Artiodactyla	Bovidae	Muskox	1	0.602	7.568	6.85	8.285
Artiodactyla	Bovidae	Bongo	1	0.603	8.878	8.274	9.482
Artiodactyla	Bovidae	Muskox	1	0.603	7.568	6.849	8.287
Artiodactyla	Bovidae	Bongo	1	0.604	8.878	8.274	9.482
Artiodactyla	Bovidae	Muskox	1	0.604	7.568	6.848	8.289
Artiodactyla	Bovidae	Bongo	1	0.605	8.878	8.274	9.483
Artiodactyla	Bovidae	Muskox	1	0.605	7.569	6.847	8.291
Artiodactyla	Bovidae	Bongo	1	0.606	8.879	8.273	9.484
Artiodactyla	Bovidae	Muskox	1	0.606	7.569	6.845	8.292
Artiodactyla	Bovidae	Bongo	1	0.607	8.879	8.273	9.485
Artiodactyla	Bovidae	Muskox	1	0.607	7.569	6.844	8.294
Artiodactyla	Bovidae	Bongo	1	0.608	8.879	8.273	9.485
Artiodactyla	Bovidae	Muskox	1	0.608	7.569	6.843	8.296
Artiodactyla	Bovidae	Bongo	1	0.609	8.879	8.273	9.486
Artiodactyla	Bovidae	Muskox	1	0.609	7.57	6.842	8.297
Artiodactyla	Bovidae	Bongo	1	0.61	8.88	8.272	9.487
Artiodactyla	Bovidae	Muskox	1	0.61	7.57	6.841	8.299
Artiodactyla	Bovidae	Bongo	1	0.611	8.88	8.272	9.487
Artiodactyla	Bovidae	Muskox	1	0.611	7.57	6.839	8.3
Artiodactyla	Bovidae	Bongo	1	0.612	8.88	8.272	9.488
Artiodactyla	Bovidae	Muskox	1	0.612	7.57	6.838	8.302
Artiodactyla	Bovidae	Bongo	1	0.613	8.88	8.271	9.489
Artiodactyla	Bovidae	Muskox	1	0.613	7.57	6.837	8.304
Artiodactyla	Bovidae	Bongo	1	0.614	8.88	8.271	9.489
Artiodactyla	Bovidae	Muskox	1	0.614	7.57	6.835	8.305
Artiodactyla	Bovidae	Bongo	1	0.615	8.88	8.27	9.49
Artiodactyla	Bovidae	Muskox	1	0.615	7.57	6.834	8.307
Artiodactyla	Bovidae	Bongo	1	0.616	8.88	8.27	9.49
Artiodactyla	Bovidae	Muskox	1	0.616	7.57	6.832	8.308
Artiodactyla	Bovidae	Bongo	1	0.617	8.88	8.269	9.491
Artiodactyla	Bovidae	Muskox	1	0.617	7.57	6.831	8.309
Artiodactyla	Bovidae	Bongo	1	0.618	8.88	8.269	9.491
Artiodactyla	Bovidae	Muskox	1	0.618	7.57	6.829	8.311
Artiodactyla	Bovidae	Bongo	1	0.619	8.88	8.268	9.492
Artiodactyla	Bovidae	Muskox	1	0.619	7.57	6.828	8.312
Artiodactyla	Bovidae	Bongo	1	0.62	8.88	8.267	9.492
Artiodactyla	Bovidae	Muskox	1	0.62	7.57	6.826	8.314
Artiodactyla	Bovidae	Bongo	1	0.621	8.88	8.267	9.493
Artiodactyla	Bovidae	Muskox	1	0.621	7.57	6.825	8.315
Artiodactyla	Bovidae	Bongo	1	0.622	8.879	8.266	9.493
Artiodactyla	Bovidae	Muskox	1	0.622	7.57	6.823	8.316
Artiodactyla	Bovidae	Bongo	1	0.623	8.879	8.265	9.493
Artiodactyla	Bovidae	Muskox	1	0.623	7.569	6.821	8.317
Artiodactyla	Bovidae	Bongo	1	0.624	8.879	8.264	9.494
Artiodactyla	Bovidae	Muskox	1	0.624	7.569	6.82	8.319
Artiodactyla	Bovidae	Bongo	1	0.625	8.879	8.264	9.494
Artiodactyla	Bovidae	Muskox	1	0.625	7.569	6.818	8.32
Artiodactyla	Bovidae	Bongo	1	0.626	8.879	8.263	9.494
Artiodactyla	Bovidae	Muskox	1	0.626	7.569	6.816	8.321
Artiodactyla	Bovidae	Bongo	1	0.627	8.878	8.262	9.495
Artiodactyla	Bovidae	Muskox	1	0.627	7.568	6.815	8.322
Artiodactyla	Bovidae	Bongo	1	0.628	8.878	8.261	9.495
Artiodactyla	Bovidae	Muskox	1	0.628	7.568	6.813	8.323
Artiodactyla	Bovidae	Bongo	1	0.629	8.878	8.26	9.495
Artiodactyla	Bovidae	Muskox	1	0.629	7.568	6.811	8.324
Artiodactyla	Bovidae	Bongo	1	0.63	8.877	8.259	9.495
Artiodactyla	Bovidae	Muskox	1	0.63	7.567	6.809	8.326
Artiodactyla	Bovidae	Bongo	1	0.631	8.877	8.258	9.496
Artiodactyla	Bovidae	Muskox	1	0.631	7.567	6.807	8.327
Artiodactyla	Bovidae	Bongo	1	0.632	8.876	8.257	9.496
Artiodactyla	Bovidae	Muskox	1	0.632	7.567	6.805	8.328
Artiodactyla	Bovidae	Bongo	1	0.633	8.876	8.256	9.496
Artiodactyla	Bovidae	Muskox	1	0.633	7.566	6.804	8.329
Artiodactyla	Bovidae	Bongo	1	0.634	8.875	8.255	9.496
Artiodactyla	Bovidae	Muskox	1	0.634	7.566	6.802	8.33
Artiodactyla	Bovidae	Bongo	1	0.635	8.875	8.254	9.496
Artiodactyla	Bovidae	Muskox	1	0.635	7.565	6.8	8.331
Artiodactyla	Bovidae	Bongo	1	0.636	8.874	8.253	9.496
Artiodactyla	Bovidae	Muskox	1	0.636	7.565	6.798	8.331
Artiodactyla	Bovidae	Bongo	1	0.637	8.874	8.251	9.496
Artiodactyla	Bovidae	Muskox	1	0.637	7.564	6.796	8.332
Artiodactyla	Bovidae	Bongo	1	0.638	8.873	8.25	9.496
Artiodactyla	Bovidae	Muskox	1	0.638	7.563	6.794	8.333
Artiodactyla	Bovidae	Bongo	1	0.639	8.873	8.249	9.496
Artiodactyla	Bovidae	Muskox	1	0.639	7.563	6.792	8.334
Artiodactyla	Bovidae	Bongo	1	0.64	8.872	8.248	9.496
Artiodactyla	Bovidae	Muskox	1	0.64	7.562	6.79	8.335
Artiodactyla	Bovidae	Bongo	1	0.641	8.871	8.246	9.496
Artiodactyla	Bovidae	Muskox	1	0.641	7.562	6.787	8.336
Artiodactyla	Bovidae	Bongo	1	0.642	8.871	8.245	9.496
Artiodactyla	Bovidae	Muskox	1	0.642	7.561	6.785	8.336
Artiodactyla	Bovidae	Bongo	1	0.643	8.87	8.244	9.496
Artiodactyla	Bovidae	Muskox	1	0.643	7.56	6.783	8.337
Artiodactyla	Bovidae	Bongo	1	0.644	8.869	8.242	9.496
Artiodactyla	Bovidae	Muskox	1	0.644	7.559	6.781	8.338
Artiodactyla	Bovidae	Bongo	1	0.645	8.868	8.241	9.496
Artiodactyla	Bovidae	Muskox	1	0.645	7.559	6.779	8.338
Artiodactyla	Bovidae	Bongo	1	0.646	8.868	8.239	9.496
Artiodactyla	Bovidae	Muskox	1	0.646	7.558	6.777	8.339
Artiodactyla	Bovidae	Bongo	1	0.647	8.867	8.238	9.496
Artiodactyla	Bovidae	Muskox	1	0.647	7.557	6.774	8.34
Artiodactyla	Bovidae	Bongo	1	0.648	8.866	8.236	9.495
Artiodactyla	Bovidae	Muskox	1	0.648	7.556	6.772	8.34
Artiodactyla	Bovidae	Bongo	1	0.649	8.865	8.235	9.495
Artiodactyla	Bovidae	Muskox	1	0.649	7.555	6.77	8.341
Artiodactyla	Bovidae	Bongo	1	0.65	8.864	8.233	9.495
Artiodactyla	Bovidae	Muskox	1	0.65	7.554	6.767	8.341
Artiodactyla	Bovidae	Bongo	1	0.651	8.863	8.232	9.495
Artiodactyla	Bovidae	Muskox	1	0.651	7.553	6.765	8.342
Artiodactyla	Bovidae	Bongo	1	0.652	8.862	8.23	9.494
Artiodactyla	Bovidae	Muskox	1	0.652	7.553	6.763	8.342
Artiodactyla	Bovidae	Bongo	1	0.653	8.861	8.229	9.494
Artiodactyla	Bovidae	Muskox	1	0.653	7.552	6.76	8.343
Artiodactyla	Bovidae	Bongo	1	0.654	8.86	8.227	9.494
Artiodactyla	Bovidae	Muskox	1	0.654	7.551	6.758	8.343
Artiodactyla	Bovidae	Bongo	1	0.655	8.859	8.225	9.493
Artiodactyla	Bovidae	Muskox	1	0.655	7.55	6.755	8.344
Artiodactyla	Bovidae	Bongo	1	0.656	8.858	8.224	9.493
Artiodactyla	Bovidae	Muskox	1	0.656	7.548	6.753	8.344
Artiodactyla	Bovidae	Bongo	1	0.657	8.857	8.222	9.492
Artiodactyla	Bovidae	Muskox	1	0.657	7.547	6.751	8.344
Artiodactyla	Bovidae	Bongo	1	0.658	8.856	8.22	9.492
Artiodactyla	Bovidae	Muskox	1	0.658	7.546	6.748	8.345
Artiodactyla	Bovidae	Bongo	1	0.659	8.855	8.218	9.492
Artiodactyla	Bovidae	Muskox	1	0.659	7.545	6.745	8.345
Artiodactyla	Bovidae	Bongo	1	0.66	8.854	8.217	9.491
Artiodactyla	Bovidae	Muskox	1	0.66	7.544	6.743	8.345
Artiodactyla	Bovidae	Bongo	1	0.661	8.853	8.215	9.491
Artiodactyla	Bovidae	Muskox	1	0.661	7.543	6.74	8.345
Artiodactyla	Bovidae	Bongo	1	0.662	8.851	8.213	9.49
Artiodactyla	Bovidae	Muskox	1	0.662	7.542	6.738	8.346
Artiodactyla	Bovidae	Bongo	1	0.663	8.85	8.211	9.489
Artiodactyla	Bovidae	Muskox	1	0.663	7.54	6.735	8.346
Artiodactyla	Bovidae	Bongo	1	0.664	8.849	8.209	9.489
Artiodactyla	Bovidae	Muskox	1	0.664	7.539	6.733	8.346
Artiodactyla	Bovidae	Bongo	1	0.665	8.848	8.207	9.488
Artiodactyla	Bovidae	Muskox	1	0.665	7.538	6.73	8.346
Artiodactyla	Bovidae	Bongo	1	0.666	8.846	8.205	9.488
Artiodactyla	Bovidae	Muskox	1	0.666	7.537	6.727	8.346
Artiodactyla	Bovidae	Bongo	1	0.667	8.845	8.203	9.487
Artiodactyla	Bovidae	Muskox	1	0.667	7.535	6.725	8.346
Artiodactyla	Bovidae	Bongo	1	0.668	8.844	8.201	9.486
Artiodactyla	Bovidae	Muskox	1	0.668	7.534	6.722	8.346
Artiodactyla	Bovidae	Bongo	1	0.669	8.842	8.199	9.485
Artiodactyla	Bovidae	Muskox	1	0.669	7.533	6.719	8.346
Artiodactyla	Bovidae	Bongo	1	0.67	8.841	8.197	9.485
Artiodactyla	Bovidae	Muskox	1	0.67	7.531	6.716	8.346
Artiodactyla	Bovidae	Bongo	1	0.671	8.84	8.195	9.484
Artiodactyla	Bovidae	Muskox	1	0.671	7.53	6.714	8.346
Artiodactyla	Bovidae	Bongo	1	0.672	8.838	8.193	9.483
Artiodactyla	Bovidae	Muskox	1	0.672	7.528	6.711	8.346
Artiodactyla	Bovidae	Bongo	1	0.673	8.837	8.191	9.482
Artiodactyla	Bovidae	Muskox	1	0.673	7.527	6.708	8.346
Artiodactyla	Bovidae	Bongo	1	0.674	8.835	8.189	9.481
Artiodactyla	Bovidae	Muskox	1	0.674	7.525	6.705	8.345
Artiodactyla	Bovidae	Bongo	1	0.675	8.834	8.187	9.481
Artiodactyla	Bovidae	Muskox	1	0.675	7.524	6.703	8.345
Artiodactyla	Bovidae	Bongo	1	0.676	8.832	8.185	9.48
Artiodactyla	Bovidae	Muskox	1	0.676	7.522	6.7	8.345
Artiodactyla	Bovidae	Bongo	1	0.677	8.831	8.183	9.479
Artiodactyla	Bovidae	Muskox	1	0.677	7.521	6.697	8.345
Artiodactyla	Bovidae	Bongo	1	0.678	8.829	8.18	9.478
Artiodactyla	Bovidae	Muskox	1	0.678	7.519	6.694	8.345
Artiodactyla	Bovidae	Bongo	1	0.679	8.827	8.178	9.477
Artiodactyla	Bovidae	Muskox	1	0.679	7.518	6.691	8.344
Artiodactyla	Bovidae	Bongo	1	0.68	8.826	8.176	9.476
Artiodactyla	Bovidae	Muskox	1	0.68	7.516	6.688	8.344
Artiodactyla	Bovidae	Bongo	1	0.681	8.824	8.174	9.475
Artiodactyla	Bovidae	Muskox	1	0.681	7.514	6.685	8.343
Artiodactyla	Bovidae	Bongo	1	0.682	8.822	8.171	9.474
Artiodactyla	Bovidae	Muskox	1	0.682	7.513	6.682	8.343
Artiodactyla	Bovidae	Bongo	1	0.683	8.821	8.169	9.472
Artiodactyla	Bovidae	Muskox	1	0.683	7.511	6.679	8.343
Artiodactyla	Bovidae	Bongo	1	0.684	8.819	8.167	9.471
Artiodactyla	Bovidae	Muskox	1	0.684	7.509	6.676	8.342
Artiodactyla	Bovidae	Bongo	1	0.685	8.817	8.164	9.47
Artiodactyla	Bovidae	Muskox	1	0.685	7.508	6.673	8.342
Artiodactyla	Bovidae	Bongo	1	0.686	8.816	8.162	9.469
Artiodactyla	Bovidae	Muskox	1	0.686	7.506	6.67	8.341
Artiodactyla	Bovidae	Bongo	1	0.687	8.814	8.16	9.468
Artiodactyla	Bovidae	Muskox	1	0.687	7.504	6.667	8.341
Artiodactyla	Bovidae	Bongo	1	0.688	8.812	8.157	9.467
Artiodactyla	Bovidae	Muskox	1	0.688	7.502	6.664	8.34
Artiodactyla	Bovidae	Bongo	1	0.689	8.81	8.155	9.465
Artiodactyla	Bovidae	Muskox	1	0.689	7.5	6.661	8.339
Artiodactyla	Bovidae	Bongo	1	0.69	8.808	8.153	9.464
Artiodactyla	Bovidae	Muskox	1	0.69	7.498	6.658	8.339
Artiodactyla	Bovidae	Bongo	1	0.691	8.806	8.15	9.463
Artiodactyla	Bovidae	Muskox	1	0.691	7.497	6.655	8.338
Artiodactyla	Bovidae	Bongo	1	0.692	8.804	8.148	9.461
Artiodactyla	Bovidae	Muskox	1	0.692	7.495	6.652	8.337
Artiodactyla	Bovidae	Bongo	1	0.693	8.803	8.145	9.46
Artiodactyla	Bovidae	Muskox	1	0.693	7.493	6.649	8.337
Artiodactyla	Bovidae	Bongo	1	0.694	8.801	8.143	9.459
Artiodactyla	Bovidae	Muskox	1	0.694	7.491	6.646	8.336
Artiodactyla	Bovidae	Bongo	1	0.695	8.799	8.14	9.457
Artiodactyla	Bovidae	Muskox	1	0.695	7.489	6.642	8.335
Artiodactyla	Bovidae	Bongo	1	0.696	8.797	8.138	9.456
Artiodactyla	Bovidae	Muskox	1	0.696	7.487	6.639	8.334
Artiodactyla	Bovidae	Bongo	1	0.697	8.795	8.135	9.454
Artiodactyla	Bovidae	Muskox	1	0.697	7.485	6.636	8.334
Artiodactyla	Bovidae	Bongo	1	0.698	8.793	8.133	9.453
Artiodactyla	Bovidae	Muskox	1	0.698	7.483	6.633	8.333
Artiodactyla	Bovidae	Bongo	1	0.699	8.791	8.13	9.451
Artiodactyla	Bovidae	Muskox	1	0.699	7.481	6.63	8.332
Artiodactyla	Bovidae	Bongo	1	0.7	8.788	8.127	9.45
Artiodactyla	Bovidae	Muskox	1	0.7	7.479	6.627	8.331
Artiodactyla	Bovidae	Bongo	1	0.701	8.786	8.125	9.448
Artiodactyla	Bovidae	Muskox	1	0.701	7.477	6.623	8.33
Artiodactyla	Bovidae	Bongo	1	0.702	8.784	8.122	9.446
Artiodactyla	Bovidae	Muskox	1	0.702	7.474	6.62	8.329
Artiodactyla	Bovidae	Bongo	1	0.703	8.782	8.12	9.445
Artiodactyla	Bovidae	Muskox	1	0.703	7.472	6.617	8.328
Artiodactyla	Bovidae	Bongo	1	0.704	8.78	8.117	9.443
Artiodactyla	Bovidae	Muskox	1	0.704	7.47	6.614	8.327
Artiodactyla	Bovidae	Bongo	1	0.705	8.778	8.114	9.441
Artiodactyla	Bovidae	Muskox	1	0.705	7.468	6.61	8.326
Artiodactyla	Bovidae	Bongo	1	0.706	8.776	8.112	9.439
Artiodactyla	Bovidae	Muskox	1	0.706	7.466	6.607	8.325
Artiodactyla	Bovidae	Bongo	1	0.707	8.773	8.109	9.438
Artiodactyla	Bovidae	Muskox	1	0.707	7.464	6.604	8.323
Artiodactyla	Bovidae	Bongo	1	0.708	8.771	8.106	9.436
Artiodactyla	Bovidae	Muskox	1	0.708	7.461	6.6	8.322
Artiodactyla	Bovidae	Bongo	1	0.709	8.769	8.103	9.434
Artiodactyla	Bovidae	Muskox	1	0.709	7.459	6.597	8.321
Artiodactyla	Bovidae	Bongo	1	0.71	8.766	8.101	9.432
Artiodactyla	Bovidae	Muskox	1	0.71	7.457	6.594	8.32
Artiodactyla	Bovidae	Bongo	1	0.711	8.764	8.098	9.43
Artiodactyla	Bovidae	Muskox	1	0.711	7.454	6.59	8.318
Artiodactyla	Bovidae	Bongo	1	0.712	8.762	8.095	9.428
Artiodactyla	Bovidae	Muskox	1	0.712	7.452	6.587	8.317
Artiodactyla	Bovidae	Bongo	1	0.713	8.759	8.092	9.426
Artiodactyla	Bovidae	Muskox	1	0.713	7.45	6.584	8.316
Artiodactyla	Bovidae	Bongo	1	0.714	8.757	8.09	9.424
Artiodactyla	Bovidae	Muskox	1	0.714	7.447	6.58	8.314
Artiodactyla	Bovidae	Bongo	1	0.715	8.755	8.087	9.422
Artiodactyla	Bovidae	Muskox	1	0.715	7.445	6.577	8.313
Artiodactyla	Bovidae	Bongo	1	0.716	8.752	8.084	9.42
Artiodactyla	Bovidae	Muskox	1	0.716	7.442	6.573	8.312
Artiodactyla	Bovidae	Bongo	1	0.717	8.75	8.081	9.418
Artiodactyla	Bovidae	Muskox	1	0.717	7.44	6.57	8.31
Artiodactyla	Bovidae	Bongo	1	0.718	8.747	8.078	9.416
Artiodactyla	Bovidae	Muskox	1	0.718	7.438	6.567	8.309
Artiodactyla	Bovidae	Bongo	1	0.719	8.745	8.076	9.414
Artiodactyla	Bovidae	Muskox	1	0.719	7.435	6.563	8.307
Artiodactyla	Bovidae	Bongo	1	0.72	8.742	8.073	9.412
Artiodactyla	Bovidae	Muskox	1	0.72	7.433	6.56	8.306
Artiodactyla	Bovidae	Bongo	1	0.721	8.74	8.07	9.41
Artiodactyla	Bovidae	Muskox	1	0.721	7.43	6.556	8.304
Artiodactyla	Bovidae	Bongo	1	0.722	8.737	8.067	9.408
Artiodactyla	Bovidae	Muskox	1	0.722	7.428	6.553	8.302
Artiodactyla	Bovidae	Bongo	1	0.723	8.735	8.064	9.405
Artiodactyla	Bovidae	Muskox	1	0.723	7.425	6.549	8.301
Artiodactyla	Bovidae	Bongo	1	0.724	8.732	8.061	9.403
Artiodactyla	Bovidae	Muskox	1	0.724	7.422	6.546	8.299
Artiodactyla	Bovidae	Bongo	1	0.725	8.73	8.058	9.401
Artiodactyla	Bovidae	Muskox	1	0.725	7.42	6.542	8.297
Artiodactyla	Bovidae	Bongo	1	0.726	8.727	8.055	9.399
Artiodactyla	Bovidae	Muskox	1	0.726	7.417	6.539	8.296
Artiodactyla	Bovidae	Bongo	1	0.727	8.724	8.052	9.396
Artiodactyla	Bovidae	Muskox	1	0.727	7.415	6.535	8.294
Artiodactyla	Bovidae	Bongo	1	0.728	8.722	8.05	9.394
Artiodactyla	Bovidae	Muskox	1	0.728	7.412	6.532	8.292
Artiodactyla	Bovidae	Bongo	1	0.729	8.719	8.047	9.391
Artiodactyla	Bovidae	Muskox	1	0.729	7.409	6.528	8.29
Artiodactyla	Bovidae	Bongo	1	0.73	8.716	8.044	9.389
Artiodactyla	Bovidae	Muskox	1	0.73	7.406	6.525	8.288
Artiodactyla	Bovidae	Bongo	1	0.731	8.714	8.041	9.387
Artiodactyla	Bovidae	Muskox	1	0.731	7.404	6.521	8.287
Artiodactyla	Bovidae	Bongo	1	0.732	8.711	8.038	9.384
Artiodactyla	Bovidae	Muskox	1	0.732	7.401	6.517	8.285
Artiodactyla	Bovidae	Bongo	1	0.733	8.708	8.035	9.381
Artiodactyla	Bovidae	Muskox	1	0.733	7.398	6.514	8.283
Artiodactyla	Bovidae	Bongo	1	0.734	8.705	8.032	9.379
Artiodactyla	Bovidae	Muskox	1	0.734	7.396	6.51	8.281
Artiodactyla	Bovidae	Bongo	1	0.735	8.703	8.029	9.376
Artiodactyla	Bovidae	Muskox	1	0.735	7.393	6.507	8.279
Artiodactyla	Bovidae	Bongo	1	0.736	8.7	8.026	9.374
Artiodactyla	Bovidae	Muskox	1	0.736	7.39	6.503	8.277
Artiodactyla	Bovidae	Bongo	1	0.737	8.697	8.023	9.371
Artiodactyla	Bovidae	Muskox	1	0.737	7.387	6.499	8.275
Artiodactyla	Bovidae	Bongo	1	0.738	8.694	8.02	9.368
Artiodactyla	Bovidae	Muskox	1	0.738	7.384	6.496	8.273
Artiodactyla	Bovidae	Bongo	1	0.739	8.691	8.016	9.366
Artiodactyla	Bovidae	Muskox	1	0.739	7.381	6.492	8.27
Artiodactyla	Bovidae	Bongo	1	0.74	8.688	8.013	9.363
Artiodactyla	Bovidae	Muskox	1	0.74	7.378	6.489	8.268
Artiodactyla	Bovidae	Bongo	1	0.741	8.685	8.01	9.36
Artiodactyla	Bovidae	Muskox	1	0.741	7.376	6.485	8.266
Artiodactyla	Bovidae	Bongo	1	0.742	8.682	8.007	9.358
Artiodactyla	Bovidae	Muskox	1	0.742	7.373	6.481	8.264
Artiodactyla	Bovidae	Bongo	1	0.743	8.679	8.004	9.355
Artiodactyla	Bovidae	Muskox	1	0.743	7.37	6.478	8.262
Artiodactyla	Bovidae	Bongo	1	0.744	8.676	8.001	9.352
Artiodactyla	Bovidae	Muskox	1	0.744	7.367	6.474	8.259
Artiodactyla	Bovidae	Bongo	1	0.745	8.674	7.998	9.349
Artiodactyla	Bovidae	Muskox	1	0.745	7.364	6.47	8.257
Artiodactyla	Bovidae	Bongo	1	0.746	8.671	7.995	9.346
Artiodactyla	Bovidae	Muskox	1	0.746	7.361	6.467	8.255
Artiodactyla	Bovidae	Bongo	1	0.747	8.667	7.992	9.343
Artiodactyla	Bovidae	Muskox	1	0.747	7.358	6.463	8.253
Artiodactyla	Bovidae	Bongo	1	0.748	8.664	7.989	9.34
Artiodactyla	Bovidae	Muskox	1	0.748	7.355	6.459	8.25
Artiodactyla	Bovidae	Bongo	1	0.749	8.661	7.985	9.337
Artiodactyla	Bovidae	Muskox	1	0.749	7.352	6.455	8.248
Artiodactyla	Bovidae	Bongo	1	0.75	8.658	7.982	9.334
Artiodactyla	Bovidae	Muskox	1	0.75	7.349	6.452	8.245
Artiodactyla	Bovidae	Bongo	1	0.751	8.655	7.979	9.331
Artiodactyla	Bovidae	Muskox	1	0.751	7.345	6.448	8.243
Artiodactyla	Bovidae	Bongo	1	0.752	8.652	7.976	9.328
Artiodactyla	Bovidae	Muskox	1	0.752	7.342	6.444	8.24
Artiodactyla	Bovidae	Bongo	1	0.753	8.649	7.973	9.325
Artiodactyla	Bovidae	Muskox	1	0.753	7.339	6.44	8.238
Artiodactyla	Bovidae	Bongo	1	0.754	8.646	7.969	9.322
Artiodactyla	Bovidae	Muskox	1	0.754	7.336	6.437	8.235
Artiodactyla	Bovidae	Bongo	1	0.755	8.643	7.966	9.319
Artiodactyla	Bovidae	Muskox	1	0.755	7.333	6.433	8.233
Artiodactyla	Bovidae	Bongo	1	0.756	8.64	7.963	9.316
Artiodactyla	Bovidae	Muskox	1	0.756	7.33	6.429	8.23
Artiodactyla	Bovidae	Bongo	1	0.757	8.636	7.96	9.313
Artiodactyla	Bovidae	Muskox	1	0.757	7.327	6.425	8.228
Artiodactyla	Bovidae	Bongo	1	0.758	8.633	7.957	9.31
Artiodactyla	Bovidae	Muskox	1	0.758	7.323	6.421	8.225
Artiodactyla	Bovidae	Bongo	1	0.759	8.63	7.953	9.307
Artiodactyla	Bovidae	Muskox	1	0.759	7.32	6.418	8.223
Artiodactyla	Bovidae	Bongo	1	0.76	8.627	7.95	9.303
Artiodactyla	Bovidae	Muskox	1	0.76	7.317	6.414	8.22
Artiodactyla	Bovidae	Bongo	1	0.761	8.623	7.947	9.3
Artiodactyla	Bovidae	Muskox	1	0.761	7.314	6.41	8.217
Artiodactyla	Bovidae	Bongo	1	0.762	8.62	7.943	9.297
Artiodactyla	Bovidae	Muskox	1	0.762	7.31	6.406	8.214
Artiodactyla	Bovidae	Bongo	1	0.763	8.617	7.94	9.294
Artiodactyla	Bovidae	Muskox	1	0.763	7.307	6.402	8.212
Artiodactyla	Bovidae	Bongo	1	0.764	8.614	7.937	9.29
Artiodactyla	Bovidae	Muskox	1	0.764	7.304	6.398	8.209
Artiodactyla	Bovidae	Bongo	1	0.765	8.61	7.933	9.287
Artiodactyla	Bovidae	Muskox	1	0.765	7.3	6.395	8.206
Artiodactyla	Bovidae	Bongo	1	0.766	8.607	7.93	9.284
Artiodactyla	Bovidae	Muskox	1	0.766	7.297	6.391	8.203
Artiodactyla	Bovidae	Bongo	1	0.767	8.603	7.927	9.28
Artiodactyla	Bovidae	Muskox	1	0.767	7.294	6.387	8.201
Artiodactyla	Bovidae	Bongo	1	0.768	8.6	7.923	9.277
Artiodactyla	Bovidae	Muskox	1	0.768	7.29	6.383	8.198
Artiodactyla	Bovidae	Bongo	1	0.769	8.597	7.92	9.273
Artiodactyla	Bovidae	Muskox	1	0.769	7.287	6.379	8.195
Artiodactyla	Bovidae	Bongo	1	0.77	8.593	7.917	9.27
Artiodactyla	Bovidae	Muskox	1	0.77	7.284	6.375	8.192
Artiodactyla	Bovidae	Bongo	1	0.771	8.59	7.913	9.267
Artiodactyla	Bovidae	Muskox	1	0.771	7.28	6.371	8.189
Artiodactyla	Bovidae	Bongo	1	0.772	8.586	7.91	9.263
Artiodactyla	Bovidae	Muskox	1	0.772	7.277	6.367	8.186
Artiodactyla	Bovidae	Bongo	1	0.773	8.583	7.906	9.26
Artiodactyla	Bovidae	Muskox	1	0.773	7.273	6.363	8.183
Artiodactyla	Bovidae	Bongo	1	0.774	8.58	7.903	9.256
Artiodactyla	Bovidae	Muskox	1	0.774	7.27	6.359	8.18
Artiodactyla	Bovidae	Bongo	1	0.775	8.576	7.9	9.253
Artiodactyla	Bovidae	Muskox	1	0.775	7.266	6.355	8.177
Artiodactyla	Bovidae	Bongo	1	0.776	8.573	7.896	9.249
Artiodactyla	Bovidae	Muskox	1	0.776	7.263	6.351	8.174
Artiodactyla	Bovidae	Bongo	1	0.777	8.569	7.893	9.245
Artiodactyla	Bovidae	Muskox	1	0.777	7.259	6.347	8.171
Artiodactyla	Bovidae	Bongo	1	0.778	8.566	7.889	9.242
Artiodactyla	Bovidae	Muskox	1	0.778	7.256	6.343	8.168
Artiodactyla	Bovidae	Bongo	1	0.779	8.562	7.886	9.238
Artiodactyla	Bovidae	Muskox	1	0.779	7.252	6.339	8.165
Artiodactyla	Bovidae	Bongo	1	0.78	8.558	7.882	9.235
Artiodactyla	Bovidae	Muskox	1	0.78	7.249	6.335	8.162
Artiodactyla	Bovidae	Bongo	1	0.781	8.555	7.879	9.231
Artiodactyla	Bovidae	Muskox	1	0.781	7.245	6.331	8.159
Artiodactyla	Bovidae	Bongo	1	0.782	8.551	7.875	9.227
Artiodactyla	Bovidae	Muskox	1	0.782	7.241	6.327	8.156
Artiodactyla	Bovidae	Bongo	1	0.783	8.548	7.872	9.224
Artiodactyla	Bovidae	Muskox	1	0.783	7.238	6.323	8.152
Artiodactyla	Bovidae	Bongo	1	0.784	8.544	7.868	9.22
Artiodactyla	Bovidae	Muskox	1	0.784	7.234	6.319	8.149
Artiodactyla	Bovidae	Bongo	1	0.785	8.54	7.864	9.216
Artiodactyla	Bovidae	Muskox	1	0.785	7.231	6.315	8.146
Artiodactyla	Bovidae	Bongo	1	0.786	8.537	7.861	9.213
Artiodactyla	Bovidae	Muskox	1	0.786	7.227	6.311	8.143
Artiodactyla	Bovidae	Bongo	1	0.787	8.533	7.857	9.209
Artiodactyla	Bovidae	Muskox	1	0.787	7.223	6.307	8.14
Artiodactyla	Bovidae	Bongo	1	0.788	8.529	7.854	9.205
Artiodactyla	Bovidae	Muskox	1	0.788	7.22	6.303	8.136
Artiodactyla	Bovidae	Bongo	1	0.789	8.526	7.85	9.202
Artiodactyla	Bovidae	Muskox	1	0.789	7.216	6.299	8.133
Artiodactyla	Bovidae	Bongo	1	0.79	8.522	7.846	9.198
Artiodactyla	Bovidae	Muskox	1	0.79	7.212	6.295	8.13
Artiodactyla	Bovidae	Bongo	1	0.791	8.518	7.843	9.194
Artiodactyla	Bovidae	Muskox	1	0.791	7.209	6.29	8.127
Artiodactyla	Bovidae	Bongo	1	0.792	8.515	7.839	9.19
Artiodactyla	Bovidae	Muskox	1	0.792	7.205	6.286	8.123
Artiodactyla	Bovidae	Bongo	1	0.793	8.511	7.835	9.187
Artiodactyla	Bovidae	Muskox	1	0.793	7.201	6.282	8.12
Artiodactyla	Bovidae	Bongo	1	0.794	8.507	7.831	9.183
Artiodactyla	Bovidae	Muskox	1	0.794	7.197	6.278	8.117
Artiodactyla	Bovidae	Bongo	1	0.795	8.503	7.828	9.179
Artiodactyla	Bovidae	Muskox	1	0.795	7.194	6.274	8.113
Artiodactyla	Bovidae	Bongo	1	0.796	8.5	7.824	9.175
Artiodactyla	Bovidae	Muskox	1	0.796	7.19	6.269	8.11
Artiodactyla	Bovidae	Bongo	1	0.797	8.496	7.82	9.171
Artiodactyla	Bovidae	Muskox	1	0.797	7.186	6.265	8.107
Artiodactyla	Bovidae	Bongo	1	0.798	8.492	7.816	9.168
Artiodactyla	Bovidae	Muskox	1	0.798	7.182	6.261	8.103
Artiodactyla	Bovidae	Bongo	1	0.799	8.488	7.813	9.164
Artiodactyla	Bovidae	Muskox	1	0.799	7.178	6.257	8.1
Artiodactyla	Bovidae	Bongo	1	0.8	8.484	7.809	9.16
Artiodactyla	Bovidae	Muskox	1	0.8	7.175	6.252	8.097
Artiodactyla	Bovidae	Bongo	1	0.801	8.48	7.805	9.156
Artiodactyla	Bovidae	Muskox	1	0.801	7.171	6.248	8.093
Artiodactyla	Bovidae	Bongo	1	0.802	8.477	7.801	9.152
Artiodactyla	Bovidae	Muskox	1	0.802	7.167	6.244	8.09
Artiodactyla	Bovidae	Bongo	1	0.803	8.473	7.797	9.148
Artiodactyla	Bovidae	Muskox	1	0.803	7.163	6.24	8.086
Artiodactyla	Bovidae	Bongo	1	0.804	8.469	7.793	9.144
Artiodactyla	Bovidae	Muskox	1	0.804	7.159	6.235	8.083
Artiodactyla	Bovidae	Bongo	1	0.805	8.465	7.789	9.141
Artiodactyla	Bovidae	Muskox	1	0.805	7.155	6.231	8.079
Artiodactyla	Bovidae	Bongo	1	0.806	8.461	7.785	9.137
Artiodactyla	Bovidae	Muskox	1	0.806	7.151	6.227	8.076
Artiodactyla	Bovidae	Bongo	1	0.807	8.457	7.781	9.133
Artiodactyla	Bovidae	Muskox	1	0.807	7.147	6.222	8.073
Artiodactyla	Bovidae	Bongo	1	0.808	8.453	7.777	9.129
Artiodactyla	Bovidae	Muskox	1	0.808	7.143	6.218	8.069
Artiodactyla	Bovidae	Bongo	1	0.809	8.449	7.773	9.125
Artiodactyla	Bovidae	Muskox	1	0.809	7.139	6.213	8.066
Artiodactyla	Bovidae	Bongo	1	0.81	8.445	7.769	9.121
Artiodactyla	Bovidae	Muskox	1	0.81	7.136	6.209	8.062
Artiodactyla	Bovidae	Bongo	1	0.811	8.441	7.765	9.117
Artiodactyla	Bovidae	Muskox	1	0.811	7.132	6.204	8.059
Artiodactyla	Bovidae	Bongo	1	0.812	8.437	7.761	9.114
Artiodactyla	Bovidae	Muskox	1	0.812	7.128	6.2	8.055
Artiodactyla	Bovidae	Bongo	1	0.813	8.433	7.757	9.11
Artiodactyla	Bovidae	Muskox	1	0.813	7.124	6.196	8.052
Artiodactyla	Bovidae	Bongo	1	0.814	8.429	7.753	9.106
Artiodactyla	Bovidae	Muskox	1	0.814	7.12	6.191	8.048
Artiodactyla	Bovidae	Bongo	1	0.815	8.425	7.749	9.102
Artiodactyla	Bovidae	Muskox	1	0.815	7.116	6.187	8.045
Artiodactyla	Bovidae	Bongo	1	0.816	8.421	7.745	9.098
Artiodactyla	Bovidae	Muskox	1	0.816	7.112	6.182	8.041
Artiodactyla	Bovidae	Bongo	1	0.817	8.417	7.741	9.094
Artiodactyla	Bovidae	Muskox	1	0.817	7.108	6.177	8.038
Artiodactyla	Bovidae	Bongo	1	0.818	8.413	7.736	9.09
Artiodactyla	Bovidae	Muskox	1	0.818	7.103	6.173	8.034
Artiodactyla	Bovidae	Bongo	1	0.819	8.409	7.732	9.086
Artiodactyla	Bovidae	Muskox	1	0.819	7.099	6.168	8.031
Artiodactyla	Bovidae	Bongo	1	0.82	8.405	7.728	9.083
Artiodactyla	Bovidae	Muskox	1	0.82	7.095	6.164	8.027
Artiodactyla	Bovidae	Bongo	1	0.821	8.401	7.724	9.079
Artiodactyla	Bovidae	Muskox	1	0.821	7.091	6.159	8.024
Artiodactyla	Bovidae	Bongo	1	0.822	8.397	7.719	9.075
Artiodactyla	Bovidae	Muskox	1	0.822	7.087	6.154	8.02
Artiodactyla	Bovidae	Bongo	1	0.823	8.393	7.715	9.071
Artiodactyla	Bovidae	Muskox	1	0.823	7.083	6.15	8.016
Artiodactyla	Bovidae	Bongo	1	0.824	8.389	7.71	9.067
Artiodactyla	Bovidae	Muskox	1	0.824	7.079	6.145	8.013
Artiodactyla	Bovidae	Bongo	1	0.825	8.385	7.706	9.063
Artiodactyla	Bovidae	Muskox	1	0.825	7.075	6.14	8.009
Artiodactyla	Bovidae	Bongo	1	0.826	8.381	7.702	9.059
Artiodactyla	Bovidae	Muskox	1	0.826	7.071	6.136	8.006
Artiodactyla	Bovidae	Bongo	1	0.827	8.376	7.697	9.056
Artiodactyla	Bovidae	Muskox	1	0.827	7.067	6.131	8.002
Artiodactyla	Bovidae	Bongo	1	0.828	8.372	7.693	9.052
Artiodactyla	Bovidae	Muskox	1	0.828	7.062	6.126	7.999
Artiodactyla	Bovidae	Bongo	1	0.829	8.368	7.688	9.048
Artiodactyla	Bovidae	Muskox	1	0.829	7.058	6.121	7.995
Artiodactyla	Bovidae	Bongo	1	0.83	8.364	7.684	9.044
Artiodactyla	Bovidae	Muskox	1	0.83	7.054	6.116	7.992
Artiodactyla	Bovidae	Bongo	1	0.831	8.36	7.679	9.04
Artiodactyla	Bovidae	Muskox	1	0.831	7.05	6.112	7.988
Artiodactyla	Bovidae	Bongo	1	0.832	8.356	7.674	9.037
Artiodactyla	Bovidae	Muskox	1	0.832	7.046	6.107	7.985
Artiodactyla	Bovidae	Bongo	1	0.833	8.351	7.67	9.033
Artiodactyla	Bovidae	Muskox	1	0.833	7.042	6.102	7.981
Artiodactyla	Bovidae	Bongo	1	0.834	8.347	7.665	9.029
Artiodactyla	Bovidae	Muskox	1	0.834	7.037	6.097	7.978
Artiodactyla	Bovidae	Bongo	1	0.835	8.343	7.66	9.025
Artiodactyla	Bovidae	Muskox	1	0.835	7.033	6.092	7.974
Artiodactyla	Bovidae	Bongo	1	0.836	8.339	7.656	9.022
Artiodactyla	Bovidae	Muskox	1	0.836	7.029	6.087	7.971
Artiodactyla	Bovidae	Bongo	1	0.837	8.334	7.651	9.018
Artiodactyla	Bovidae	Muskox	1	0.837	7.025	6.082	7.967
Artiodactyla	Bovidae	Bongo	1	0.838	8.33	7.646	9.014
Artiodactyla	Bovidae	Muskox	1	0.838	7.02	6.077	7.964
Artiodactyla	Bovidae	Bongo	1	0.839	8.326	7.641	9.011
Artiodactyla	Bovidae	Muskox	1	0.839	7.016	6.072	7.96
Artiodactyla	Bovidae	Bongo	1	0.84	8.322	7.636	9.007
Artiodactyla	Bovidae	Muskox	1	0.84	7.012	6.067	7.957
Artiodactyla	Bovidae	Bongo	1	0.841	8.317	7.632	9.003
Artiodactyla	Bovidae	Muskox	1	0.841	7.008	6.062	7.953
Artiodactyla	Bovidae	Bongo	1	0.842	8.313	7.627	9
Artiodactyla	Bovidae	Muskox	1	0.842	7.003	6.057	7.95
Artiodactyla	Bovidae	Bongo	1	0.843	8.309	7.622	8.996
Artiodactyla	Bovidae	Muskox	1	0.843	6.999	6.052	7.946
Artiodactyla	Bovidae	Bongo	1	0.844	8.305	7.617	8.992
Artiodactyla	Bovidae	Muskox	1	0.844	6.995	6.047	7.943
Artiodactyla	Bovidae	Bongo	1	0.845	8.3	7.612	8.989
Artiodactyla	Bovidae	Muskox	1	0.845	6.99	6.042	7.939
Artiodactyla	Bovidae	Bongo	1	0.846	8.296	7.607	8.985
Artiodactyla	Bovidae	Muskox	1	0.846	6.986	6.036	7.936
Artiodactyla	Bovidae	Bongo	1	0.847	8.292	7.602	8.982
Artiodactyla	Bovidae	Muskox	1	0.847	6.982	6.031	7.932
Artiodactyla	Bovidae	Bongo	1	0.848	8.287	7.596	8.978
Artiodactyla	Bovidae	Muskox	1	0.848	6.977	6.026	7.929
Artiodactyla	Bovidae	Bongo	1	0.849	8.283	7.591	8.975
Artiodactyla	Bovidae	Muskox	1	0.849	6.973	6.021	7.926
Artiodactyla	Bovidae	Bongo	1	0.85	8.279	7.586	8.971
Artiodactyla	Bovidae	Muskox	1	0.85	6.969	6.015	7.922
Artiodactyla	Bovidae	Bongo	1	0.851	8.274	7.581	8.968
Artiodactyla	Bovidae	Muskox	1	0.851	6.964	6.01	7.919
Artiodactyla	Bovidae	Bongo	1	0.852	8.27	7.576	8.964
Artiodactyla	Bovidae	Muskox	1	0.852	6.96	6.005	7.915
Artiodactyla	Bovidae	Bongo	1	0.853	8.266	7.57	8.961
Artiodactyla	Bovidae	Muskox	1	0.853	6.956	5.999	7.912
Artiodactyla	Bovidae	Bongo	1	0.854	8.261	7.565	8.957
Artiodactyla	Bovidae	Muskox	1	0.854	6.951	5.994	7.909
Artiodactyla	Bovidae	Bongo	1	0.855	8.257	7.56	8.954
Artiodactyla	Bovidae	Muskox	1	0.855	6.947	5.989	7.905
Artiodactyla	Bovidae	Bongo	1	0.856	8.252	7.554	8.951
Artiodactyla	Bovidae	Muskox	1	0.856	6.943	5.983	7.902
Artiodactyla	Bovidae	Bongo	1	0.857	8.248	7.549	8.947
Artiodactyla	Bovidae	Muskox	1	0.857	6.938	5.978	7.899
Artiodactyla	Bovidae	Bongo	1	0.858	8.244	7.543	8.944
Artiodactyla	Bovidae	Muskox	1	0.858	6.934	5.972	7.895
Artiodactyla	Bovidae	Bongo	1	0.859	8.239	7.538	8.941
Artiodactyla	Bovidae	Muskox	1	0.859	6.929	5.967	7.892
Artiodactyla	Bovidae	Bongo	1	0.86	8.235	7.532	8.937
Artiodactyla	Bovidae	Muskox	1	0.86	6.925	5.961	7.889
Artiodactyla	Bovidae	Bongo	1	0.861	8.23	7.526	8.934
Artiodactyla	Bovidae	Muskox	1	0.861	6.92	5.956	7.885
Artiodactyla	Bovidae	Bongo	1	0.862	8.226	7.521	8.931
Artiodactyla	Bovidae	Muskox	1	0.862	6.916	5.95	7.882
Artiodactyla	Bovidae	Bongo	1	0.863	8.221	7.515	8.928
Artiodactyla	Bovidae	Muskox	1	0.863	6.912	5.944	7.879
Artiodactyla	Bovidae	Bongo	1	0.864	8.217	7.509	8.925
Artiodactyla	Bovidae	Muskox	1	0.864	6.907	5.939	7.876
Artiodactyla	Bovidae	Bongo	1	0.865	8.213	7.504	8.921
Artiodactyla	Bovidae	Muskox	1	0.865	6.903	5.933	7.873
Artiodactyla	Bovidae	Bongo	1	0.866	8.208	7.498	8.918
Artiodactyla	Bovidae	Muskox	1	0.866	6.898	5.927	7.869
Artiodactyla	Bovidae	Bongo	1	0.867	8.204	7.492	8.915
Artiodactyla	Bovidae	Muskox	1	0.867	6.894	5.921	7.866
Artiodactyla	Bovidae	Bongo	1	0.868	8.199	7.486	8.912
Artiodactyla	Bovidae	Muskox	1	0.868	6.889	5.916	7.863
Artiodactyla	Bovidae	Bongo	1	0.869	8.195	7.48	8.909
Artiodactyla	Bovidae	Muskox	1	0.869	6.885	5.91	7.86
Artiodactyla	Bovidae	Bongo	1	0.87	8.19	7.474	8.906
Artiodactyla	Bovidae	Muskox	1	0.87	6.88	5.904	7.857
Artiodactyla	Bovidae	Bongo	1	0.871	8.186	7.468	8.903
Artiodactyla	Bovidae	Muskox	1	0.871	6.876	5.898	7.854
Artiodactyla	Bovidae	Bongo	1	0.872	8.181	7.462	8.9
Artiodactyla	Bovidae	Muskox	1	0.872	6.871	5.892	7.851
Artiodactyla	Bovidae	Bongo	1	0.873	8.177	7.456	8.897
Artiodactyla	Bovidae	Muskox	1	0.873	6.867	5.886	7.848
Artiodactyla	Bovidae	Bongo	1	0.874	8.172	7.45	8.895
Artiodactyla	Bovidae	Muskox	1	0.874	6.862	5.88	7.844
Artiodactyla	Bovidae	Bongo	1	0.875	8.168	7.444	8.892
Artiodactyla	Bovidae	Muskox	1	0.875	6.858	5.874	7.841
Artiodactyla	Bovidae	Bongo	1	0.876	8.163	7.437	8.889
Artiodactyla	Bovidae	Muskox	1	0.876	6.853	5.868	7.838
Artiodactyla	Bovidae	Bongo	1	0.877	8.159	7.431	8.886
Artiodactyla	Bovidae	Muskox	1	0.877	6.849	5.862	7.835
Artiodactyla	Bovidae	Bongo	1	0.878	8.154	7.425	8.883
Artiodactyla	Bovidae	Muskox	1	0.878	6.844	5.856	7.833
Artiodactyla	Bovidae	Bongo	1	0.879	8.149	7.418	8.881
Artiodactyla	Bovidae	Muskox	1	0.879	6.84	5.85	7.83
Artiodactyla	Bovidae	Bongo	1	0.88	8.145	7.412	8.878
Artiodactyla	Bovidae	Muskox	1	0.88	6.835	5.844	7.827
Artiodactyla	Bovidae	Bongo	1	0.881	8.14	7.406	8.875
Artiodactyla	Bovidae	Muskox	1	0.881	6.831	5.837	7.824
Artiodactyla	Bovidae	Bongo	1	0.882	8.136	7.399	8.873
Artiodactyla	Bovidae	Muskox	1	0.882	6.826	5.831	7.821
Artiodactyla	Bovidae	Bongo	1	0.883	8.131	7.392	8.87
Artiodactyla	Bovidae	Muskox	1	0.883	6.821	5.825	7.818
Artiodactyla	Bovidae	Bongo	1	0.884	8.127	7.386	8.867
Artiodactyla	Bovidae	Muskox	1	0.884	6.817	5.819	7.815
Artiodactyla	Bovidae	Bongo	1	0.885	8.122	7.379	8.865
Artiodactyla	Bovidae	Muskox	1	0.885	6.812	5.812	7.812
Artiodactyla	Bovidae	Bongo	1	0.886	8.118	7.373	8.862
Artiodactyla	Bovidae	Muskox	1	0.886	6.808	5.806	7.81
Artiodactyla	Bovidae	Bongo	1	0.887	8.113	7.366	8.86
Artiodactyla	Bovidae	Muskox	1	0.887	6.803	5.799	7.807
Artiodactyla	Bovidae	Bongo	1	0.888	8.108	7.359	8.858
Artiodactyla	Bovidae	Muskox	1	0.888	6.799	5.793	7.804
Artiodactyla	Bovidae	Bongo	1	0.889	8.104	7.352	8.855
Artiodactyla	Bovidae	Muskox	1	0.889	6.794	5.787	7.801
Artiodactyla	Bovidae	Bongo	1	0.89	8.099	7.346	8.853
Artiodactyla	Bovidae	Muskox	1	0.89	6.789	5.78	7.799
Artiodactyla	Bovidae	Bongo	1	0.891	8.095	7.339	8.851
Artiodactyla	Bovidae	Muskox	1	0.891	6.785	5.773	7.796
Artiodactyla	Bovidae	Bongo	1	0.892	8.09	7.332	8.848
Artiodactyla	Bovidae	Muskox	1	0.892	6.78	5.767	7.793
Artiodactyla	Bovidae	Bongo	1	0.893	8.085	7.325	8.846
Artiodactyla	Bovidae	Muskox	1	0.893	6.776	5.76	7.791
Artiodactyla	Bovidae	Bongo	1	0.894	8.081	7.318	8.844
Artiodactyla	Bovidae	Muskox	1	0.894	6.771	5.754	7.788
Artiodactyla	Bovidae	Bongo	1	0.895	8.076	7.311	8.842
Artiodactyla	Bovidae	Muskox	1	0.895	6.766	5.747	7.786
Artiodactyla	Bovidae	Bongo	1	0.896	8.071	7.304	8.839
Artiodactyla	Bovidae	Muskox	1	0.896	6.762	5.74	7.783
Artiodactyla	Bovidae	Bongo	1	0.897	8.067	7.296	8.837
Artiodactyla	Bovidae	Muskox	1	0.897	6.757	5.734	7.781
Artiodactyla	Bovidae	Bongo	1	0.898	8.062	7.289	8.835
Artiodactyla	Bovidae	Muskox	1	0.898	6.752	5.727	7.778
Artiodactyla	Bovidae	Bongo	1	0.899	8.058	7.282	8.833
Artiodactyla	Bovidae	Muskox	1	0.899	6.748	5.72	7.776
Artiodactyla	Bovidae	Bongo	1	0.9	8.053	7.275	8.831
Artiodactyla	Bovidae	Muskox	1	0.9	6.743	5.713	7.773
Artiodactyla	Bovidae	Bongo	1	0.901	8.048	7.267	8.829
Artiodactyla	Bovidae	Muskox	1	0.901	6.738	5.706	7.771
Artiodactyla	Bovidae	Bongo	1	0.902	8.044	7.26	8.827
Artiodactyla	Bovidae	Muskox	1	0.902	6.734	5.699	7.768
Artiodactyla	Bovidae	Bongo	1	0.903	8.039	7.253	8.825
Artiodactyla	Bovidae	Muskox	1	0.903	6.729	5.692	7.766
Artiodactyla	Bovidae	Bongo	1	0.904	8.034	7.245	8.823
Artiodactyla	Bovidae	Muskox	1	0.904	6.725	5.685	7.764
Artiodactyla	Bovidae	Bongo	1	0.905	8.03	7.238	8.822
Artiodactyla	Bovidae	Muskox	1	0.905	6.72	5.678	7.761
Artiodactyla	Bovidae	Bongo	1	0.906	8.025	7.23	8.82
Artiodactyla	Bovidae	Muskox	1	0.906	6.715	5.671	7.759
Artiodactyla	Bovidae	Bongo	1	0.907	8.02	7.223	8.818
Artiodactyla	Bovidae	Muskox	1	0.907	6.711	5.664	7.757
Artiodactyla	Bovidae	Bongo	1	0.908	8.016	7.215	8.816
Artiodactyla	Bovidae	Muskox	1	0.908	6.706	5.657	7.755
Artiodactyla	Bovidae	Bongo	1	0.909	8.011	7.207	8.815
Artiodactyla	Bovidae	Muskox	1	0.909	6.701	5.65	7.752
Artiodactyla	Bovidae	Bongo	1	0.91	8.006	7.2	8.813
Artiodactyla	Bovidae	Muskox	1	0.91	6.696	5.643	7.75
Artiodactyla	Bovidae	Bongo	1	0.911	8.002	7.192	8.811
Artiodactyla	Bovidae	Muskox	1	0.911	6.692	5.635	7.748
Artiodactyla	Bovidae	Bongo	1	0.912	7.997	7.184	8.81
Artiodactyla	Bovidae	Muskox	1	0.912	6.687	5.628	7.746
Artiodactyla	Bovidae	Bongo	1	0.913	7.992	7.176	8.808
Artiodactyla	Bovidae	Muskox	1	0.913	6.682	5.621	7.744
Artiodactyla	Bovidae	Bongo	1	0.914	7.988	7.168	8.807
Artiodactyla	Bovidae	Muskox	1	0.914	6.678	5.614	7.742
Artiodactyla	Bovidae	Bongo	1	0.915	7.983	7.161	8.805
Artiodactyla	Bovidae	Muskox	1	0.915	6.673	5.606	7.74
Artiodactyla	Bovidae	Bongo	1	0.916	7.978	7.153	8.804
Artiodactyla	Bovidae	Muskox	1	0.916	6.668	5.599	7.738
Artiodactyla	Bovidae	Bongo	1	0.917	7.973	7.145	8.802
Artiodactyla	Bovidae	Muskox	1	0.917	6.664	5.591	7.736
Artiodactyla	Bovidae	Bongo	1	0.918	7.969	7.137	8.801
Artiodactyla	Bovidae	Muskox	1	0.918	6.659	5.584	7.734
Artiodactyla	Bovidae	Bongo	1	0.919	7.964	7.129	8.799
Artiodactyla	Bovidae	Muskox	1	0.919	6.654	5.576	7.732
Artiodactyla	Bovidae	Bongo	1	0.92	7.959	7.121	8.798
Artiodactyla	Bovidae	Muskox	1	0.92	6.649	5.569	7.73
Artiodactyla	Bovidae	Bongo	1	0.921	7.955	7.112	8.797
Artiodactyla	Bovidae	Muskox	1	0.921	6.645	5.561	7.728
Artiodactyla	Bovidae	Bongo	1	0.922	7.95	7.104	8.795
Artiodactyla	Bovidae	Muskox	1	0.922	6.64	5.554	7.726
Artiodactyla	Bovidae	Bongo	1	0.923	7.945	7.096	8.794
Artiodactyla	Bovidae	Muskox	1	0.923	6.635	5.546	7.725
Artiodactyla	Bovidae	Bongo	1	0.924	7.94	7.088	8.793
Artiodactyla	Bovidae	Muskox	1	0.924	6.631	5.538	7.723
Artiodactyla	Bovidae	Bongo	1	0.925	7.936	7.08	8.792
Artiodactyla	Bovidae	Muskox	1	0.925	6.626	5.531	7.721
Artiodactyla	Bovidae	Bongo	1	0.926	7.931	7.071	8.791
Artiodactyla	Bovidae	Muskox	1	0.926	6.621	5.523	7.719
Artiodactyla	Bovidae	Bongo	1	0.927	7.926	7.063	8.79
Artiodactyla	Bovidae	Muskox	1	0.927	6.616	5.515	7.717
Artiodactyla	Bovidae	Bongo	1	0.928	7.921	7.054	8.789
Artiodactyla	Bovidae	Muskox	1	0.928	6.612	5.508	7.716
Artiodactyla	Bovidae	Bongo	1	0.929	7.917	7.046	8.787
Artiodactyla	Bovidae	Muskox	1	0.929	6.607	5.5	7.714
Artiodactyla	Bovidae	Bongo	1	0.93	7.912	7.038	8.786
Artiodactyla	Bovidae	Muskox	1	0.93	6.602	5.492	7.713
Artiodactyla	Bovidae	Bongo	1	0.931	7.907	7.029	8.785
Artiodactyla	Bovidae	Muskox	1	0.931	6.597	5.484	7.711
Artiodactyla	Bovidae	Bongo	1	0.932	7.903	7.021	8.784
Artiodactyla	Bovidae	Muskox	1	0.932	6.593	5.476	7.709
Artiodactyla	Bovidae	Bongo	1	0.933	7.898	7.012	8.784
Artiodactyla	Bovidae	Muskox	1	0.933	6.588	5.468	7.708
Artiodactyla	Bovidae	Bongo	1	0.934	7.893	7.003	8.783
Artiodactyla	Bovidae	Muskox	1	0.934	6.583	5.46	7.706
Artiodactyla	Bovidae	Bongo	1	0.935	7.888	6.995	8.782
Artiodactyla	Bovidae	Muskox	1	0.935	6.578	5.452	7.705
Artiodactyla	Bovidae	Bongo	1	0.936	7.884	6.986	8.781
Artiodactyla	Bovidae	Muskox	1	0.936	6.574	5.444	7.703
Artiodactyla	Bovidae	Bongo	1	0.937	7.879	6.977	8.78
Artiodactyla	Bovidae	Muskox	1	0.937	6.569	5.436	7.702
Artiodactyla	Bovidae	Bongo	1	0.938	7.874	6.969	8.779
Artiodactyla	Bovidae	Muskox	1	0.938	6.564	5.428	7.7
Artiodactyla	Bovidae	Bongo	1	0.939	7.869	6.96	8.779
Artiodactyla	Bovidae	Muskox	1	0.939	6.559	5.42	7.699
Artiodactyla	Bovidae	Bongo	1	0.94	7.865	6.951	8.778
Artiodactyla	Bovidae	Muskox	1	0.94	6.555	5.412	7.698
Artiodactyla	Bovidae	Bongo	1	0.941	7.86	6.942	8.777
Artiodactyla	Bovidae	Muskox	1	0.941	6.55	5.404	7.696
Artiodactyla	Bovidae	Bongo	1	0.942	7.855	6.933	8.777
Artiodactyla	Bovidae	Muskox	1	0.942	6.545	5.395	7.695
Artiodactyla	Bovidae	Bongo	1	0.943	7.85	6.925	8.776
Artiodactyla	Bovidae	Muskox	1	0.943	6.54	5.387	7.694
Artiodactyla	Bovidae	Bongo	1	0.944	7.845	6.916	8.775
Artiodactyla	Bovidae	Muskox	1	0.944	6.536	5.379	7.693
Artiodactyla	Bovidae	Bongo	1	0.945	7.841	6.907	8.775
Artiodactyla	Bovidae	Muskox	1	0.945	6.531	5.37	7.691
Artiodactyla	Bovidae	Bongo	1	0.946	7.836	6.898	8.774
Artiodactyla	Bovidae	Muskox	1	0.946	6.526	5.362	7.69
Artiodactyla	Bovidae	Bongo	1	0.947	7.831	6.889	8.774
Artiodactyla	Bovidae	Muskox	1	0.947	6.521	5.354	7.689
Artiodactyla	Bovidae	Bongo	1	0.948	7.826	6.88	8.773
Artiodactyla	Bovidae	Muskox	1	0.948	6.517	5.345	7.688
Artiodactyla	Bovidae	Bongo	1	0.949	7.822	6.871	8.773
Artiodactyla	Bovidae	Muskox	1	0.949	6.512	5.337	7.687
Artiodactyla	Bovidae	Bongo	1	0.95	7.817	6.861	8.772
Artiodactyla	Bovidae	Muskox	1	0.95	6.507	5.329	7.686
Artiodactyla	Bovidae	Bongo	1	0.951	7.812	6.852	8.772
Artiodactyla	Bovidae	Muskox	1	0.951	6.502	5.32	7.684
Artiodactyla	Bovidae	Bongo	1	0.952	7.807	6.843	8.771
Artiodactyla	Bovidae	Muskox	1	0.952	6.498	5.312	7.683
Artiodactyla	Bovidae	Bongo	1	0.953	7.803	6.834	8.771
Artiodactyla	Bovidae	Muskox	1	0.953	6.493	5.303	7.682
Artiodactyla	Bovidae	Bongo	1	0.954	7.798	6.825	8.771
Artiodactyla	Bovidae	Muskox	1	0.954	6.488	5.295	7.681
Artiodactyla	Bovidae	Bongo	1	0.955	7.793	6.816	8.77
Artiodactyla	Bovidae	Muskox	1	0.955	6.483	5.286	7.68
Artiodactyla	Bovidae	Bongo	1	0.956	7.788	6.806	8.77
Artiodactyla	Bovidae	Muskox	1	0.956	6.478	5.277	7.679
Artiodactyla	Bovidae	Bongo	1	0.957	7.783	6.797	8.77
Artiodactyla	Bovidae	Muskox	1	0.957	6.474	5.269	7.678
Artiodactyla	Bovidae	Bongo	1	0.958	7.779	6.788	8.77
Artiodactyla	Bovidae	Muskox	1	0.958	6.469	5.26	7.678
Artiodactyla	Bovidae	Bongo	1	0.959	7.774	6.779	8.769
Artiodactyla	Bovidae	Muskox	1	0.959	6.464	5.252	7.677
Artiodactyla	Bovidae	Bongo	1	0.96	7.769	6.769	8.769
Artiodactyla	Bovidae	Muskox	1	0.96	6.459	5.243	7.676
Artiodactyla	Bovidae	Bongo	1	0.961	7.764	6.76	8.769
Artiodactyla	Bovidae	Muskox	1	0.961	6.455	5.234	7.675
Artiodactyla	Bovidae	Bongo	1	0.962	7.76	6.75	8.769
Artiodactyla	Bovidae	Muskox	1	0.962	6.45	5.225	7.674
Artiodactyla	Bovidae	Bongo	1	0.963	7.755	6.741	8.769
Artiodactyla	Bovidae	Muskox	1	0.963	6.445	5.217	7.673
Artiodactyla	Bovidae	Bongo	1	0.964	7.75	6.732	8.769
Artiodactyla	Bovidae	Muskox	1	0.964	6.44	5.208	7.673
Artiodactyla	Bovidae	Bongo	1	0.965	7.745	6.722	8.768
Artiodactyla	Bovidae	Muskox	1	0.965	6.435	5.199	7.672
Artiodactyla	Bovidae	Bongo	1	0.966	7.74	6.713	8.768
Artiodactyla	Bovidae	Muskox	1	0.966	6.431	5.19	7.671
Artiodactyla	Bovidae	Bongo	1	0.967	7.736	6.703	8.768
Artiodactyla	Bovidae	Muskox	1	0.967	6.426	5.181	7.67
Artiodactyla	Bovidae	Bongo	1	0.968	7.731	6.694	8.768
Artiodactyla	Bovidae	Muskox	1	0.968	6.421	5.173	7.67
Artiodactyla	Bovidae	Bongo	1	0.969	7.726	6.684	8.768
Artiodactyla	Bovidae	Muskox	1	0.969	6.416	5.164	7.669
Artiodactyla	Bovidae	Bongo	1	0.97	7.721	6.674	8.768
Artiodactyla	Bovidae	Muskox	1	0.97	6.412	5.155	7.668
Artiodactyla	Bovidae	Bongo	1	0.971	7.717	6.665	8.768
Artiodactyla	Bovidae	Muskox	1	0.971	6.407	5.146	7.668
Artiodactyla	Bovidae	Bongo	1	0.972	7.712	6.655	8.768
Artiodactyla	Bovidae	Muskox	1	0.972	6.402	5.137	7.667
Artiodactyla	Bovidae	Bongo	1	0.973	7.707	6.646	8.768
Artiodactyla	Bovidae	Muskox	1	0.973	6.397	5.128	7.667
Artiodactyla	Bovidae	Bongo	1	0.974	7.702	6.636	8.769
Artiodactyla	Bovidae	Muskox	1	0.974	6.392	5.119	7.666
Artiodactyla	Bovidae	Bongo	1	0.975	7.697	6.626	8.769
Artiodactyla	Bovidae	Muskox	1	0.975	6.388	5.11	7.665
Artiodactyla	Bovidae	Bongo	1	0.976	7.693	6.617	8.769
Artiodactyla	Bovidae	Muskox	1	0.976	6.383	5.101	7.665
Artiodactyla	Bovidae	Bongo	1	0.977	7.688	6.607	8.769
Artiodactyla	Bovidae	Muskox	1	0.977	6.378	5.092	7.664
Artiodactyla	Bovidae	Bongo	1	0.978	7.683	6.597	8.769
Artiodactyla	Bovidae	Muskox	1	0.978	6.373	5.083	7.664
Artiodactyla	Bovidae	Bongo	1	0.979	7.678	6.587	8.769
Artiodactyla	Bovidae	Muskox	1	0.979	6.368	5.073	7.663
Artiodactyla	Bovidae	Bongo	1	0.98	7.674	6.578	8.769
Artiodactyla	Bovidae	Muskox	1	0.98	6.364	5.064	7.663
Artiodactyla	Bovidae	Bongo	1	0.981	7.669	6.568	8.77
Artiodactyla	Bovidae	Muskox	1	0.981	6.359	5.055	7.663
Artiodactyla	Bovidae	Bongo	1	0.982	7.664	6.558	8.77
Artiodactyla	Bovidae	Muskox	1	0.982	6.354	5.046	7.662
Artiodactyla	Bovidae	Bongo	1	0.983	7.659	6.548	8.77
Artiodactyla	Bovidae	Muskox	1	0.983	6.349	5.037	7.662
Artiodactyla	Bovidae	Bongo	1	0.984	7.654	6.538	8.77
Artiodactyla	Bovidae	Muskox	1	0.984	6.345	5.028	7.661
Artiodactyla	Bovidae	Bongo	1	0.985	7.65	6.528	8.771
Artiodactyla	Bovidae	Muskox	1	0.985	6.34	5.018	7.661
Artiodactyla	Bovidae	Bongo	1	0.986	7.645	6.519	8.771
Artiodactyla	Bovidae	Muskox	1	0.986	6.335	5.009	7.661
Artiodactyla	Bovidae	Bongo	1	0.987	7.64	6.509	8.771
Artiodactyla	Bovidae	Muskox	1	0.987	6.33	5	7.66
Artiodactyla	Bovidae	Bongo	1	0.988	7.635	6.499	8.772
Artiodactyla	Bovidae	Muskox	1	0.988	6.325	4.991	7.66
Artiodactyla	Bovidae	Bongo	1	0.989	7.63	6.489	8.772
Artiodactyla	Bovidae	Muskox	1	0.989	6.321	4.981	7.66
Artiodactyla	Bovidae	Bongo	1	0.99	7.626	6.479	8.772
Artiodactyla	Bovidae	Muskox	1	0.99	6.316	4.972	7.66
Artiodactyla	Bovidae	Bongo	1	0.991	7.621	6.469	8.773
Artiodactyla	Bovidae	Muskox	1	0.991	6.311	4.963	7.659
Artiodactyla	Bovidae	Bongo	1	0.992	7.616	6.459	8.773
Artiodactyla	Bovidae	Muskox	1	0.992	6.306	4.953	7.659
Artiodactyla	Bovidae	Bongo	1	0.993	7.611	6.449	8.774
Artiodactyla	Bovidae	Muskox	1	0.993	6.302	4.944	7.659
Artiodactyla	Bovidae	Bongo	1	0.994	7.607	6.439	8.774
Artiodactyla	Bovidae	Muskox	1	0.994	6.297	4.935	7.659
Artiodactyla	Bovidae	Bongo	1	0.995	7.602	6.429	8.774
Artiodactyla	Bovidae	Muskox	1	0.995	6.292	4.925	7.659
Artiodactyla	Bovidae	Bongo	1	0.996	7.597	6.419	8.775
Artiodactyla	Bovidae	Muskox	1	0.996	6.287	4.916	7.658
Artiodactyla	Bovidae	Bongo	1	0.997	7.592	6.409	8.775
Artiodactyla	Bovidae	Muskox	1	0.997	6.282	4.906	7.658
Artiodactyla	Bovidae	Bongo	1	0.998	7.587	6.399	8.776
Artiodactyla	Bovidae	Muskox	1	0.998	6.278	4.897	7.658
Artiodactyla	Bovidae	Bongo	1	0.999	7.583	6.389	8.776
[truncated: 407,410 more rows]
