# Supplementary material for: Predicting daily lactation costs of marine mammals for use in bioenergetic models
Source: PLoS One. 2026 Jul 29;21(7):e0352443. doi: 10.1371/journal.pone.0352443 (PMC13419228; doi:10.1371/journal.pone.0352443)
Supplement: S5 Table — Predictions and associated lower and upper confidence intervals are provided as a proportion of time into lactation for each replicate dataset (Population) when it was necessary to simulate data, as described in the main text. (ZIP) [file pone.0352443.s019.zip › S5_Table.csv]

Order	AnalysisGroup	CommonName	Population	TimeIntoLactation	response	lower_ci	upper_ci
Carnivora	Phocidae	Gray seal	1	0	16.232	15.435	17.029
Carnivora	Phocidae	Harp seal	1	0	14.216	13.226	15.205
Carnivora	Phocidae	Hooded seal	1	0	16.388	15.103	17.673
Carnivora	Phocidae	Southern elephant seal	1	0	9.524	8.8	10.249
Carnivora	Phocidae	Bearded seal	1	0	13.123	10.845	15.4
Carnivora	Phocidae	Crabeater seal	1	0	15.039	13.203	16.874
Carnivora	Phocidae	Harbor seal	1	0	13.589	12.51	14.668
Carnivora	Phocidae	Northern elephant seal	1	0	12.023	10.979	13.066
Carnivora	Phocidae	Ringed seal	1	0	11.412	8.557	14.268
Carnivora	Phocidae	Spotted seal	1	0	13.1	11.274	14.926
Carnivora	Phocidae	Weddell seal	1	0	15.002	14.214	15.791
Carnivora	Phocidae	Gray seal	1	0.001	16.254	15.46	17.048
Carnivora	Phocidae	Harp seal	1	0.001	14.238	13.251	15.224
Carnivora	Phocidae	Hooded seal	1	0.001	16.41	15.127	17.693
Carnivora	Phocidae	Southern elephant seal	1	0.001	9.546	8.825	10.268
Carnivora	Phocidae	Bearded seal	1	0.001	13.145	10.868	15.421
Carnivora	Phocidae	Crabeater seal	1	0.001	15.061	13.227	16.895
Carnivora	Phocidae	Harbor seal	1	0.001	13.611	12.535	14.687
Carnivora	Phocidae	Northern elephant seal	1	0.001	12.045	11.003	13.086
Carnivora	Phocidae	Ringed seal	1	0.001	11.434	8.58	14.289
Carnivora	Phocidae	Spotted seal	1	0.001	13.122	11.297	14.947
Carnivora	Phocidae	Weddell seal	1	0.001	15.025	14.239	15.81
Carnivora	Phocidae	Gray seal	1	0.002	16.276	15.486	17.067
Carnivora	Phocidae	Harp seal	1	0.002	14.26	13.276	15.244
Carnivora	Phocidae	Hooded seal	1	0.002	16.432	15.152	17.712
Carnivora	Phocidae	Southern elephant seal	1	0.002	9.569	8.85	10.287
Carnivora	Phocidae	Bearded seal	1	0.002	13.167	10.892	15.442
Carnivora	Phocidae	Crabeater seal	1	0.002	15.083	13.25	16.916
Carnivora	Phocidae	Harbor seal	1	0.002	13.633	12.559	14.707
Carnivora	Phocidae	Northern elephant seal	1	0.002	12.067	11.028	13.105
Carnivora	Phocidae	Ringed seal	1	0.002	11.456	8.603	14.31
Carnivora	Phocidae	Spotted seal	1	0.002	13.144	11.321	14.968
Carnivora	Phocidae	Weddell seal	1	0.002	15.047	14.264	15.829
Carnivora	Phocidae	Gray seal	1	0.003	16.298	15.511	17.085
Carnivora	Phocidae	Harp seal	1	0.003	14.282	13.3	15.264
Carnivora	Phocidae	Hooded seal	1	0.003	16.454	15.176	17.732
Carnivora	Phocidae	Southern elephant seal	1	0.003	9.591	8.875	10.306
Carnivora	Phocidae	Bearded seal	1	0.003	13.189	10.915	15.463
Carnivora	Phocidae	Crabeater seal	1	0.003	15.105	13.274	16.937
Carnivora	Phocidae	Harbor seal	1	0.003	13.655	12.584	14.726
Carnivora	Phocidae	Northern elephant seal	1	0.003	12.089	11.053	13.125
Carnivora	Phocidae	Ringed seal	1	0.003	11.478	8.626	14.331
Carnivora	Phocidae	Spotted seal	1	0.003	13.166	11.344	14.988
Carnivora	Phocidae	Weddell seal	1	0.003	15.069	14.29	15.848
Carnivora	Phocidae	Gray seal	1	0.004	16.32	15.537	17.104
Carnivora	Phocidae	Harp seal	1	0.004	14.304	13.325	15.283
Carnivora	Phocidae	Hooded seal	1	0.004	16.476	15.2	17.752
Carnivora	Phocidae	Southern elephant seal	1	0.004	9.613	8.901	10.325
Carnivora	Phocidae	Bearded seal	1	0.004	13.211	10.938	15.484
Carnivora	Phocidae	Crabeater seal	1	0.004	15.127	13.297	16.957
Carnivora	Phocidae	Harbor seal	1	0.004	13.677	12.609	14.746
Carnivora	Phocidae	Northern elephant seal	1	0.004	12.111	11.078	13.145
Carnivora	Phocidae	Ringed seal	1	0.004	11.501	8.649	14.352
Carnivora	Phocidae	Spotted seal	1	0.004	13.188	11.368	15.009
Carnivora	Phocidae	Weddell seal	1	0.004	15.091	14.315	15.867
Carnivora	Phocidae	Gray seal	1	0.005	16.343	15.562	17.123
Carnivora	Phocidae	Harp seal	1	0.005	14.326	13.349	15.303
Carnivora	Phocidae	Hooded seal	1	0.005	16.498	15.225	17.772
Carnivora	Phocidae	Southern elephant seal	1	0.005	9.635	8.926	10.344
Carnivora	Phocidae	Bearded seal	1	0.005	13.233	10.962	15.505
Carnivora	Phocidae	Crabeater seal	1	0.005	15.149	13.32	16.978
Carnivora	Phocidae	Harbor seal	1	0.005	13.699	12.634	14.765
Carnivora	Phocidae	Northern elephant seal	1	0.005	12.133	11.102	13.164
Carnivora	Phocidae	Ringed seal	1	0.005	11.523	8.672	14.373
Carnivora	Phocidae	Spotted seal	1	0.005	13.21	11.391	15.03
Carnivora	Phocidae	Weddell seal	1	0.005	15.113	14.34	15.886
Carnivora	Phocidae	Gray seal	1	0.006	16.365	15.588	17.142
Carnivora	Phocidae	Harp seal	1	0.006	14.348	13.374	15.322
Carnivora	Phocidae	Hooded seal	1	0.006	16.521	15.249	17.792
Carnivora	Phocidae	Southern elephant seal	1	0.006	9.657	8.951	10.363
Carnivora	Phocidae	Bearded seal	1	0.006	13.255	10.985	15.526
Carnivora	Phocidae	Crabeater seal	1	0.006	15.171	13.344	16.999
Carnivora	Phocidae	Harbor seal	1	0.006	13.722	12.658	14.785
Carnivora	Phocidae	Northern elephant seal	1	0.006	12.155	11.127	13.184
Carnivora	Phocidae	Ringed seal	1	0.006	11.545	8.695	14.394
Carnivora	Phocidae	Spotted seal	1	0.006	13.233	11.414	15.051
Carnivora	Phocidae	Weddell seal	1	0.006	15.135	14.365	15.905
Carnivora	Phocidae	Gray seal	1	0.007	16.387	15.613	17.161
Carnivora	Phocidae	Harp seal	1	0.007	14.37	13.399	15.342
Carnivora	Phocidae	Hooded seal	1	0.007	16.543	15.273	17.812
Carnivora	Phocidae	Southern elephant seal	1	0.007	9.679	8.976	10.382
Carnivora	Phocidae	Bearded seal	1	0.007	13.277	11.008	15.546
Carnivora	Phocidae	Crabeater seal	1	0.007	15.194	13.367	17.02
Carnivora	Phocidae	Harbor seal	1	0.007	13.744	12.683	14.805
Carnivora	Phocidae	Northern elephant seal	1	0.007	12.177	11.152	13.203
Carnivora	Phocidae	Ringed seal	1	0.007	11.567	8.719	14.415
Carnivora	Phocidae	Spotted seal	1	0.007	13.255	11.438	15.072
Carnivora	Phocidae	Weddell seal	1	0.007	15.157	14.391	15.924
Carnivora	Phocidae	Gray seal	1	0.008	16.409	15.639	17.179
Carnivora	Phocidae	Harp seal	1	0.008	14.392	13.423	15.362
Carnivora	Phocidae	Hooded seal	1	0.008	16.565	15.298	17.832
Carnivora	Phocidae	Southern elephant seal	1	0.008	9.701	9.001	10.401
Carnivora	Phocidae	Bearded seal	1	0.008	13.299	11.032	15.567
Carnivora	Phocidae	Crabeater seal	1	0.008	15.216	13.391	17.041
Carnivora	Phocidae	Harbor seal	1	0.008	13.766	12.708	14.824
Carnivora	Phocidae	Northern elephant seal	1	0.008	12.199	11.176	13.223
Carnivora	Phocidae	Ringed seal	1	0.008	11.589	8.742	14.436
Carnivora	Phocidae	Spotted seal	1	0.008	13.277	11.461	15.092
Carnivora	Phocidae	Weddell seal	1	0.008	15.179	14.416	15.943
Carnivora	Phocidae	Gray seal	1	0.009	16.431	15.664	17.198
Carnivora	Phocidae	Harp seal	1	0.009	14.415	13.448	15.381
Carnivora	Phocidae	Hooded seal	1	0.009	16.587	15.322	17.852
Carnivora	Phocidae	Southern elephant seal	1	0.009	9.723	9.026	10.42
Carnivora	Phocidae	Bearded seal	1	0.009	13.322	11.055	15.588
Carnivora	Phocidae	Crabeater seal	1	0.009	15.238	13.414	17.062
Carnivora	Phocidae	Harbor seal	1	0.009	13.788	12.732	14.844
Carnivora	Phocidae	Northern elephant seal	1	0.009	12.222	11.201	13.242
Carnivora	Phocidae	Ringed seal	1	0.009	11.611	8.765	14.458
Carnivora	Phocidae	Spotted seal	1	0.009	13.299	11.485	15.113
Carnivora	Phocidae	Weddell seal	1	0.009	15.202	14.441	15.962
Carnivora	Phocidae	Gray seal	1	0.01	16.453	15.689	17.217
Carnivora	Phocidae	Harp seal	1	0.01	14.437	13.472	15.401
Carnivora	Phocidae	Hooded seal	1	0.01	16.609	15.346	17.872
Carnivora	Phocidae	Southern elephant seal	1	0.01	9.745	9.052	10.439
Carnivora	Phocidae	Bearded seal	1	0.01	13.344	11.078	15.609
Carnivora	Phocidae	Crabeater seal	1	0.01	15.26	13.437	17.082
Carnivora	Phocidae	Harbor seal	1	0.01	13.81	12.757	14.863
Carnivora	Phocidae	Northern elephant seal	1	0.01	12.244	11.225	13.262
Carnivora	Phocidae	Ringed seal	1	0.01	11.633	8.788	14.479
Carnivora	Phocidae	Spotted seal	1	0.01	13.321	11.508	15.134
Carnivora	Phocidae	Weddell seal	1	0.01	15.224	14.467	15.981
Carnivora	Phocidae	Gray seal	1	0.011	16.475	15.715	17.236
Carnivora	Phocidae	Harp seal	1	0.011	14.459	13.497	15.421
Carnivora	Phocidae	Hooded seal	1	0.011	16.631	15.371	17.892
Carnivora	Phocidae	Southern elephant seal	1	0.011	9.768	9.077	10.459
Carnivora	Phocidae	Bearded seal	1	0.011	13.366	11.101	15.63
Carnivora	Phocidae	Crabeater seal	1	0.011	15.282	13.461	17.103
Carnivora	Phocidae	Harbor seal	1	0.011	13.832	12.782	14.883
Carnivora	Phocidae	Northern elephant seal	1	0.011	12.266	11.25	13.282
Carnivora	Phocidae	Ringed seal	1	0.011	11.655	8.811	14.5
Carnivora	Phocidae	Spotted seal	1	0.011	13.343	11.531	15.155
Carnivora	Phocidae	Weddell seal	1	0.011	15.246	14.492	16
Carnivora	Phocidae	Gray seal	1	0.012	16.497	15.74	17.255
Carnivora	Phocidae	Harp seal	1	0.012	14.481	13.521	15.44
Carnivora	Phocidae	Hooded seal	1	0.012	16.653	15.395	17.912
Carnivora	Phocidae	Southern elephant seal	1	0.012	9.79	9.102	10.478
Carnivora	Phocidae	Bearded seal	1	0.012	13.388	11.125	15.651
Carnivora	Phocidae	Crabeater seal	1	0.012	15.304	13.484	17.124
Carnivora	Phocidae	Harbor seal	1	0.012	13.854	12.806	14.902
Carnivora	Phocidae	Northern elephant seal	1	0.012	12.288	11.275	13.301
Carnivora	Phocidae	Ringed seal	1	0.012	11.678	8.834	14.521
Carnivora	Phocidae	Spotted seal	1	0.012	13.365	11.555	15.176
Carnivora	Phocidae	Weddell seal	1	0.012	15.268	14.517	16.019
Carnivora	Phocidae	Gray seal	1	0.013	16.52	15.766	17.273
Carnivora	Phocidae	Harp seal	1	0.013	14.503	13.546	15.46
Carnivora	Phocidae	Hooded seal	1	0.013	16.675	15.419	17.931
Carnivora	Phocidae	Southern elephant seal	1	0.013	9.812	9.127	10.497
Carnivora	Phocidae	Bearded seal	1	0.013	13.41	11.148	15.672
Carnivora	Phocidae	Crabeater seal	1	0.013	15.326	13.507	17.145
Carnivora	Phocidae	Harbor seal	1	0.013	13.876	12.831	14.922
Carnivora	Phocidae	Northern elephant seal	1	0.013	12.31	11.299	13.321
Carnivora	Phocidae	Ringed seal	1	0.013	11.7	8.857	14.542
Carnivora	Phocidae	Spotted seal	1	0.013	13.387	11.578	15.197
Carnivora	Phocidae	Weddell seal	1	0.013	15.29	14.542	16.038
Carnivora	Phocidae	Gray seal	1	0.014	16.542	15.791	17.292
Carnivora	Phocidae	Harp seal	1	0.014	14.525	13.57	15.48
Carnivora	Phocidae	Hooded seal	1	0.014	16.697	15.444	17.951
Carnivora	Phocidae	Southern elephant seal	1	0.014	9.834	9.152	10.516
Carnivora	Phocidae	Bearded seal	1	0.014	13.432	11.171	15.693
Carnivora	Phocidae	Crabeater seal	1	0.014	15.348	13.531	17.166
Carnivora	Phocidae	Harbor seal	1	0.014	13.899	12.855	14.942
Carnivora	Phocidae	Northern elephant seal	1	0.014	12.332	11.324	13.341
Carnivora	Phocidae	Ringed seal	1	0.014	11.722	8.88	14.563
Carnivora	Phocidae	Spotted seal	1	0.014	13.409	11.602	15.217
Carnivora	Phocidae	Weddell seal	1	0.014	15.312	14.568	16.057
Carnivora	Phocidae	Gray seal	1	0.015	16.564	15.816	17.311
Carnivora	Phocidae	Harp seal	1	0.015	14.547	13.595	15.5
Carnivora	Phocidae	Hooded seal	1	0.015	16.72	15.468	17.971
Carnivora	Phocidae	Southern elephant seal	1	0.015	9.856	9.177	10.535
Carnivora	Phocidae	Bearded seal	1	0.015	13.454	11.194	15.714
Carnivora	Phocidae	Crabeater seal	1	0.015	15.37	13.554	17.187
Carnivora	Phocidae	Harbor seal	1	0.015	13.921	12.88	14.961
Carnivora	Phocidae	Northern elephant seal	1	0.015	12.354	11.348	13.36
Carnivora	Phocidae	Ringed seal	1	0.015	11.744	8.903	14.585
Carnivora	Phocidae	Spotted seal	1	0.015	13.432	11.625	15.238
Carnivora	Phocidae	Weddell seal	1	0.015	15.334	14.593	16.076
Carnivora	Phocidae	Gray seal	1	0.016	16.586	15.842	17.33
Carnivora	Phocidae	Harp seal	1	0.016	14.569	13.619	15.519
Carnivora	Phocidae	Hooded seal	1	0.016	16.742	15.492	17.991
Carnivora	Phocidae	Southern elephant seal	1	0.016	9.878	9.202	10.554
Carnivora	Phocidae	Bearded seal	1	0.016	13.476	11.218	15.735
Carnivora	Phocidae	Crabeater seal	1	0.016	15.393	13.577	17.208
Carnivora	Phocidae	Harbor seal	1	0.016	13.943	12.905	14.981
Carnivora	Phocidae	Northern elephant seal	1	0.016	12.376	11.373	13.38
Carnivora	Phocidae	Ringed seal	1	0.016	11.766	8.926	14.606
Carnivora	Phocidae	Spotted seal	1	0.016	13.454	11.648	15.259
Carnivora	Phocidae	Weddell seal	1	0.016	15.356	14.618	16.095
Carnivora	Phocidae	Gray seal	1	0.017	16.608	15.867	17.349
Carnivora	Phocidae	Harp seal	1	0.017	14.591	13.644	15.539
Carnivora	Phocidae	Hooded seal	1	0.017	16.764	15.516	18.011
Carnivora	Phocidae	Southern elephant seal	1	0.017	9.9	9.227	10.573
Carnivora	Phocidae	Bearded seal	1	0.017	13.498	11.241	15.756
Carnivora	Phocidae	Crabeater seal	1	0.017	15.415	13.601	17.229
Carnivora	Phocidae	Harbor seal	1	0.017	13.965	12.929	15.001
Carnivora	Phocidae	Northern elephant seal	1	0.017	12.399	11.398	13.4
Carnivora	Phocidae	Ringed seal	1	0.017	11.788	8.949	14.627
Carnivora	Phocidae	Spotted seal	1	0.017	13.476	11.672	15.28
Carnivora	Phocidae	Weddell seal	1	0.017	15.378	14.643	16.114
Carnivora	Phocidae	Gray seal	1	0.018	16.63	15.893	17.368
Carnivora	Phocidae	Harp seal	1	0.018	14.614	13.668	15.559
Carnivora	Phocidae	Hooded seal	1	0.018	16.786	15.54	18.031
Carnivora	Phocidae	Southern elephant seal	1	0.018	9.922	9.252	10.593
Carnivora	Phocidae	Bearded seal	1	0.018	13.521	11.264	15.777
Carnivora	Phocidae	Crabeater seal	1	0.018	15.437	13.624	17.25
Carnivora	Phocidae	Harbor seal	1	0.018	13.987	12.954	15.02
Carnivora	Phocidae	Northern elephant seal	1	0.018	12.421	11.422	13.419
Carnivora	Phocidae	Ringed seal	1	0.018	11.81	8.972	14.648
Carnivora	Phocidae	Spotted seal	1	0.018	13.498	11.695	15.301
Carnivora	Phocidae	Weddell seal	1	0.018	15.401	14.668	16.133
Carnivora	Phocidae	Gray seal	1	0.019	16.652	15.918	17.387
Carnivora	Phocidae	Harp seal	1	0.019	14.636	13.693	15.579
Carnivora	Phocidae	Hooded seal	1	0.019	16.808	15.565	18.051
Carnivora	Phocidae	Southern elephant seal	1	0.019	9.945	9.277	10.612
Carnivora	Phocidae	Bearded seal	1	0.019	13.543	11.287	15.798
Carnivora	Phocidae	Crabeater seal	1	0.019	15.459	13.647	17.271
Carnivora	Phocidae	Harbor seal	1	0.019	14.009	12.978	15.04
Carnivora	Phocidae	Northern elephant seal	1	0.019	12.443	11.447	13.439
Carnivora	Phocidae	Ringed seal	1	0.019	11.832	8.995	14.669
Carnivora	Phocidae	Spotted seal	1	0.019	13.52	11.718	15.322
Carnivora	Phocidae	Weddell seal	1	0.019	15.423	14.693	16.152
Carnivora	Phocidae	Gray seal	1	0.02	16.674	15.943	17.405
Carnivora	Phocidae	Harp seal	1	0.02	14.658	13.717	15.598
Carnivora	Phocidae	Hooded seal	1	0.02	16.83	15.589	18.071
Carnivora	Phocidae	Southern elephant seal	1	0.02	9.967	9.302	10.631
Carnivora	Phocidae	Bearded seal	1	0.02	13.565	11.311	15.819
Carnivora	Phocidae	Crabeater seal	1	0.02	15.481	13.671	17.292
Carnivora	Phocidae	Harbor seal	1	0.02	14.031	13.003	15.06
Carnivora	Phocidae	Northern elephant seal	1	0.02	12.465	11.471	13.459
Carnivora	Phocidae	Ringed seal	1	0.02	11.854	9.018	14.691
Carnivora	Phocidae	Spotted seal	1	0.02	13.542	11.742	15.343
Carnivora	Phocidae	Weddell seal	1	0.02	15.445	14.719	16.171
Carnivora	Phocidae	Gray seal	1	0.021	16.696	15.969	17.424
Carnivora	Phocidae	Harp seal	1	0.021	14.68	13.742	15.618
Carnivora	Phocidae	Hooded seal	1	0.021	16.852	15.613	18.092
Carnivora	Phocidae	Southern elephant seal	1	0.021	9.989	9.327	10.65
Carnivora	Phocidae	Bearded seal	1	0.021	13.587	11.334	15.84
Carnivora	Phocidae	Crabeater seal	1	0.021	15.503	13.694	17.312
Carnivora	Phocidae	Harbor seal	1	0.021	14.053	13.027	15.079
Carnivora	Phocidae	Northern elephant seal	1	0.021	12.487	11.496	13.478
Carnivora	Phocidae	Ringed seal	1	0.021	11.877	9.041	14.712
Carnivora	Phocidae	Spotted seal	1	0.021	13.564	11.765	15.364
Carnivora	Phocidae	Weddell seal	1	0.021	15.467	14.744	16.19
Carnivora	Phocidae	Gray seal	1	0.022	16.719	15.994	17.443
Carnivora	Phocidae	Harp seal	1	0.022	14.702	13.766	15.638
Carnivora	Phocidae	Hooded seal	1	0.022	16.874	15.637	18.112
Carnivora	Phocidae	Southern elephant seal	1	0.022	10.011	9.352	10.669
Carnivora	Phocidae	Bearded seal	1	0.022	13.609	11.357	15.861
Carnivora	Phocidae	Crabeater seal	1	0.022	15.525	13.717	17.333
Carnivora	Phocidae	Harbor seal	1	0.022	14.075	13.052	15.099
Carnivora	Phocidae	Northern elephant seal	1	0.022	12.509	11.52	13.498
Carnivora	Phocidae	Ringed seal	1	0.022	11.899	9.064	14.733
Carnivora	Phocidae	Spotted seal	1	0.022	13.586	11.788	15.385
Carnivora	Phocidae	Weddell seal	1	0.022	15.489	14.769	16.209
Carnivora	Phocidae	Gray seal	1	0.023	16.741	16.019	17.462
Carnivora	Phocidae	Harp seal	1	0.023	14.724	13.791	15.658
Carnivora	Phocidae	Hooded seal	1	0.023	16.897	15.661	18.132
Carnivora	Phocidae	Southern elephant seal	1	0.023	10.033	9.377	10.689
Carnivora	Phocidae	Bearded seal	1	0.023	13.631	11.38	15.882
Carnivora	Phocidae	Crabeater seal	1	0.023	15.547	13.74	17.354
Carnivora	Phocidae	Harbor seal	1	0.023	14.098	13.076	15.119
Carnivora	Phocidae	Northern elephant seal	1	0.023	12.531	11.545	13.518
Carnivora	Phocidae	Ringed seal	1	0.023	11.921	9.087	14.754
Carnivora	Phocidae	Spotted seal	1	0.023	13.609	11.811	15.406
Carnivora	Phocidae	Weddell seal	1	0.023	15.511	14.794	16.228
Carnivora	Phocidae	Gray seal	1	0.024	16.763	16.045	17.481
Carnivora	Phocidae	Harp seal	1	0.024	14.746	13.815	15.678
Carnivora	Phocidae	Hooded seal	1	0.024	16.919	15.686	18.152
Carnivora	Phocidae	Southern elephant seal	1	0.024	10.055	9.402	10.708
Carnivora	Phocidae	Bearded seal	1	0.024	13.653	11.404	15.903
Carnivora	Phocidae	Crabeater seal	1	0.024	15.57	13.764	17.375
Carnivora	Phocidae	Harbor seal	1	0.024	14.12	13.101	15.139
Carnivora	Phocidae	Northern elephant seal	1	0.024	12.553	11.569	13.538
Carnivora	Phocidae	Ringed seal	1	0.024	11.943	9.11	14.775
Carnivora	Phocidae	Spotted seal	1	0.024	13.631	11.835	15.427
Carnivora	Phocidae	Weddell seal	1	0.024	15.533	14.819	16.247
Carnivora	Phocidae	Gray seal	1	0.025	16.785	16.07	17.5
Carnivora	Phocidae	Harp seal	1	0.025	14.768	13.839	15.697
Carnivora	Phocidae	Hooded seal	1	0.025	16.941	15.71	18.172
Carnivora	Phocidae	Southern elephant seal	1	0.025	10.077	9.427	10.727
Carnivora	Phocidae	Bearded seal	1	0.025	13.675	11.427	15.924
Carnivora	Phocidae	Crabeater seal	1	0.025	15.592	13.787	17.396
Carnivora	Phocidae	Harbor seal	1	0.025	14.142	13.125	15.158
Carnivora	Phocidae	Northern elephant seal	1	0.025	12.575	11.593	13.557
Carnivora	Phocidae	Ringed seal	1	0.025	11.965	9.133	14.797
Carnivora	Phocidae	Spotted seal	1	0.025	13.653	11.858	15.448
Carnivora	Phocidae	Weddell seal	1	0.025	15.555	14.844	16.266
Carnivora	Phocidae	Gray seal	1	0.026	16.807	16.095	17.519
Carnivora	Phocidae	Harp seal	1	0.026	14.791	13.864	15.717
Carnivora	Phocidae	Hooded seal	1	0.026	16.963	15.734	18.192
Carnivora	Phocidae	Southern elephant seal	1	0.026	10.099	9.452	10.747
Carnivora	Phocidae	Bearded seal	1	0.026	13.698	11.45	15.945
Carnivora	Phocidae	Crabeater seal	1	0.026	15.614	13.81	17.417
Carnivora	Phocidae	Harbor seal	1	0.026	14.164	13.15	15.178
Carnivora	Phocidae	Northern elephant seal	1	0.026	12.598	11.618	13.577
Carnivora	Phocidae	Ringed seal	1	0.026	11.987	9.156	14.818
Carnivora	Phocidae	Spotted seal	1	0.026	13.675	11.881	15.469
Carnivora	Phocidae	Weddell seal	1	0.026	15.577	14.869	16.286
Carnivora	Phocidae	Gray seal	1	0.027	16.829	16.12	17.538
Carnivora	Phocidae	Harp seal	1	0.027	14.813	13.888	15.737
Carnivora	Phocidae	Hooded seal	1	0.027	16.985	15.758	18.212
Carnivora	Phocidae	Southern elephant seal	1	0.027	10.121	9.477	10.766
Carnivora	Phocidae	Bearded seal	1	0.027	13.72	11.473	15.966
Carnivora	Phocidae	Crabeater seal	1	0.027	15.636	13.833	17.438
Carnivora	Phocidae	Harbor seal	1	0.027	14.186	13.174	15.198
Carnivora	Phocidae	Northern elephant seal	1	0.027	12.62	11.642	13.597
Carnivora	Phocidae	Ringed seal	1	0.027	12.009	9.179	14.839
Carnivora	Phocidae	Spotted seal	1	0.027	13.697	11.904	15.49
Carnivora	Phocidae	Weddell seal	1	0.027	15.6	14.894	16.305
Carnivora	Phocidae	Gray seal	1	0.028	16.851	16.146	17.557
Carnivora	Phocidae	Harp seal	1	0.028	14.835	13.912	15.757
Carnivora	Phocidae	Hooded seal	1	0.028	17.007	15.782	18.232
Carnivora	Phocidae	Southern elephant seal	1	0.028	10.144	9.502	10.785
Carnivora	Phocidae	Bearded seal	1	0.028	13.742	11.496	15.987
Carnivora	Phocidae	Crabeater seal	1	0.028	15.658	13.857	17.459
Carnivora	Phocidae	Harbor seal	1	0.028	14.208	13.199	15.218
Carnivora	Phocidae	Northern elephant seal	1	0.028	12.642	11.667	13.617
Carnivora	Phocidae	Ringed seal	1	0.028	12.031	9.202	14.86
Carnivora	Phocidae	Spotted seal	1	0.028	13.719	11.928	15.51
Carnivora	Phocidae	Weddell seal	1	0.028	15.622	14.92	16.324
Carnivora	Phocidae	Gray seal	1	0.029	16.873	16.171	17.576
Carnivora	Phocidae	Harp seal	1	0.029	14.857	13.937	15.777
Carnivora	Phocidae	Hooded seal	1	0.029	17.029	15.806	18.252
Carnivora	Phocidae	Southern elephant seal	1	0.029	10.166	9.527	10.805
Carnivora	Phocidae	Bearded seal	1	0.029	13.764	11.519	16.008
Carnivora	Phocidae	Crabeater seal	1	0.029	15.68	13.88	17.48
Carnivora	Phocidae	Harbor seal	1	0.029	14.23	13.223	15.237
Carnivora	Phocidae	Northern elephant seal	1	0.029	12.664	11.691	13.637
Carnivora	Phocidae	Ringed seal	1	0.029	12.053	9.225	14.882
Carnivora	Phocidae	Spotted seal	1	0.029	13.741	11.951	15.531
Carnivora	Phocidae	Weddell seal	1	0.029	15.644	14.945	16.343
Carnivora	Phocidae	Gray seal	1	0.03	16.895	16.196	17.595
Carnivora	Phocidae	Harp seal	1	0.03	14.879	13.961	15.797
Carnivora	Phocidae	Hooded seal	1	0.03	17.051	15.83	18.272
Carnivora	Phocidae	Southern elephant seal	1	0.03	10.188	9.552	10.824
Carnivora	Phocidae	Bearded seal	1	0.03	13.786	11.543	16.029
Carnivora	Phocidae	Crabeater seal	1	0.03	15.702	13.903	17.501
Carnivora	Phocidae	Harbor seal	1	0.03	14.252	13.248	15.257
Carnivora	Phocidae	Northern elephant seal	1	0.03	12.686	11.716	13.656
Carnivora	Phocidae	Ringed seal	1	0.03	12.076	9.248	14.903
Carnivora	Phocidae	Spotted seal	1	0.03	13.763	11.974	15.553
Carnivora	Phocidae	Weddell seal	1	0.03	15.666	14.97	16.362
Carnivora	Phocidae	Gray seal	1	0.031	16.918	16.221	17.614
Carnivora	Phocidae	Harp seal	1	0.031	14.901	13.985	15.817
Carnivora	Phocidae	Hooded seal	1	0.031	17.073	15.854	18.293
Carnivora	Phocidae	Southern elephant seal	1	0.031	10.21	9.576	10.843
Carnivora	Phocidae	Bearded seal	1	0.031	13.808	11.566	16.05
Carnivora	Phocidae	Crabeater seal	1	0.031	15.724	13.926	17.523
Carnivora	Phocidae	Harbor seal	1	0.031	14.274	13.272	15.277
Carnivora	Phocidae	Northern elephant seal	1	0.031	12.708	11.74	13.676
Carnivora	Phocidae	Ringed seal	1	0.031	12.098	9.271	14.924
Carnivora	Phocidae	Spotted seal	1	0.031	13.785	11.997	15.574
Carnivora	Phocidae	Weddell seal	1	0.031	15.688	14.995	16.381
Carnivora	Phocidae	Gray seal	1	0.032	16.94	16.247	17.633
Carnivora	Phocidae	Harp seal	1	0.032	14.923	14.01	15.837
Carnivora	Phocidae	Hooded seal	1	0.032	17.096	15.878	18.313
Carnivora	Phocidae	Southern elephant seal	1	0.032	10.232	9.601	10.863
Carnivora	Phocidae	Bearded seal	1	0.032	13.83	11.589	16.072
Carnivora	Phocidae	Crabeater seal	1	0.032	15.746	13.949	17.544
Carnivora	Phocidae	Harbor seal	1	0.032	14.297	13.296	15.297
Carnivora	Phocidae	Northern elephant seal	1	0.032	12.73	11.764	13.696
Carnivora	Phocidae	Ringed seal	1	0.032	12.12	9.294	14.945
Carnivora	Phocidae	Spotted seal	1	0.032	13.808	12.021	15.595
Carnivora	Phocidae	Weddell seal	1	0.032	15.71	15.02	16.401
Carnivora	Phocidae	Gray seal	1	0.033	16.962	16.272	17.652
Carnivora	Phocidae	Harp seal	1	0.033	14.945	14.034	15.857
Carnivora	Phocidae	Hooded seal	1	0.033	17.118	15.903	18.333
Carnivora	Phocidae	Southern elephant seal	1	0.033	10.254	9.626	10.882
Carnivora	Phocidae	Bearded seal	1	0.033	13.852	11.612	16.093
Carnivora	Phocidae	Crabeater seal	1	0.033	15.769	13.972	17.565
Carnivora	Phocidae	Harbor seal	1	0.033	14.319	13.321	15.317
Carnivora	Phocidae	Northern elephant seal	1	0.033	12.752	11.789	13.716
Carnivora	Phocidae	Ringed seal	1	0.033	12.142	9.317	14.967
Carnivora	Phocidae	Spotted seal	1	0.033	13.83	12.044	15.616
Carnivora	Phocidae	Weddell seal	1	0.033	15.732	15.045	16.42
Carnivora	Phocidae	Gray seal	1	0.034	16.984	16.297	17.671
Carnivora	Phocidae	Harp seal	1	0.034	14.967	14.058	15.877
Carnivora	Phocidae	Hooded seal	1	0.034	17.14	15.927	18.353
Carnivora	Phocidae	Southern elephant seal	1	0.034	10.276	9.651	10.902
Carnivora	Phocidae	Bearded seal	1	0.034	13.874	11.635	16.114
Carnivora	Phocidae	Crabeater seal	1	0.034	15.791	13.996	17.586
Carnivora	Phocidae	Harbor seal	1	0.034	14.341	13.345	15.336
Carnivora	Phocidae	Northern elephant seal	1	0.034	12.774	11.813	13.736
Carnivora	Phocidae	Ringed seal	1	0.034	12.164	9.34	14.988
Carnivora	Phocidae	Spotted seal	1	0.034	13.852	12.067	15.637
Carnivora	Phocidae	Weddell seal	1	0.034	15.754	15.07	16.439
Carnivora	Phocidae	Gray seal	1	0.035	17.006	16.322	17.69
Carnivora	Phocidae	Harp seal	1	0.035	14.99	14.082	15.897
Carnivora	Phocidae	Hooded seal	1	0.035	17.162	15.951	18.373
Carnivora	Phocidae	Southern elephant seal	1	0.035	10.298	9.676	10.921
Carnivora	Phocidae	Bearded seal	1	0.035	13.897	11.658	16.135
Carnivora	Phocidae	Crabeater seal	1	0.035	15.813	14.019	17.607
Carnivora	Phocidae	Harbor seal	1	0.035	14.363	13.37	15.356
Carnivora	Phocidae	Northern elephant seal	1	0.035	12.797	11.837	13.756
Carnivora	Phocidae	Ringed seal	1	0.035	12.186	9.363	15.009
Carnivora	Phocidae	Spotted seal	1	0.035	13.874	12.09	15.658
Carnivora	Phocidae	Weddell seal	1	0.035	15.777	15.095	16.458
Carnivora	Phocidae	Gray seal	1	0.036	17.028	16.347	17.709
Carnivora	Phocidae	Harp seal	1	0.036	15.012	14.107	15.917
Carnivora	Phocidae	Hooded seal	1	0.036	17.184	15.975	18.393
Carnivora	Phocidae	Southern elephant seal	1	0.036	10.32	9.7	10.94
Carnivora	Phocidae	Bearded seal	1	0.036	13.919	11.681	16.156
Carnivora	Phocidae	Crabeater seal	1	0.036	15.835	14.042	17.628
Carnivora	Phocidae	Harbor seal	1	0.036	14.385	13.394	15.376
Carnivora	Phocidae	Northern elephant seal	1	0.036	12.819	11.862	13.776
Carnivora	Phocidae	Ringed seal	1	0.036	12.208	9.386	15.031
Carnivora	Phocidae	Spotted seal	1	0.036	13.896	12.113	15.679
Carnivora	Phocidae	Weddell seal	1	0.036	15.799	15.12	16.478
Carnivora	Phocidae	Gray seal	1	0.037	17.05	16.372	17.728
Carnivora	Phocidae	Harp seal	1	0.037	15.034	14.131	15.937
Carnivora	Phocidae	Hooded seal	1	0.037	17.206	15.999	18.414
Carnivora	Phocidae	Southern elephant seal	1	0.037	10.343	9.725	10.96
Carnivora	Phocidae	Bearded seal	1	0.037	13.941	11.704	16.177
Carnivora	Phocidae	Crabeater seal	1	0.037	15.857	14.065	17.649
Carnivora	Phocidae	Harbor seal	1	0.037	14.407	13.418	15.396
Carnivora	Phocidae	Northern elephant seal	1	0.037	12.841	11.886	13.796
Carnivora	Phocidae	Ringed seal	1	0.037	12.23	9.409	15.052
Carnivora	Phocidae	Spotted seal	1	0.037	13.918	12.136	15.7
Carnivora	Phocidae	Weddell seal	1	0.037	15.821	15.145	16.497
Carnivora	Phocidae	Gray seal	1	0.038	17.072	16.398	17.747
Carnivora	Phocidae	Harp seal	1	0.038	15.056	14.155	15.957
Carnivora	Phocidae	Hooded seal	1	0.038	17.228	16.023	18.434
Carnivora	Phocidae	Southern elephant seal	1	0.038	10.365	9.75	10.979
Carnivora	Phocidae	Bearded seal	1	0.038	13.963	11.728	16.198
Carnivora	Phocidae	Crabeater seal	1	0.038	15.879	14.088	17.67
Carnivora	Phocidae	Harbor seal	1	0.038	14.429	13.443	15.416
Carnivora	Phocidae	Northern elephant seal	1	0.038	12.863	11.91	13.816
Carnivora	Phocidae	Ringed seal	1	0.038	12.252	9.432	15.073
Carnivora	Phocidae	Spotted seal	1	0.038	13.94	12.16	15.721
Carnivora	Phocidae	Weddell seal	1	0.038	15.843	15.17	16.516
Carnivora	Phocidae	Gray seal	1	0.039	17.095	16.423	17.766
Carnivora	Phocidae	Harp seal	1	0.039	15.078	14.179	15.977
Carnivora	Phocidae	Hooded seal	1	0.039	17.25	16.047	18.454
Carnivora	Phocidae	Southern elephant seal	1	0.039	10.387	9.775	10.999
Carnivora	Phocidae	Bearded seal	1	0.039	13.985	11.751	16.219
Carnivora	Phocidae	Crabeater seal	1	0.039	15.901	14.111	17.691
Carnivora	Phocidae	Harbor seal	1	0.039	14.451	13.467	15.436
Carnivora	Phocidae	Northern elephant seal	1	0.039	12.885	11.935	13.836
Carnivora	Phocidae	Ringed seal	1	0.039	12.275	9.455	15.095
Carnivora	Phocidae	Spotted seal	1	0.039	13.962	12.183	15.742
Carnivora	Phocidae	Weddell seal	1	0.039	15.865	15.194	16.535
Carnivora	Phocidae	Gray seal	1	0.04	17.117	16.448	17.785
Carnivora	Phocidae	Harp seal	1	0.04	15.1	14.203	15.997
Carnivora	Phocidae	Hooded seal	1	0.04	17.272	16.071	18.474
Carnivora	Phocidae	Southern elephant seal	1	0.04	10.409	9.799	11.018
Carnivora	Phocidae	Bearded seal	1	0.04	14.007	11.774	16.241
Carnivora	Phocidae	Crabeater seal	1	0.04	15.923	14.134	17.712
Carnivora	Phocidae	Harbor seal	1	0.04	14.474	13.491	15.456
Carnivora	Phocidae	Northern elephant seal	1	0.04	12.907	11.959	13.856
Carnivora	Phocidae	Ringed seal	1	0.04	12.297	9.478	15.116
Carnivora	Phocidae	Spotted seal	1	0.04	13.984	12.206	15.763
Carnivora	Phocidae	Weddell seal	1	0.04	15.887	15.219	16.555
Carnivora	Phocidae	Gray seal	1	0.041	17.139	16.473	17.805
Carnivora	Phocidae	Harp seal	1	0.041	15.122	14.228	16.017
Carnivora	Phocidae	Hooded seal	1	0.041	17.295	16.095	18.495
Carnivora	Phocidae	Southern elephant seal	1	0.041	10.431	9.824	11.038
Carnivora	Phocidae	Bearded seal	1	0.041	14.029	11.797	16.262
Carnivora	Phocidae	Crabeater seal	1	0.041	15.945	14.157	17.733
Carnivora	Phocidae	Harbor seal	1	0.041	14.496	13.515	15.476
Carnivora	Phocidae	Northern elephant seal	1	0.041	12.929	11.983	13.876
Carnivora	Phocidae	Ringed seal	1	0.041	12.319	9.501	15.137
Carnivora	Phocidae	Spotted seal	1	0.041	14.007	12.229	15.784
Carnivora	Phocidae	Weddell seal	1	0.041	15.909	15.244	16.574
Carnivora	Phocidae	Gray seal	1	0.042	17.161	16.498	17.824
Carnivora	Phocidae	Harp seal	1	0.042	15.144	14.252	16.037
Carnivora	Phocidae	Hooded seal	1	0.042	17.317	16.119	18.515
Carnivora	Phocidae	Southern elephant seal	1	0.042	10.453	9.849	11.058
Carnivora	Phocidae	Bearded seal	1	0.042	14.051	11.82	16.283
Carnivora	Phocidae	Crabeater seal	1	0.042	15.968	14.181	17.755
Carnivora	Phocidae	Harbor seal	1	0.042	14.518	13.54	15.496
Carnivora	Phocidae	Northern elephant seal	1	0.042	12.951	12.007	13.896
Carnivora	Phocidae	Ringed seal	1	0.042	12.341	9.523	15.159
Carnivora	Phocidae	Spotted seal	1	0.042	14.029	12.252	15.805
Carnivora	Phocidae	Weddell seal	1	0.042	15.931	15.269	16.593
Carnivora	Phocidae	Gray seal	1	0.043	17.183	16.523	17.843
Carnivora	Phocidae	Harp seal	1	0.043	15.166	14.276	16.057
Carnivora	Phocidae	Hooded seal	1	0.043	17.339	16.142	18.535
Carnivora	Phocidae	Southern elephant seal	1	0.043	10.475	9.873	11.077
Carnivora	Phocidae	Bearded seal	1	0.043	14.073	11.843	16.304
Carnivora	Phocidae	Crabeater seal	1	0.043	15.99	14.204	17.776
Carnivora	Phocidae	Harbor seal	1	0.043	14.54	13.564	15.516
Carnivora	Phocidae	Northern elephant seal	1	0.043	12.974	12.031	13.916
Carnivora	Phocidae	Ringed seal	1	0.043	12.363	9.546	15.18
Carnivora	Phocidae	Spotted seal	1	0.043	14.051	12.275	15.826
Carnivora	Phocidae	Weddell seal	1	0.043	15.953	15.294	16.613
Carnivora	Phocidae	Gray seal	1	0.044	17.205	16.548	17.862
Carnivora	Phocidae	Harp seal	1	0.044	15.189	14.3	16.077
Carnivora	Phocidae	Hooded seal	1	0.044	17.361	16.166	18.555
Carnivora	Phocidae	Southern elephant seal	1	0.044	10.497	9.898	11.097
Carnivora	Phocidae	Bearded seal	1	0.044	14.096	11.866	16.325
Carnivora	Phocidae	Crabeater seal	1	0.044	16.012	14.227	17.797
Carnivora	Phocidae	Harbor seal	1	0.044	14.562	13.588	15.536
Carnivora	Phocidae	Northern elephant seal	1	0.044	12.996	12.056	13.936
Carnivora	Phocidae	Ringed seal	1	0.044	12.385	9.569	15.201
Carnivora	Phocidae	Spotted seal	1	0.044	14.073	12.298	15.848
Carnivora	Phocidae	Weddell seal	1	0.044	15.976	15.319	16.632
Carnivora	Phocidae	Gray seal	1	0.045	17.227	16.573	17.881
Carnivora	Phocidae	Harp seal	1	0.045	15.211	14.324	16.097
Carnivora	Phocidae	Hooded seal	1	0.045	17.383	16.19	18.576
Carnivora	Phocidae	Southern elephant seal	1	0.045	10.519	9.923	11.116
Carnivora	Phocidae	Bearded seal	1	0.045	14.118	11.889	16.346
Carnivora	Phocidae	Crabeater seal	1	0.045	16.034	14.25	17.818
Carnivora	Phocidae	Harbor seal	1	0.045	14.584	13.613	15.556
Carnivora	Phocidae	Northern elephant seal	1	0.045	13.018	12.08	13.956
Carnivora	Phocidae	Ringed seal	1	0.045	12.407	9.592	15.223
Carnivora	Phocidae	Spotted seal	1	0.045	14.095	12.321	15.869
Carnivora	Phocidae	Weddell seal	1	0.045	15.998	15.344	16.652
Carnivora	Phocidae	Gray seal	1	0.046	17.249	16.598	17.9
Carnivora	Phocidae	Harp seal	1	0.046	15.233	14.348	16.118
Carnivora	Phocidae	Hooded seal	1	0.046	17.405	16.214	18.596
Carnivora	Phocidae	Southern elephant seal	1	0.046	10.542	9.947	11.136
Carnivora	Phocidae	Bearded seal	1	0.046	14.14	11.912	16.368
Carnivora	Phocidae	Crabeater seal	1	0.046	16.056	14.273	17.839
Carnivora	Phocidae	Harbor seal	1	0.046	14.606	13.637	15.576
Carnivora	Phocidae	Northern elephant seal	1	0.046	13.04	12.104	13.976
Carnivora	Phocidae	Ringed seal	1	0.046	12.429	9.615	15.244
Carnivora	Phocidae	Spotted seal	1	0.046	14.117	12.344	15.89
Carnivora	Phocidae	Weddell seal	1	0.046	16.02	15.369	16.671
Carnivora	Phocidae	Gray seal	1	0.047	17.271	16.623	17.919
Carnivora	Phocidae	Harp seal	1	0.047	15.255	14.372	16.138
Carnivora	Phocidae	Hooded seal	1	0.047	17.427	16.238	18.616
Carnivora	Phocidae	Southern elephant seal	1	0.047	10.564	9.972	11.156
Carnivora	Phocidae	Bearded seal	1	0.047	14.162	11.935	16.389
Carnivora	Phocidae	Crabeater seal	1	0.047	16.078	14.296	17.86
Carnivora	Phocidae	Harbor seal	1	0.047	14.628	13.661	15.596
Carnivora	Phocidae	Northern elephant seal	1	0.047	13.062	12.128	13.996
Carnivora	Phocidae	Ringed seal	1	0.047	12.452	9.638	15.265
Carnivora	Phocidae	Spotted seal	1	0.047	14.139	12.368	15.911
Carnivora	Phocidae	Weddell seal	1	0.047	16.042	15.393	16.69
Carnivora	Phocidae	Gray seal	1	0.048	17.294	16.648	17.939
Carnivora	Phocidae	Harp seal	1	0.048	15.277	14.396	16.158
Carnivora	Phocidae	Hooded seal	1	0.048	17.449	16.262	18.637
Carnivora	Phocidae	Southern elephant seal	1	0.048	10.586	9.996	11.175
Carnivora	Phocidae	Bearded seal	1	0.048	14.184	11.958	16.41
Carnivora	Phocidae	Crabeater seal	1	0.048	16.1	14.319	17.882
Carnivora	Phocidae	Harbor seal	1	0.048	14.65	13.685	15.616
Carnivora	Phocidae	Northern elephant seal	1	0.048	13.084	12.152	14.016
Carnivora	Phocidae	Ringed seal	1	0.048	12.474	9.661	15.287
Carnivora	Phocidae	Spotted seal	1	0.048	14.161	12.391	15.932
Carnivora	Phocidae	Weddell seal	1	0.048	16.064	15.418	16.71
Carnivora	Phocidae	Gray seal	1	0.049	17.316	16.673	17.958
Carnivora	Phocidae	Harp seal	1	0.049	15.299	14.42	16.178
Carnivora	Phocidae	Hooded seal	1	0.049	17.471	16.286	18.657
Carnivora	Phocidae	Southern elephant seal	1	0.049	10.608	10.021	11.195
Carnivora	Phocidae	Bearded seal	1	0.049	14.206	11.981	16.431
Carnivora	Phocidae	Crabeater seal	1	0.049	16.122	14.342	17.903
Carnivora	Phocidae	Harbor seal	1	0.049	14.673	13.709	15.636
Carnivora	Phocidae	Northern elephant seal	1	0.049	13.106	12.177	14.036
Carnivora	Phocidae	Ringed seal	1	0.049	12.496	9.684	15.308
Carnivora	Phocidae	Spotted seal	1	0.049	14.184	12.414	15.953
Carnivora	Phocidae	Weddell seal	1	0.049	16.086	15.443	16.729
Carnivora	Phocidae	Gray seal	1	0.05	17.338	16.698	17.977
Carnivora	Phocidae	Harp seal	1	0.05	15.321	14.444	16.198
Carnivora	Phocidae	Hooded seal	1	0.05	17.494	16.31	18.677
Carnivora	Phocidae	Southern elephant seal	1	0.05	10.63	10.046	11.215
Carnivora	Phocidae	Bearded seal	1	0.05	14.228	12.004	16.452
Carnivora	Phocidae	Crabeater seal	1	0.05	16.144	14.365	17.924
Carnivora	Phocidae	Harbor seal	1	0.05	14.695	13.734	15.656
Carnivora	Phocidae	Northern elephant seal	1	0.05	13.128	12.201	14.056
Carnivora	Phocidae	Ringed seal	1	0.05	12.518	9.706	15.329
Carnivora	Phocidae	Spotted seal	1	0.05	14.206	12.437	15.975
Carnivora	Phocidae	Weddell seal	1	0.05	16.108	15.468	16.749
Carnivora	Phocidae	Gray seal	1	0.051	17.36	16.723	17.996
Carnivora	Phocidae	Harp seal	1	0.051	15.343	14.468	16.218
Carnivora	Phocidae	Hooded seal	1	0.051	17.516	16.334	18.698
Carnivora	Phocidae	Southern elephant seal	1	0.051	10.652	10.07	11.234
Carnivora	Phocidae	Bearded seal	1	0.051	14.25	12.027	16.474
Carnivora	Phocidae	Crabeater seal	1	0.051	16.167	14.388	17.945
Carnivora	Phocidae	Harbor seal	1	0.051	14.717	13.758	15.676
Carnivora	Phocidae	Northern elephant seal	1	0.051	13.15	12.225	14.076
Carnivora	Phocidae	Ringed seal	1	0.051	12.54	9.729	15.351
Carnivora	Phocidae	Spotted seal	1	0.051	14.228	12.46	15.996
Carnivora	Phocidae	Weddell seal	1	0.051	16.13	15.492	16.768
Carnivora	Phocidae	Gray seal	1	0.052	17.382	16.748	18.016
Carnivora	Phocidae	Harp seal	1	0.052	15.365	14.492	16.239
Carnivora	Phocidae	Hooded seal	1	0.052	17.538	16.357	18.718
Carnivora	Phocidae	Southern elephant seal	1	0.052	10.674	10.095	11.254
Carnivora	Phocidae	Bearded seal	1	0.052	14.272	12.05	16.495
Carnivora	Phocidae	Crabeater seal	1	0.052	16.189	14.411	17.966
Carnivora	Phocidae	Harbor seal	1	0.052	14.739	13.782	15.696
Carnivora	Phocidae	Northern elephant seal	1	0.052	13.173	12.249	14.096
Carnivora	Phocidae	Ringed seal	1	0.052	12.562	9.752	15.372
Carnivora	Phocidae	Spotted seal	1	0.052	14.25	12.483	16.017
Carnivora	Phocidae	Weddell seal	1	0.052	16.152	15.517	16.788
Carnivora	Phocidae	Gray seal	1	0.053	17.404	16.773	18.035
Carnivora	Phocidae	Harp seal	1	0.053	15.388	14.516	16.259
Carnivora	Phocidae	Hooded seal	1	0.053	17.56	16.381	18.739
Carnivora	Phocidae	Southern elephant seal	1	0.053	10.696	10.119	11.274
Carnivora	Phocidae	Bearded seal	1	0.053	14.295	12.073	16.516
Carnivora	Phocidae	Crabeater seal	1	0.053	16.211	14.434	17.988
Carnivora	Phocidae	Harbor seal	1	0.053	14.761	13.806	15.716
Carnivora	Phocidae	Northern elephant seal	1	0.053	13.195	12.273	14.116
Carnivora	Phocidae	Ringed seal	1	0.053	12.584	9.775	15.394
Carnivora	Phocidae	Spotted seal	1	0.053	14.272	12.506	16.038
Carnivora	Phocidae	Weddell seal	1	0.053	16.175	15.542	16.807
Carnivora	Phocidae	Gray seal	1	0.054	17.426	16.798	18.054
Carnivora	Phocidae	Harp seal	1	0.054	15.41	14.54	16.279
Carnivora	Phocidae	Hooded seal	1	0.054	17.582	16.405	18.759
Carnivora	Phocidae	Southern elephant seal	1	0.054	10.718	10.143	11.294
Carnivora	Phocidae	Bearded seal	1	0.054	14.317	12.096	16.537
Carnivora	Phocidae	Crabeater seal	1	0.054	16.233	14.457	18.009
Carnivora	Phocidae	Harbor seal	1	0.054	14.783	13.83	15.736
Carnivora	Phocidae	Northern elephant seal	1	0.054	13.217	12.297	14.137
Carnivora	Phocidae	Ringed seal	1	0.054	12.606	9.798	15.415
Carnivora	Phocidae	Spotted seal	1	0.054	14.294	12.529	16.059
Carnivora	Phocidae	Weddell seal	1	0.054	16.197	15.567	16.827
Carnivora	Phocidae	Gray seal	1	0.055	17.448	16.823	18.074
Carnivora	Phocidae	Harp seal	1	0.055	15.432	14.564	16.299
Carnivora	Phocidae	Hooded seal	1	0.055	17.604	16.429	18.779
Carnivora	Phocidae	Southern elephant seal	1	0.055	10.741	10.168	11.313
Carnivora	Phocidae	Bearded seal	1	0.055	14.339	12.119	16.559
Carnivora	Phocidae	Crabeater seal	1	0.055	16.255	14.48	18.03
Carnivora	Phocidae	Harbor seal	1	0.055	14.805	13.854	15.756
Carnivora	Phocidae	Northern elephant seal	1	0.055	13.239	12.321	14.157
Carnivora	Phocidae	Ringed seal	1	0.055	12.628	9.82	15.436
Carnivora	Phocidae	Spotted seal	1	0.055	14.316	12.552	16.081
Carnivora	Phocidae	Weddell seal	1	0.055	16.219	15.591	16.846
Carnivora	Phocidae	Gray seal	1	0.056	17.47	16.848	18.093
Carnivora	Phocidae	Harp seal	1	0.056	15.454	14.588	16.32
Carnivora	Phocidae	Hooded seal	1	0.056	17.626	16.453	18.8
Carnivora	Phocidae	Southern elephant seal	1	0.056	10.763	10.192	11.333
Carnivora	Phocidae	Bearded seal	1	0.056	14.361	12.142	16.58
Carnivora	Phocidae	Crabeater seal	1	0.056	16.277	14.503	18.052
Carnivora	Phocidae	Harbor seal	1	0.056	14.827	13.878	15.776
Carnivora	Phocidae	Northern elephant seal	1	0.056	13.261	12.345	14.177
Carnivora	Phocidae	Ringed seal	1	0.056	12.651	9.843	15.458
Carnivora	Phocidae	Spotted seal	1	0.056	14.338	12.575	16.102
Carnivora	Phocidae	Weddell seal	1	0.056	16.241	15.616	16.866
Carnivora	Phocidae	Gray seal	1	0.057	17.493	16.873	18.112
Carnivora	Phocidae	Harp seal	1	0.057	15.476	14.612	16.34
Carnivora	Phocidae	Hooded seal	1	0.057	17.648	16.476	18.82
Carnivora	Phocidae	Southern elephant seal	1	0.057	10.785	10.217	11.353
Carnivora	Phocidae	Bearded seal	1	0.057	14.383	12.165	16.601
Carnivora	Phocidae	Crabeater seal	1	0.057	16.299	14.526	18.073
Carnivora	Phocidae	Harbor seal	1	0.057	14.849	13.902	15.796
Carnivora	Phocidae	Northern elephant seal	1	0.057	13.283	12.369	14.197
Carnivora	Phocidae	Ringed seal	1	0.057	12.673	9.866	15.479
Carnivora	Phocidae	Spotted seal	1	0.057	14.36	12.598	16.123
Carnivora	Phocidae	Weddell seal	1	0.057	16.263	15.641	16.885
Carnivora	Phocidae	Gray seal	1	0.058	17.515	16.898	18.132
Carnivora	Phocidae	Harp seal	1	0.058	15.498	14.636	16.36
Carnivora	Phocidae	Hooded seal	1	0.058	17.67	16.5	18.841
Carnivora	Phocidae	Southern elephant seal	1	0.058	10.807	10.241	11.373
Carnivora	Phocidae	Bearded seal	1	0.058	14.405	12.188	16.622
Carnivora	Phocidae	Crabeater seal	1	0.058	16.321	14.549	18.094
Carnivora	Phocidae	Harbor seal	1	0.058	14.872	13.926	15.817
Carnivora	Phocidae	Northern elephant seal	1	0.058	13.305	12.393	14.217
Carnivora	Phocidae	Ringed seal	1	0.058	12.695	9.889	15.501
Carnivora	Phocidae	Spotted seal	1	0.058	14.382	12.621	16.144
Carnivora	Phocidae	Weddell seal	1	0.058	16.285	15.665	16.905
Carnivora	Phocidae	Gray seal	1	0.059	17.537	16.923	18.151
Carnivora	Phocidae	Harp seal	1	0.059	15.52	14.66	16.381
Carnivora	Phocidae	Hooded seal	1	0.059	17.693	16.524	18.861
Carnivora	Phocidae	Southern elephant seal	1	0.059	10.829	10.265	11.393
Carnivora	Phocidae	Bearded seal	1	0.059	14.427	12.211	16.644
Carnivora	Phocidae	Crabeater seal	1	0.059	16.343	14.572	18.115
Carnivora	Phocidae	Harbor seal	1	0.059	14.894	13.95	15.837
Carnivora	Phocidae	Northern elephant seal	1	0.059	13.327	12.417	14.237
Carnivora	Phocidae	Ringed seal	1	0.059	12.717	9.912	15.522
Carnivora	Phocidae	Spotted seal	1	0.059	14.405	12.644	16.166
Carnivora	Phocidae	Weddell seal	1	0.059	16.307	15.69	16.925
Carnivora	Phocidae	Gray seal	1	0.06	17.559	16.947	18.17
Carnivora	Phocidae	Harp seal	1	0.06	15.542	14.684	16.401
Carnivora	Phocidae	Hooded seal	1	0.06	17.715	16.548	18.882
Carnivora	Phocidae	Southern elephant seal	1	0.06	10.851	10.29	11.413
Carnivora	Phocidae	Bearded seal	1	0.06	14.449	12.234	16.665
Carnivora	Phocidae	Crabeater seal	1	0.06	16.366	14.594	18.137
Carnivora	Phocidae	Harbor seal	1	0.06	14.916	13.974	15.857
Carnivora	Phocidae	Northern elephant seal	1	0.06	13.349	12.441	14.258
Carnivora	Phocidae	Ringed seal	1	0.06	12.739	9.934	15.543
Carnivora	Phocidae	Spotted seal	1	0.06	14.427	12.666	16.187
Carnivora	Phocidae	Weddell seal	1	0.06	16.329	15.714	16.944
Carnivora	Phocidae	Gray seal	1	0.061	17.581	16.972	18.19
Carnivora	Phocidae	Harp seal	1	0.061	15.564	14.707	16.421
Carnivora	Phocidae	Hooded seal	1	0.061	17.737	16.571	18.902
Carnivora	Phocidae	Southern elephant seal	1	0.061	10.873	10.314	11.433
Carnivora	Phocidae	Bearded seal	1	0.061	14.471	12.257	16.686
Carnivora	Phocidae	Crabeater seal	1	0.061	16.388	14.617	18.158
Carnivora	Phocidae	Harbor seal	1	0.061	14.938	13.998	15.877
Carnivora	Phocidae	Northern elephant seal	1	0.061	13.371	12.465	14.278
Carnivora	Phocidae	Ringed seal	1	0.061	12.761	9.957	15.565
Carnivora	Phocidae	Spotted seal	1	0.061	14.449	12.689	16.208
Carnivora	Phocidae	Weddell seal	1	0.061	16.351	15.739	16.964
Carnivora	Phocidae	Gray seal	1	0.062	17.603	16.997	18.209
Carnivora	Phocidae	Harp seal	1	0.062	15.587	14.731	16.442
Carnivora	Phocidae	Hooded seal	1	0.062	17.759	16.595	18.923
Carnivora	Phocidae	Southern elephant seal	1	0.062	10.895	10.338	11.453
Carnivora	Phocidae	Bearded seal	1	0.062	14.494	12.28	16.708
Carnivora	Phocidae	Crabeater seal	1	0.062	16.41	14.64	18.179
Carnivora	Phocidae	Harbor seal	1	0.062	14.96	14.022	15.897
Carnivora	Phocidae	Northern elephant seal	1	0.062	13.394	12.489	14.298
Carnivora	Phocidae	Ringed seal	1	0.062	12.783	9.98	15.586
Carnivora	Phocidae	Spotted seal	1	0.062	14.471	12.712	16.229
Carnivora	Phocidae	Weddell seal	1	0.062	16.374	15.763	16.984
Carnivora	Phocidae	Gray seal	1	0.063	17.625	17.022	18.228
Carnivora	Phocidae	Harp seal	1	0.063	15.609	14.755	16.462
Carnivora	Phocidae	Hooded seal	1	0.063	17.781	16.619	18.943
Carnivora	Phocidae	Southern elephant seal	1	0.063	10.917	10.362	11.473
Carnivora	Phocidae	Bearded seal	1	0.063	14.516	12.302	16.729
Carnivora	Phocidae	Crabeater seal	1	0.063	16.432	14.663	18.201
Carnivora	Phocidae	Harbor seal	1	0.063	14.982	14.046	15.918
Carnivora	Phocidae	Northern elephant seal	1	0.063	13.416	12.513	14.319
Carnivora	Phocidae	Ringed seal	1	0.063	12.805	10.003	15.608
Carnivora	Phocidae	Spotted seal	1	0.063	14.493	12.735	16.251
Carnivora	Phocidae	Weddell seal	1	0.063	16.396	15.788	17.003
Carnivora	Phocidae	Gray seal	1	0.064	17.647	17.047	18.248
Carnivora	Phocidae	Harp seal	1	0.064	15.631	14.779	16.483
Carnivora	Phocidae	Hooded seal	1	0.064	17.803	16.642	18.964
Carnivora	Phocidae	Southern elephant seal	1	0.064	10.94	10.387	11.493
Carnivora	Phocidae	Bearded seal	1	0.064	14.538	12.325	16.75
Carnivora	Phocidae	Crabeater seal	1	0.064	16.454	14.686	18.222
Carnivora	Phocidae	Harbor seal	1	0.064	15.004	14.07	15.938
Carnivora	Phocidae	Northern elephant seal	1	0.064	13.438	12.537	14.339
Carnivora	Phocidae	Ringed seal	1	0.064	12.827	10.026	15.629
Carnivora	Phocidae	Spotted seal	1	0.064	14.515	12.758	16.272
Carnivora	Phocidae	Weddell seal	1	0.064	16.418	15.812	17.023
Carnivora	Phocidae	Gray seal	1	0.065	17.669	17.071	18.267
Carnivora	Phocidae	Harp seal	1	0.065	15.653	14.803	16.503
Carnivora	Phocidae	Hooded seal	1	0.065	17.825	16.666	18.984
Carnivora	Phocidae	Southern elephant seal	1	0.065	10.962	10.411	11.513
Carnivora	Phocidae	Bearded seal	1	0.065	14.56	12.348	16.771
Carnivora	Phocidae	Crabeater seal	1	0.065	16.476	14.709	18.243
Carnivora	Phocidae	Harbor seal	1	0.065	15.026	14.094	15.958
Carnivora	Phocidae	Northern elephant seal	1	0.065	13.46	12.561	14.359
Carnivora	Phocidae	Ringed seal	1	0.065	12.849	10.048	15.651
Carnivora	Phocidae	Spotted seal	1	0.065	14.537	12.781	16.293
Carnivora	Phocidae	Weddell seal	1	0.065	16.44	15.837	17.043
Carnivora	Phocidae	Gray seal	1	0.066	17.691	17.096	18.287
Carnivora	Phocidae	Harp seal	1	0.066	15.675	14.826	16.524
Carnivora	Phocidae	Hooded seal	1	0.066	17.847	16.69	19.005
Carnivora	Phocidae	Southern elephant seal	1	0.066	10.984	10.435	11.533
Carnivora	Phocidae	Bearded seal	1	0.066	14.582	12.371	16.793
Carnivora	Phocidae	Crabeater seal	1	0.066	16.498	14.732	18.265
Carnivora	Phocidae	Harbor seal	1	0.066	15.048	14.118	15.978
Carnivora	Phocidae	Northern elephant seal	1	0.066	13.482	12.584	14.379
Carnivora	Phocidae	Ringed seal	1	0.066	12.872	10.071	15.672
Carnivora	Phocidae	Spotted seal	1	0.066	14.559	12.804	16.315
Carnivora	Phocidae	Weddell seal	1	0.066	16.462	15.861	17.062
Carnivora	Phocidae	Gray seal	1	0.067	17.714	17.121	18.306
Carnivora	Phocidae	Harp seal	1	0.067	15.697	14.85	16.544
Carnivora	Phocidae	Hooded seal	1	0.067	17.869	16.713	19.025
Carnivora	Phocidae	Southern elephant seal	1	0.067	11.006	10.459	11.553
Carnivora	Phocidae	Bearded seal	1	0.067	14.604	12.394	16.814
Carnivora	Phocidae	Crabeater seal	1	0.067	16.52	14.755	18.286
Carnivora	Phocidae	Harbor seal	1	0.067	15.07	14.142	15.999
Carnivora	Phocidae	Northern elephant seal	1	0.067	13.504	12.608	14.4
Carnivora	Phocidae	Ringed seal	1	0.067	12.894	10.094	15.694
Carnivora	Phocidae	Spotted seal	1	0.067	14.581	12.827	16.336
Carnivora	Phocidae	Weddell seal	1	0.067	16.484	15.886	17.082
Carnivora	Phocidae	Gray seal	1	0.068	17.736	17.145	18.326
Carnivora	Phocidae	Harp seal	1	0.068	15.719	14.874	16.565
Carnivora	Phocidae	Hooded seal	1	0.068	17.891	16.737	19.046
Carnivora	Phocidae	Southern elephant seal	1	0.068	11.028	10.483	11.573
Carnivora	Phocidae	Bearded seal	1	0.068	14.626	12.417	16.835
Carnivora	Phocidae	Crabeater seal	1	0.068	16.542	14.777	18.307
Carnivora	Phocidae	Harbor seal	1	0.068	15.092	14.166	16.019
Carnivora	Phocidae	Northern elephant seal	1	0.068	13.526	12.632	14.42
Carnivora	Phocidae	Ringed seal	1	0.068	12.916	10.116	15.715
Carnivora	Phocidae	Spotted seal	1	0.068	14.603	12.85	16.357
Carnivora	Phocidae	Weddell seal	1	0.068	16.506	15.91	17.102
Carnivora	Phocidae	Gray seal	1	0.069	17.758	17.17	18.345
Carnivora	Phocidae	Harp seal	1	0.069	15.741	14.897	16.585
Carnivora	Phocidae	Hooded seal	1	0.069	17.914	16.761	19.067
Carnivora	Phocidae	Southern elephant seal	1	0.069	11.05	10.507	11.593
Carnivora	Phocidae	Bearded seal	1	0.069	14.648	12.44	16.857
Carnivora	Phocidae	Crabeater seal	1	0.069	16.564	14.8	18.329
Carnivora	Phocidae	Harbor seal	1	0.069	15.115	14.19	16.039
Carnivora	Phocidae	Northern elephant seal	1	0.069	13.548	12.656	14.441
Carnivora	Phocidae	Ringed seal	1	0.069	12.938	10.139	15.736
Carnivora	Phocidae	Spotted seal	1	0.069	14.626	12.872	16.379
Carnivora	Phocidae	Weddell seal	1	0.069	16.528	15.935	17.122
Carnivora	Phocidae	Gray seal	1	0.07	17.78	17.195	18.365
Carnivora	Phocidae	Harp seal	1	0.07	15.763	14.921	16.606
Carnivora	Phocidae	Hooded seal	1	0.07	17.936	16.784	19.087
Carnivora	Phocidae	Southern elephant seal	1	0.07	11.072	10.531	11.613
Carnivora	Phocidae	Bearded seal	1	0.07	14.67	12.462	16.878
Carnivora	Phocidae	Crabeater seal	1	0.07	16.587	14.823	18.35
Carnivora	Phocidae	Harbor seal	1	0.07	15.137	14.214	16.06
Carnivora	Phocidae	Northern elephant seal	1	0.07	13.57	12.68	14.461
Carnivora	Phocidae	Ringed seal	1	0.07	12.96	10.162	15.758
Carnivora	Phocidae	Spotted seal	1	0.07	14.648	12.895	16.4
Carnivora	Phocidae	Weddell seal	1	0.07	16.55	15.959	17.141
Carnivora	Phocidae	Gray seal	1	0.071	17.802	17.219	18.384
Carnivora	Phocidae	Harp seal	1	0.071	15.785	14.945	16.626
Carnivora	Phocidae	Hooded seal	1	0.071	17.958	16.808	19.108
Carnivora	Phocidae	Southern elephant seal	1	0.071	11.094	10.555	11.633
Carnivora	Phocidae	Bearded seal	1	0.071	14.692	12.485	16.899
Carnivora	Phocidae	Crabeater seal	1	0.071	16.609	14.846	18.371
Carnivora	Phocidae	Harbor seal	1	0.071	15.159	14.238	16.08
Carnivora	Phocidae	Northern elephant seal	1	0.071	13.592	12.703	14.481
Carnivora	Phocidae	Ringed seal	1	0.071	12.982	10.185	15.779
Carnivora	Phocidae	Spotted seal	1	0.071	14.67	12.918	16.421
Carnivora	Phocidae	Weddell seal	1	0.071	16.572	15.983	17.161
Carnivora	Phocidae	Gray seal	1	0.072	17.824	17.244	18.404
Carnivora	Phocidae	Harp seal	1	0.072	15.807	14.968	16.647
Carnivora	Phocidae	Hooded seal	1	0.072	17.98	16.831	19.128
Carnivora	Phocidae	Southern elephant seal	1	0.072	11.116	10.579	11.653
Carnivora	Phocidae	Bearded seal	1	0.072	14.714	12.508	16.921
Carnivora	Phocidae	Crabeater seal	1	0.072	16.631	14.868	18.393
Carnivora	Phocidae	Harbor seal	1	0.072	15.181	14.261	16.1
Carnivora	Phocidae	Northern elephant seal	1	0.072	13.614	12.727	14.502
Carnivora	Phocidae	Ringed seal	1	0.072	13.004	10.207	15.801
Carnivora	Phocidae	Spotted seal	1	0.072	14.692	12.941	16.443
Carnivora	Phocidae	Weddell seal	1	0.072	16.594	16.008	17.181
Carnivora	Phocidae	Gray seal	1	0.073	17.846	17.268	18.424
Carnivora	Phocidae	Harp seal	1	0.073	15.83	14.992	16.667
Carnivora	Phocidae	Hooded seal	1	0.073	18.002	16.855	19.149
Carnivora	Phocidae	Southern elephant seal	1	0.073	11.138	10.603	11.673
Carnivora	Phocidae	Bearded seal	1	0.073	14.737	12.531	16.942
Carnivora	Phocidae	Crabeater seal	1	0.073	16.653	14.891	18.414
Carnivora	Phocidae	Harbor seal	1	0.073	15.203	14.285	16.121
Carnivora	Phocidae	Northern elephant seal	1	0.073	13.637	12.751	14.522
Carnivora	Phocidae	Ringed seal	1	0.073	13.026	10.23	15.822
Carnivora	Phocidae	Spotted seal	1	0.073	14.714	12.964	16.464
Carnivora	Phocidae	Weddell seal	1	0.073	16.616	16.032	17.201
Carnivora	Phocidae	Gray seal	1	0.074	17.868	17.293	18.443
Carnivora	Phocidae	Harp seal	1	0.074	15.852	15.015	16.688
Carnivora	Phocidae	Hooded seal	1	0.074	18.024	16.878	19.17
Carnivora	Phocidae	Southern elephant seal	1	0.074	11.16	10.627	11.694
Carnivora	Phocidae	Bearded seal	1	0.074	14.759	12.554	16.964
Carnivora	Phocidae	Crabeater seal	1	0.074	16.675	14.914	18.436
Carnivora	Phocidae	Harbor seal	1	0.074	15.225	14.309	16.141
Carnivora	Phocidae	Northern elephant seal	1	0.074	13.659	12.775	14.543
Carnivora	Phocidae	Ringed seal	1	0.074	13.048	10.253	15.844
Carnivora	Phocidae	Spotted seal	1	0.074	14.736	12.986	16.486
Carnivora	Phocidae	Weddell seal	1	0.074	16.639	16.056	17.221
Carnivora	Phocidae	Gray seal	1	0.075	17.89	17.318	18.463
Carnivora	Phocidae	Harp seal	1	0.075	15.874	15.039	16.708
Carnivora	Phocidae	Hooded seal	1	0.075	18.046	16.902	19.19
Carnivora	Phocidae	Southern elephant seal	1	0.075	11.182	10.651	11.714
Carnivora	Phocidae	Bearded seal	1	0.075	14.781	12.576	16.985
Carnivora	Phocidae	Crabeater seal	1	0.075	16.697	14.937	18.457
Carnivora	Phocidae	Harbor seal	1	0.075	15.247	14.333	16.161
Carnivora	Phocidae	Northern elephant seal	1	0.075	13.681	12.798	14.563
Carnivora	Phocidae	Ringed seal	1	0.075	13.07	10.275	15.865
Carnivora	Phocidae	Spotted seal	1	0.075	14.758	13.009	16.507
Carnivora	Phocidae	Weddell seal	1	0.075	16.661	16.081	17.241
Carnivora	Phocidae	Gray seal	1	0.076	17.912	17.342	18.482
Carnivora	Phocidae	Harp seal	1	0.076	15.896	15.063	16.729
Carnivora	Phocidae	Hooded seal	1	0.076	18.068	16.925	19.211
Carnivora	Phocidae	Southern elephant seal	1	0.076	11.205	10.675	11.734
Carnivora	Phocidae	Bearded seal	1	0.076	14.803	12.599	17.006
Carnivora	Phocidae	Crabeater seal	1	0.076	16.719	14.959	18.479
Carnivora	Phocidae	Harbor seal	1	0.076	15.269	14.356	16.182
Carnivora	Phocidae	Northern elephant seal	1	0.076	13.703	12.822	14.584
Carnivora	Phocidae	Ringed seal	1	0.076	13.092	10.298	15.887
Carnivora	Phocidae	Spotted seal	1	0.076	14.78	13.032	16.528
Carnivora	Phocidae	Weddell seal	1	0.076	16.683	16.105	17.261
Carnivora	Phocidae	Gray seal	1	0.077	17.934	17.367	18.502
Carnivora	Phocidae	Harp seal	1	0.077	15.918	15.086	16.75
Carnivora	Phocidae	Hooded seal	1	0.077	18.09	16.949	19.232
Carnivora	Phocidae	Southern elephant seal	1	0.077	11.227	10.699	11.754
Carnivora	Phocidae	Bearded seal	1	0.077	14.825	12.622	17.028
Carnivora	Phocidae	Crabeater seal	1	0.077	16.741	14.982	18.5
Carnivora	Phocidae	Harbor seal	1	0.077	15.291	14.38	16.202
Carnivora	Phocidae	Northern elephant seal	1	0.077	13.725	12.846	14.604
Carnivora	Phocidae	Ringed seal	1	0.077	13.114	10.32	15.908
Carnivora	Phocidae	Spotted seal	1	0.077	14.802	13.055	16.55
Carnivora	Phocidae	Weddell seal	1	0.077	16.705	16.129	17.281
Carnivora	Phocidae	Gray seal	1	0.078	17.956	17.391	18.522
Carnivora	Phocidae	Harp seal	1	0.078	15.94	15.11	16.77
Carnivora	Phocidae	Hooded seal	1	0.078	18.112	16.972	19.252
Carnivora	Phocidae	Southern elephant seal	1	0.078	11.249	10.723	11.775
Carnivora	Phocidae	Bearded seal	1	0.078	14.847	12.645	17.049
Carnivora	Phocidae	Crabeater seal	1	0.078	16.763	15.005	18.521
Carnivora	Phocidae	Harbor seal	1	0.078	15.313	14.404	16.223
Carnivora	Phocidae	Northern elephant seal	1	0.078	13.747	12.869	14.625
Carnivora	Phocidae	Ringed seal	1	0.078	13.136	10.343	15.93
Carnivora	Phocidae	Spotted seal	1	0.078	14.824	13.077	16.571
Carnivora	Phocidae	Weddell seal	1	0.078	16.727	16.153	17.301
Carnivora	Phocidae	Gray seal	1	0.079	17.978	17.415	18.541
Carnivora	Phocidae	Harp seal	1	0.079	15.962	15.133	16.791
Carnivora	Phocidae	Hooded seal	1	0.079	18.134	16.996	19.273
Carnivora	Phocidae	Southern elephant seal	1	0.079	11.271	10.746	11.795
Carnivora	Phocidae	Bearded seal	1	0.079	14.869	12.667	17.07
Carnivora	Phocidae	Crabeater seal	1	0.079	16.785	15.028	18.543
Carnivora	Phocidae	Harbor seal	1	0.079	15.335	14.428	16.243
Carnivora	Phocidae	Northern elephant seal	1	0.079	13.769	12.893	14.645
Carnivora	Phocidae	Ringed seal	1	0.079	13.159	10.366	15.951
Carnivora	Phocidae	Spotted seal	1	0.079	14.846	13.1	16.593
Carnivora	Phocidae	Weddell seal	1	0.079	16.749	16.177	17.321
Carnivora	Phocidae	Gray seal	1	0.08	18	17.44	18.561
Carnivora	Phocidae	Harp seal	1	0.08	15.984	15.156	16.812
Carnivora	Phocidae	Hooded seal	1	0.08	18.156	17.019	19.294
Carnivora	Phocidae	Southern elephant seal	1	0.08	11.293	10.77	11.815
Carnivora	Phocidae	Bearded seal	1	0.08	14.891	12.69	17.092
Carnivora	Phocidae	Crabeater seal	1	0.08	16.807	15.05	18.564
Carnivora	Phocidae	Harbor seal	1	0.08	15.357	14.451	16.264
Carnivora	Phocidae	Northern elephant seal	1	0.08	13.791	12.917	14.666
Carnivora	Phocidae	Ringed seal	1	0.08	13.181	10.388	15.973
Carnivora	Phocidae	Spotted seal	1	0.08	14.868	13.123	16.614
Carnivora	Phocidae	Weddell seal	1	0.08	16.771	16.201	17.341
Carnivora	Phocidae	Gray seal	1	0.081	18.023	17.464	18.581
Carnivora	Phocidae	Harp seal	1	0.081	16.006	15.18	16.832
Carnivora	Phocidae	Hooded seal	1	0.081	18.178	17.042	19.314
Carnivora	Phocidae	Southern elephant seal	1	0.081	11.315	10.794	11.836
Carnivora	Phocidae	Bearded seal	1	0.081	14.913	12.713	17.113
Carnivora	Phocidae	Crabeater seal	1	0.081	16.829	15.073	18.586
Carnivora	Phocidae	Harbor seal	1	0.081	15.379	14.475	16.284
Carnivora	Phocidae	Northern elephant seal	1	0.081	13.813	12.94	14.686
Carnivora	Phocidae	Ringed seal	1	0.081	13.203	10.411	15.994
Carnivora	Phocidae	Spotted seal	1	0.081	14.89	13.145	16.635
Carnivora	Phocidae	Weddell seal	1	0.081	16.793	16.225	17.361
Carnivora	Phocidae	Gray seal	1	0.082	18.045	17.489	18.601
Carnivora	Phocidae	Harp seal	1	0.082	16.028	15.203	16.853
Carnivora	Phocidae	Hooded seal	1	0.082	18.2	17.066	19.335
Carnivora	Phocidae	Southern elephant seal	1	0.082	11.337	10.818	11.856
Carnivora	Phocidae	Bearded seal	1	0.082	14.935	12.736	17.135
Carnivora	Phocidae	Crabeater seal	1	0.082	16.851	15.095	18.607
Carnivora	Phocidae	Harbor seal	1	0.082	15.401	14.498	16.304
Carnivora	Phocidae	Northern elephant seal	1	0.082	13.835	12.964	14.707
Carnivora	Phocidae	Ringed seal	1	0.082	13.225	10.434	16.016
Carnivora	Phocidae	Spotted seal	1	0.082	14.912	13.168	16.657
Carnivora	Phocidae	Weddell seal	1	0.082	16.815	16.25	17.381
Carnivora	Phocidae	Gray seal	1	0.083	18.067	17.513	18.62
Carnivora	Phocidae	Harp seal	1	0.083	16.05	15.227	16.874
Carnivora	Phocidae	Hooded seal	1	0.083	18.222	17.089	19.356
Carnivora	Phocidae	Southern elephant seal	1	0.083	11.359	10.841	11.877
Carnivora	Phocidae	Bearded seal	1	0.083	14.957	12.758	17.156
Carnivora	Phocidae	Crabeater seal	1	0.083	16.873	15.118	18.629
Carnivora	Phocidae	Harbor seal	1	0.083	15.424	14.522	16.325
Carnivora	Phocidae	Northern elephant seal	1	0.083	13.857	12.987	14.727
Carnivora	Phocidae	Ringed seal	1	0.083	13.247	10.456	16.037
Carnivora	Phocidae	Spotted seal	1	0.083	14.934	13.191	16.678
Carnivora	Phocidae	Weddell seal	1	0.083	16.837	16.274	17.401
Carnivora	Phocidae	Gray seal	1	0.084	18.089	17.537	18.64
Carnivora	Phocidae	Harp seal	1	0.084	16.072	15.25	16.894
Carnivora	Phocidae	Hooded seal	1	0.084	18.245	17.113	19.377
Carnivora	Phocidae	Southern elephant seal	1	0.084	11.381	10.865	11.897
Carnivora	Phocidae	Bearded seal	1	0.084	14.979	12.781	17.177
Carnivora	Phocidae	Crabeater seal	1	0.084	16.895	15.141	18.65
Carnivora	Phocidae	Harbor seal	1	0.084	15.446	14.546	16.345
Carnivora	Phocidae	Northern elephant seal	1	0.084	13.879	13.011	14.748
Carnivora	Phocidae	Ringed seal	1	0.084	13.269	10.479	16.059
Carnivora	Phocidae	Spotted seal	1	0.084	14.957	13.213	16.7
Carnivora	Phocidae	Weddell seal	1	0.084	16.859	16.298	17.421
Carnivora	Phocidae	Gray seal	1	0.085	18.111	17.561	18.66
Carnivora	Phocidae	Harp seal	1	0.085	16.094	15.273	16.915
Carnivora	Phocidae	Hooded seal	1	0.085	18.267	17.136	19.397
Carnivora	Phocidae	Southern elephant seal	1	0.085	11.403	10.888	11.918
Carnivora	Phocidae	Bearded seal	1	0.085	15.001	12.804	17.199
Carnivora	Phocidae	Crabeater seal	1	0.085	16.917	15.163	18.672
Carnivora	Phocidae	Harbor seal	1	0.085	15.468	14.569	16.366
Carnivora	Phocidae	Northern elephant seal	1	0.085	13.901	13.034	14.768
Carnivora	Phocidae	Ringed seal	1	0.085	13.291	10.501	16.08
Carnivora	Phocidae	Spotted seal	1	0.085	14.979	13.236	16.721
Carnivora	Phocidae	Weddell seal	1	0.085	16.881	16.322	17.441
Carnivora	Phocidae	Gray seal	1	0.086	18.133	17.586	18.68
Carnivora	Phocidae	Harp seal	1	0.086	16.116	15.297	16.936
Carnivora	Phocidae	Hooded seal	1	0.086	18.289	17.159	19.418
Carnivora	Phocidae	Southern elephant seal	1	0.086	11.425	10.912	11.938
Carnivora	Phocidae	Bearded seal	1	0.086	15.023	12.826	17.22
Carnivora	Phocidae	Crabeater seal	1	0.086	16.939	15.186	18.693
Carnivora	Phocidae	Harbor seal	1	0.086	15.49	14.593	16.386
Carnivora	Phocidae	Northern elephant seal	1	0.086	13.923	13.058	14.789
Carnivora	Phocidae	Ringed seal	1	0.086	13.313	10.524	16.102
Carnivora	Phocidae	Spotted seal	1	0.086	15.001	13.259	16.743
Carnivora	Phocidae	Weddell seal	1	0.086	16.903	16.345	17.461
Carnivora	Phocidae	Gray seal	1	0.087	18.155	17.61	18.7
Carnivora	Phocidae	Harp seal	1	0.087	16.138	15.32	16.957
Carnivora	Phocidae	Hooded seal	1	0.087	18.311	17.182	19.439
Carnivora	Phocidae	Southern elephant seal	1	0.087	11.447	10.936	11.959
Carnivora	Phocidae	Bearded seal	1	0.087	15.045	12.849	17.242
Carnivora	Phocidae	Crabeater seal	1	0.087	16.961	15.208	18.714
Carnivora	Phocidae	Harbor seal	1	0.087	15.512	14.616	16.407
Carnivora	Phocidae	Northern elephant seal	1	0.087	13.945	13.081	14.81
Carnivora	Phocidae	Ringed seal	1	0.087	13.335	10.546	16.123
Carnivora	Phocidae	Spotted seal	1	0.087	15.023	13.281	16.764
Carnivora	Phocidae	Weddell seal	1	0.087	16.925	16.369	17.481
Carnivora	Phocidae	Gray seal	1	0.088	18.177	17.634	18.719
Carnivora	Phocidae	Harp seal	1	0.088	16.16	15.343	16.977
Carnivora	Phocidae	Hooded seal	1	0.088	18.333	17.206	19.46
Carnivora	Phocidae	Southern elephant seal	1	0.088	11.469	10.959	11.979
Carnivora	Phocidae	Bearded seal	1	0.088	15.067	12.871	17.263
Carnivora	Phocidae	Crabeater seal	1	0.088	16.984	15.231	18.736
Carnivora	Phocidae	Harbor seal	1	0.088	15.534	14.64	16.428
Carnivora	Phocidae	Northern elephant seal	1	0.088	13.967	13.104	14.83
Carnivora	Phocidae	Ringed seal	1	0.088	13.357	10.569	16.145
Carnivora	Phocidae	Spotted seal	1	0.088	15.045	13.304	16.786
Carnivora	Phocidae	Weddell seal	1	0.088	16.947	16.393	17.501
Carnivora	Phocidae	Gray seal	1	0.089	18.199	17.658	18.739
Carnivora	Phocidae	Harp seal	1	0.089	16.182	15.366	16.998
Carnivora	Phocidae	Hooded seal	1	0.089	18.355	17.229	19.48
Carnivora	Phocidae	Southern elephant seal	1	0.089	11.491	10.983	12
Carnivora	Phocidae	Bearded seal	1	0.089	15.089	12.894	17.284
Carnivora	Phocidae	Crabeater seal	1	0.089	17.006	15.254	18.757
Carnivora	Phocidae	Harbor seal	1	0.089	15.556	14.663	16.448
Carnivora	Phocidae	Northern elephant seal	1	0.089	13.989	13.128	14.851
Carnivora	Phocidae	Ringed seal	1	0.089	13.379	10.591	16.166
Carnivora	Phocidae	Spotted seal	1	0.089	15.067	13.326	16.807
Carnivora	Phocidae	Weddell seal	1	0.089	16.969	16.417	17.521
Carnivora	Phocidae	Gray seal	1	0.09	18.221	17.682	18.759
Carnivora	Phocidae	Harp seal	1	0.09	16.204	15.39	17.019
Carnivora	Phocidae	Hooded seal	1	0.09	18.377	17.252	19.501
Carnivora	Phocidae	Southern elephant seal	1	0.09	11.513	11.006	12.02
Carnivora	Phocidae	Bearded seal	1	0.09	15.111	12.917	17.306
Carnivora	Phocidae	Crabeater seal	1	0.09	17.028	15.276	18.779
Carnivora	Phocidae	Harbor seal	1	0.09	15.578	14.687	16.469
Carnivora	Phocidae	Northern elephant seal	1	0.09	14.011	13.151	14.871
Carnivora	Phocidae	Ringed seal	1	0.09	13.401	10.614	16.188
Carnivora	Phocidae	Spotted seal	1	0.09	15.089	13.349	16.828
Carnivora	Phocidae	Weddell seal	1	0.09	16.991	16.441	17.542
Carnivora	Phocidae	Gray seal	1	0.091	18.243	17.706	18.779
Carnivora	Phocidae	Harp seal	1	0.091	16.226	15.413	17.04
Carnivora	Phocidae	Hooded seal	1	0.091	18.399	17.275	19.522
Carnivora	Phocidae	Southern elephant seal	1	0.091	11.535	11.029	12.041
Carnivora	Phocidae	Bearded seal	1	0.091	15.133	12.939	17.327
Carnivora	Phocidae	Crabeater seal	1	0.091	17.05	15.299	18.8
Carnivora	Phocidae	Harbor seal	1	0.091	15.6	14.71	16.489
Carnivora	Phocidae	Northern elephant seal	1	0.091	14.033	13.175	14.892
Carnivora	Phocidae	Ringed seal	1	0.091	13.423	10.636	16.21
Carnivora	Phocidae	Spotted seal	1	0.091	15.111	13.371	16.85
Carnivora	Phocidae	Weddell seal	1	0.091	17.013	16.465	17.562
Carnivora	Phocidae	Gray seal	1	0.092	18.265	17.731	18.799
Carnivora	Phocidae	Harp seal	1	0.092	16.248	15.436	17.061
Carnivora	Phocidae	Hooded seal	1	0.092	18.421	17.299	19.543
Carnivora	Phocidae	Southern elephant seal	1	0.092	11.557	11.053	12.061
Carnivora	Phocidae	Bearded seal	1	0.092	15.155	12.962	17.349
Carnivora	Phocidae	Crabeater seal	1	0.092	17.072	15.321	18.822
Carnivora	Phocidae	Harbor seal	1	0.092	15.622	14.733	16.51
Carnivora	Phocidae	Northern elephant seal	1	0.092	14.055	13.198	14.913
Carnivora	Phocidae	Ringed seal	1	0.092	13.445	10.659	16.231
Carnivora	Phocidae	Spotted seal	1	0.092	15.133	13.394	16.871
Carnivora	Phocidae	Weddell seal	1	0.092	17.035	16.489	17.582
Carnivora	Phocidae	Gray seal	1	0.093	18.287	17.755	18.819
Carnivora	Phocidae	Harp seal	1	0.093	16.27	15.459	17.081
Carnivora	Phocidae	Hooded seal	1	0.093	18.443	17.322	19.564
Carnivora	Phocidae	Southern elephant seal	1	0.093	11.579	11.076	12.082
Carnivora	Phocidae	Bearded seal	1	0.093	15.177	12.984	17.37
Carnivora	Phocidae	Crabeater seal	1	0.093	17.094	15.344	18.843
Carnivora	Phocidae	Harbor seal	1	0.093	15.644	14.757	16.53
Carnivora	Phocidae	Northern elephant seal	1	0.093	14.077	13.221	14.934
Carnivora	Phocidae	Ringed seal	1	0.093	13.467	10.681	16.253
Carnivora	Phocidae	Spotted seal	1	0.093	15.155	13.416	16.893
Carnivora	Phocidae	Weddell seal	1	0.093	17.057	16.512	17.602
Carnivora	Phocidae	Gray seal	1	0.094	18.309	17.779	18.839
Carnivora	Phocidae	Harp seal	1	0.094	16.292	15.482	17.102
Carnivora	Phocidae	Hooded seal	1	0.094	18.465	17.345	19.584
Carnivora	Phocidae	Southern elephant seal	1	0.094	11.601	11.099	12.103
Carnivora	Phocidae	Bearded seal	1	0.094	15.199	13.007	17.392
Carnivora	Phocidae	Crabeater seal	1	0.094	17.116	15.366	18.865
Carnivora	Phocidae	Harbor seal	1	0.094	15.666	14.78	16.551
Carnivora	Phocidae	Northern elephant seal	1	0.094	14.099	13.244	14.954
Carnivora	Phocidae	Ringed seal	1	0.094	13.489	10.704	16.274
Carnivora	Phocidae	Spotted seal	1	0.094	15.177	13.439	16.914
Carnivora	Phocidae	Weddell seal	1	0.094	17.079	16.536	17.623
Carnivora	Phocidae	Gray seal	1	0.095	18.331	17.803	18.859
Carnivora	Phocidae	Harp seal	1	0.095	16.314	15.505	17.123
Carnivora	Phocidae	Hooded seal	1	0.095	18.487	17.368	19.605
Carnivora	Phocidae	Southern elephant seal	1	0.095	11.623	11.123	12.124
Carnivora	Phocidae	Bearded seal	1	0.095	15.221	13.029	17.413
Carnivora	Phocidae	Crabeater seal	1	0.095	17.137	15.389	18.886
Carnivora	Phocidae	Harbor seal	1	0.095	15.688	14.804	16.572
Carnivora	Phocidae	Northern elephant seal	1	0.095	14.121	13.268	14.975
Carnivora	Phocidae	Ringed seal	1	0.095	13.511	10.726	16.296
Carnivora	Phocidae	Spotted seal	1	0.095	15.199	13.461	16.936
Carnivora	Phocidae	Weddell seal	1	0.095	17.101	16.56	17.643
Carnivora	Phocidae	Gray seal	1	0.096	18.353	17.827	18.879
Carnivora	Phocidae	Harp seal	1	0.096	16.336	15.528	17.144
Carnivora	Phocidae	Hooded seal	1	0.096	18.509	17.391	19.626
Carnivora	Phocidae	Southern elephant seal	1	0.096	11.645	11.146	12.144
Carnivora	Phocidae	Bearded seal	1	0.096	15.243	13.052	17.434
Carnivora	Phocidae	Crabeater seal	1	0.096	17.159	15.411	18.908
Carnivora	Phocidae	Harbor seal	1	0.096	15.71	14.827	16.592
Carnivora	Phocidae	Northern elephant seal	1	0.096	14.143	13.291	14.996
Carnivora	Phocidae	Ringed seal	1	0.096	13.533	10.749	16.317
Carnivora	Phocidae	Spotted seal	1	0.096	15.221	13.484	16.957
Carnivora	Phocidae	Weddell seal	1	0.096	17.123	16.583	17.663
Carnivora	Phocidae	Gray seal	1	0.097	18.375	17.85	18.899
Carnivora	Phocidae	Harp seal	1	0.097	16.358	15.551	17.165
Carnivora	Phocidae	Hooded seal	1	0.097	18.531	17.414	19.647
Carnivora	Phocidae	Southern elephant seal	1	0.097	11.667	11.169	12.165
Carnivora	Phocidae	Bearded seal	1	0.097	15.265	13.074	17.456
Carnivora	Phocidae	Crabeater seal	1	0.097	17.181	15.433	18.93
Carnivora	Phocidae	Harbor seal	1	0.097	15.732	14.85	16.613
Carnivora	Phocidae	Northern elephant seal	1	0.097	14.165	13.314	15.016
Carnivora	Phocidae	Ringed seal	1	0.097	13.555	10.771	16.339
Carnivora	Phocidae	Spotted seal	1	0.097	15.243	13.506	16.979
Carnivora	Phocidae	Weddell seal	1	0.097	17.145	16.607	17.683
Carnivora	Phocidae	Gray seal	1	0.098	18.397	17.874	18.919
Carnivora	Phocidae	Harp seal	1	0.098	16.38	15.574	17.186
Carnivora	Phocidae	Hooded seal	1	0.098	18.553	17.437	19.668
Carnivora	Phocidae	Southern elephant seal	1	0.098	11.689	11.192	12.186
Carnivora	Phocidae	Bearded seal	1	0.098	15.287	13.097	17.477
Carnivora	Phocidae	Crabeater seal	1	0.098	17.203	15.456	18.951
Carnivora	Phocidae	Harbor seal	1	0.098	15.754	14.873	16.634
Carnivora	Phocidae	Northern elephant seal	1	0.098	14.187	13.337	15.037
Carnivora	Phocidae	Ringed seal	1	0.098	13.577	10.793	16.36
Carnivora	Phocidae	Spotted seal	1	0.098	15.265	13.529	17
Carnivora	Phocidae	Weddell seal	1	0.098	17.167	16.63	17.704
Carnivora	Phocidae	Gray seal	1	0.099	18.419	17.898	18.939
Carnivora	Phocidae	Harp seal	1	0.099	16.402	15.597	17.207
Carnivora	Phocidae	Hooded seal	1	0.099	18.574	17.46	19.689
Carnivora	Phocidae	Southern elephant seal	1	0.099	11.711	11.215	12.207
Carnivora	Phocidae	Bearded seal	1	0.099	15.309	13.119	17.499
Carnivora	Phocidae	Crabeater seal	1	0.099	17.225	15.478	18.973
Carnivora	Phocidae	Harbor seal	1	0.099	15.776	14.897	16.654
Carnivora	Phocidae	Northern elephant seal	1	0.099	14.209	13.36	15.058
Carnivora	Phocidae	Ringed seal	1	0.099	13.599	10.816	16.382
Carnivora	Phocidae	Spotted seal	1	0.099	15.286	13.551	17.022
Carnivora	Phocidae	Weddell seal	1	0.099	17.189	16.654	17.724
Carnivora	Phocidae	Gray seal	1	0.1	18.441	17.922	18.959
Carnivora	Phocidae	Harp seal	1	0.1	16.424	15.62	17.228
Carnivora	Phocidae	Hooded seal	1	0.1	18.596	17.483	19.71
Carnivora	Phocidae	Southern elephant seal	1	0.1	11.733	11.238	12.227
Carnivora	Phocidae	Bearded seal	1	0.1	15.331	13.142	17.52
Carnivora	Phocidae	Crabeater seal	1	0.1	17.247	15.501	18.994
Carnivora	Phocidae	Harbor seal	1	0.1	15.797	14.92	16.675
Carnivora	Phocidae	Northern elephant seal	1	0.1	14.231	13.384	15.079
Carnivora	Phocidae	Ringed seal	1	0.1	13.621	10.838	16.403
Carnivora	Phocidae	Spotted seal	1	0.1	15.308	13.573	17.043
Carnivora	Phocidae	Weddell seal	1	0.1	17.211	16.678	17.745
Carnivora	Phocidae	Gray seal	1	0.101	18.463	17.946	18.979
Carnivora	Phocidae	Harp seal	1	0.101	16.446	15.643	17.249
Carnivora	Phocidae	Hooded seal	1	0.101	18.618	17.506	19.73
Carnivora	Phocidae	Southern elephant seal	1	0.101	11.755	11.261	12.248
Carnivora	Phocidae	Bearded seal	1	0.101	15.353	13.164	17.542
Carnivora	Phocidae	Crabeater seal	1	0.101	17.269	15.523	19.016
Carnivora	Phocidae	Harbor seal	1	0.101	15.819	14.943	16.696
Carnivora	Phocidae	Northern elephant seal	1	0.101	14.253	13.407	15.099
Carnivora	Phocidae	Ringed seal	1	0.101	13.643	10.86	16.425
Carnivora	Phocidae	Spotted seal	1	0.101	15.33	13.596	17.065
Carnivora	Phocidae	Weddell seal	1	0.101	17.233	16.701	17.765
Carnivora	Phocidae	Gray seal	1	0.102	18.484	17.97	18.999
Carnivora	Phocidae	Harp seal	1	0.102	16.468	15.666	17.27
Carnivora	Phocidae	Hooded seal	1	0.102	18.64	17.529	19.751
Carnivora	Phocidae	Southern elephant seal	1	0.102	11.777	11.284	12.269
Carnivora	Phocidae	Bearded seal	1	0.102	15.375	13.187	17.563
Carnivora	Phocidae	Crabeater seal	1	0.102	17.291	15.545	19.037
Carnivora	Phocidae	Harbor seal	1	0.102	15.841	14.966	16.716
Carnivora	Phocidae	Northern elephant seal	1	0.102	14.275	13.43	15.12
Carnivora	Phocidae	Ringed seal	1	0.102	13.665	10.883	16.446
Carnivora	Phocidae	Spotted seal	1	0.102	15.352	13.618	17.086
Carnivora	Phocidae	Weddell seal	1	0.102	17.255	16.724	17.785
Carnivora	Phocidae	Gray seal	1	0.103	18.506	17.993	19.019
Carnivora	Phocidae	Harp seal	1	0.103	16.49	15.689	17.291
Carnivora	Phocidae	Hooded seal	1	0.103	18.662	17.552	19.772
Carnivora	Phocidae	Southern elephant seal	1	0.103	11.799	11.307	12.29
Carnivora	Phocidae	Bearded seal	1	0.103	15.397	13.209	17.585
Carnivora	Phocidae	Crabeater seal	1	0.103	17.313	15.568	19.059
Carnivora	Phocidae	Harbor seal	1	0.103	15.863	14.989	16.737
Carnivora	Phocidae	Northern elephant seal	1	0.103	14.297	13.453	15.141
Carnivora	Phocidae	Ringed seal	1	0.103	13.686	10.905	16.468
Carnivora	Phocidae	Spotted seal	1	0.103	15.374	13.641	17.108
Carnivora	Phocidae	Weddell seal	1	0.103	17.277	16.748	17.806
Carnivora	Phocidae	Gray seal	1	0.104	18.528	18.017	19.04
Carnivora	Phocidae	Harp seal	1	0.104	16.512	15.712	17.312
Carnivora	Phocidae	Hooded seal	1	0.104	18.684	17.575	19.793
Carnivora	Phocidae	Southern elephant seal	1	0.104	11.821	11.33	12.311
Carnivora	Phocidae	Bearded seal	1	0.104	15.419	13.232	17.606
Carnivora	Phocidae	Crabeater seal	1	0.104	17.335	15.59	19.08
Carnivora	Phocidae	Harbor seal	1	0.104	15.885	15.012	16.758
Carnivora	Phocidae	Northern elephant seal	1	0.104	14.319	13.476	15.162
Carnivora	Phocidae	Ringed seal	1	0.104	13.708	10.927	16.489
Carnivora	Phocidae	Spotted seal	1	0.104	15.396	13.663	17.129
Carnivora	Phocidae	Weddell seal	1	0.104	17.299	16.771	17.826
Carnivora	Phocidae	Gray seal	1	0.105	18.55	18.041	19.06
Carnivora	Phocidae	Harp seal	1	0.105	16.534	15.735	17.333
Carnivora	Phocidae	Hooded seal	1	0.105	18.706	17.598	19.814
Carnivora	Phocidae	Southern elephant seal	1	0.105	11.842	11.353	12.332
Carnivora	Phocidae	Bearded seal	1	0.105	15.441	13.254	17.627
Carnivora	Phocidae	Crabeater seal	1	0.105	17.357	15.612	19.102
Carnivora	Phocidae	Harbor seal	1	0.105	15.907	15.036	16.779
Carnivora	Phocidae	Northern elephant seal	1	0.105	14.341	13.499	15.183
Carnivora	Phocidae	Ringed seal	1	0.105	13.73	10.95	16.511
Carnivora	Phocidae	Spotted seal	1	0.105	15.418	13.685	17.151
Carnivora	Phocidae	Weddell seal	1	0.105	17.321	16.795	17.847
Carnivora	Phocidae	Gray seal	1	0.106	18.572	18.064	19.08
Carnivora	Phocidae	Harp seal	1	0.106	16.556	15.758	17.354
Carnivora	Phocidae	Hooded seal	1	0.106	18.728	17.621	19.835
Carnivora	Phocidae	Southern elephant seal	1	0.106	11.864	11.376	12.353
Carnivora	Phocidae	Bearded seal	1	0.106	15.463	13.276	17.649
Carnivora	Phocidae	Crabeater seal	1	0.106	17.379	15.634	19.123
Carnivora	Phocidae	Harbor seal	1	0.106	15.929	15.059	16.799
Carnivora	Phocidae	Northern elephant seal	1	0.106	14.363	13.522	15.203
Carnivora	Phocidae	Ringed seal	1	0.106	13.752	10.972	16.532
Carnivora	Phocidae	Spotted seal	1	0.106	15.44	13.707	17.172
Carnivora	Phocidae	Weddell seal	1	0.106	17.343	16.818	17.867
Carnivora	Phocidae	Gray seal	1	0.107	18.594	18.088	19.1
Carnivora	Phocidae	Harp seal	1	0.107	16.577	15.78	17.375
Carnivora	Phocidae	Hooded seal	1	0.107	18.75	17.644	19.856
Carnivora	Phocidae	Southern elephant seal	1	0.107	11.886	11.399	12.374
Carnivora	Phocidae	Bearded seal	1	0.107	15.484	13.299	17.67
Carnivora	Phocidae	Crabeater seal	1	0.107	17.401	15.657	19.145
Carnivora	Phocidae	Harbor seal	1	0.107	15.951	15.082	16.82
Carnivora	Phocidae	Northern elephant seal	1	0.107	14.385	13.545	15.224
Carnivora	Phocidae	Ringed seal	1	0.107	13.774	10.994	16.554
Carnivora	Phocidae	Spotted seal	1	0.107	15.462	13.73	17.194
Carnivora	Phocidae	Weddell seal	1	0.107	17.364	16.841	17.888
Carnivora	Phocidae	Gray seal	1	0.108	18.616	18.111	19.12
Carnivora	Phocidae	Harp seal	1	0.108	16.599	15.803	17.396
Carnivora	Phocidae	Hooded seal	1	0.108	18.772	17.667	19.877
Carnivora	Phocidae	Southern elephant seal	1	0.108	11.908	11.421	12.395
Carnivora	Phocidae	Bearded seal	1	0.108	15.506	13.321	17.692
Carnivora	Phocidae	Crabeater seal	1	0.108	17.423	15.679	19.166
Carnivora	Phocidae	Harbor seal	1	0.108	15.973	15.105	16.841
Carnivora	Phocidae	Northern elephant seal	1	0.108	14.406	13.568	15.245
Carnivora	Phocidae	Ringed seal	1	0.108	13.796	11.017	16.575
Carnivora	Phocidae	Spotted seal	1	0.108	15.484	13.752	17.215
Carnivora	Phocidae	Weddell seal	1	0.108	17.386	16.864	17.908
Carnivora	Phocidae	Gray seal	1	0.109	18.638	18.135	19.141
Carnivora	Phocidae	Harp seal	1	0.109	16.621	15.826	17.417
Carnivora	Phocidae	Hooded seal	1	0.109	18.794	17.689	19.898
Carnivora	Phocidae	Southern elephant seal	1	0.109	11.93	11.444	12.416
Carnivora	Phocidae	Bearded seal	1	0.109	15.528	13.343	17.713
Carnivora	Phocidae	Crabeater seal	1	0.109	17.444	15.701	19.188
Carnivora	Phocidae	Harbor seal	1	0.109	15.995	15.128	16.862
Carnivora	Phocidae	Northern elephant seal	1	0.109	14.428	13.591	15.266
Carnivora	Phocidae	Ringed seal	1	0.109	13.818	11.039	16.597
Carnivora	Phocidae	Spotted seal	1	0.109	15.506	13.774	17.237
Carnivora	Phocidae	Weddell seal	1	0.109	17.408	16.888	17.929
Carnivora	Phocidae	Gray seal	1	0.11	18.66	18.158	19.161
Carnivora	Phocidae	Harp seal	1	0.11	16.643	15.848	17.438
Carnivora	Phocidae	Hooded seal	1	0.11	18.815	17.712	19.919
Carnivora	Phocidae	Southern elephant seal	1	0.11	11.952	11.467	12.437
Carnivora	Phocidae	Bearded seal	1	0.11	15.55	13.366	17.735
Carnivora	Phocidae	Crabeater seal	1	0.11	17.466	15.723	19.209
Carnivora	Phocidae	Harbor seal	1	0.11	16.016	15.151	16.882
Carnivora	Phocidae	Northern elephant seal	1	0.11	14.45	13.613	15.287
Carnivora	Phocidae	Ringed seal	1	0.11	13.84	11.061	16.618
Carnivora	Phocidae	Spotted seal	1	0.11	15.527	13.796	17.258
Carnivora	Phocidae	Weddell seal	1	0.11	17.43	16.911	17.949
Carnivora	Phocidae	Gray seal	1	0.111	18.681	18.182	19.181
Carnivora	Phocidae	Harp seal	1	0.111	16.665	15.871	17.459
Carnivora	Phocidae	Hooded seal	1	0.111	18.837	17.735	19.94
Carnivora	Phocidae	Southern elephant seal	1	0.111	11.974	11.489	12.458
Carnivora	Phocidae	Bearded seal	1	0.111	15.572	13.388	17.756
Carnivora	Phocidae	Crabeater seal	1	0.111	17.488	15.745	19.231
Carnivora	Phocidae	Harbor seal	1	0.111	16.038	15.173	16.903
Carnivora	Phocidae	Northern elephant seal	1	0.111	14.472	13.636	15.308
Carnivora	Phocidae	Ringed seal	1	0.111	13.862	11.083	16.64
Carnivora	Phocidae	Spotted seal	1	0.111	15.549	13.819	17.28
Carnivora	Phocidae	Weddell seal	1	0.111	17.452	16.934	17.97
Carnivora	Phocidae	Gray seal	1	0.112	18.703	18.205	19.201
Carnivora	Phocidae	Harp seal	1	0.112	16.687	15.894	17.48
Carnivora	Phocidae	Hooded seal	1	0.112	18.859	17.758	19.96
Carnivora	Phocidae	Southern elephant seal	1	0.112	11.996	11.512	12.479
Carnivora	Phocidae	Bearded seal	1	0.112	15.594	13.41	17.777
Carnivora	Phocidae	Crabeater seal	1	0.112	17.51	15.768	19.252
Carnivora	Phocidae	Harbor seal	1	0.112	16.06	15.196	16.924
Carnivora	Phocidae	Northern elephant seal	1	0.112	14.494	13.659	15.329
Carnivora	Phocidae	Ringed seal	1	0.112	13.883	11.106	16.661
Carnivora	Phocidae	Spotted seal	1	0.112	15.571	13.841	17.301
Carnivora	Phocidae	Weddell seal	1	0.112	17.474	16.957	17.991
Carnivora	Phocidae	Gray seal	1	0.113	18.725	18.229	19.222
Carnivora	Phocidae	Harp seal	1	0.113	16.709	15.916	17.501
Carnivora	Phocidae	Hooded seal	1	0.113	18.881	17.781	19.981
Carnivora	Phocidae	Southern elephant seal	1	0.113	12.017	11.535	12.5
Carnivora	Phocidae	Bearded seal	1	0.113	15.616	13.432	17.799
Carnivora	Phocidae	Crabeater seal	1	0.113	17.532	15.79	19.274
Carnivora	Phocidae	Harbor seal	1	0.113	16.082	15.219	16.945
Carnivora	Phocidae	Northern elephant seal	1	0.113	14.516	13.682	15.35
Carnivora	Phocidae	Ringed seal	1	0.113	13.905	11.128	16.683
Carnivora	Phocidae	Spotted seal	1	0.113	15.593	13.863	17.323
Carnivora	Phocidae	Weddell seal	1	0.113	17.496	16.98	18.011
Carnivora	Phocidae	Gray seal	1	0.114	18.747	18.252	19.242
Carnivora	Phocidae	Harp seal	1	0.114	16.73	15.939	17.522
Carnivora	Phocidae	Hooded seal	1	0.114	18.903	17.803	20.002
Carnivora	Phocidae	Southern elephant seal	1	0.114	12.039	11.557	12.521
Carnivora	Phocidae	Bearded seal	1	0.114	15.637	13.455	17.82
Carnivora	Phocidae	Crabeater seal	1	0.114	17.554	15.812	19.296
Carnivora	Phocidae	Harbor seal	1	0.114	16.104	15.242	16.966
Carnivora	Phocidae	Northern elephant seal	1	0.114	14.537	13.705	15.37
Carnivora	Phocidae	Ringed seal	1	0.114	13.927	11.15	16.704
Carnivora	Phocidae	Spotted seal	1	0.114	15.615	13.885	17.345
Carnivora	Phocidae	Weddell seal	1	0.114	17.517	17.003	18.032
Carnivora	Phocidae	Gray seal	1	0.115	18.769	18.275	19.262
Carnivora	Phocidae	Harp seal	1	0.115	16.752	15.961	17.543
Carnivora	Phocidae	Hooded seal	1	0.115	18.925	17.826	20.023
Carnivora	Phocidae	Southern elephant seal	1	0.115	12.061	11.58	12.543
Carnivora	Phocidae	Bearded seal	1	0.115	15.659	13.477	17.842
Carnivora	Phocidae	Crabeater seal	1	0.115	17.575	15.834	19.317
Carnivora	Phocidae	Harbor seal	1	0.115	16.126	15.265	16.986
Carnivora	Phocidae	Northern elephant seal	1	0.115	14.559	13.727	15.391
Carnivora	Phocidae	Ringed seal	1	0.115	13.949	11.172	16.726
Carnivora	Phocidae	Spotted seal	1	0.115	15.637	13.907	17.366
Carnivora	Phocidae	Weddell seal	1	0.115	17.539	17.026	18.053
Carnivora	Phocidae	Gray seal	1	0.116	18.791	18.298	19.283
Carnivora	Phocidae	Harp seal	1	0.116	16.774	15.984	17.564
Carnivora	Phocidae	Hooded seal	1	0.116	18.946	17.849	20.044
Carnivora	Phocidae	Southern elephant seal	1	0.116	12.083	11.602	12.564
Carnivora	Phocidae	Bearded seal	1	0.116	15.681	13.499	17.863
Carnivora	Phocidae	Crabeater seal	1	0.116	17.597	15.856	19.339
Carnivora	Phocidae	Harbor seal	1	0.116	16.147	15.288	17.007
Carnivora	Phocidae	Northern elephant seal	1	0.116	14.581	13.75	15.412
Carnivora	Phocidae	Ringed seal	1	0.116	13.971	11.194	16.747
Carnivora	Phocidae	Spotted seal	1	0.116	15.658	13.929	17.388
Carnivora	Phocidae	Weddell seal	1	0.116	17.561	17.049	18.073
Carnivora	Phocidae	Gray seal	1	0.117	18.812	18.322	19.303
Carnivora	Phocidae	Harp seal	1	0.117	16.796	16.006	17.585
Carnivora	Phocidae	Hooded seal	1	0.117	18.968	17.871	20.065
Carnivora	Phocidae	Southern elephant seal	1	0.117	12.105	11.624	12.585
Carnivora	Phocidae	Bearded seal	1	0.117	15.703	13.521	17.885
Carnivora	Phocidae	Crabeater seal	1	0.117	17.619	15.878	19.36
Carnivora	Phocidae	Harbor seal	1	0.117	16.169	15.31	17.028
Carnivora	Phocidae	Northern elephant seal	1	0.117	14.603	13.773	15.433
Carnivora	Phocidae	Ringed seal	1	0.117	13.992	11.216	16.769
Carnivora	Phocidae	Spotted seal	1	0.117	15.68	13.951	17.409
Carnivora	Phocidae	Weddell seal	1	0.117	17.583	17.072	18.094
Carnivora	Phocidae	Gray seal	1	0.118	18.834	18.345	19.323
Carnivora	Phocidae	Harp seal	1	0.118	16.818	16.029	17.606
Carnivora	Phocidae	Hooded seal	1	0.118	18.99	17.894	20.086
Carnivora	Phocidae	Southern elephant seal	1	0.118	12.126	11.647	12.606
Carnivora	Phocidae	Bearded seal	1	0.118	15.725	13.543	17.906
Carnivora	Phocidae	Crabeater seal	1	0.118	17.641	15.9	19.382
Carnivora	Phocidae	Harbor seal	1	0.118	16.191	15.333	17.049
Carnivora	Phocidae	Northern elephant seal	1	0.118	14.625	13.795	15.454
Carnivora	Phocidae	Ringed seal	1	0.118	14.014	11.238	16.79
Carnivora	Phocidae	Spotted seal	1	0.118	15.702	13.973	17.431
Carnivora	Phocidae	Weddell seal	1	0.118	17.605	17.095	18.115
Carnivora	Phocidae	Gray seal	1	0.119	18.856	18.368	19.344
Carnivora	Phocidae	Harp seal	1	0.119	16.839	16.051	17.628
Carnivora	Phocidae	Hooded seal	1	0.119	19.012	17.916	20.107
Carnivora	Phocidae	Southern elephant seal	1	0.119	12.148	11.669	12.627
Carnivora	Phocidae	Bearded seal	1	0.119	15.746	13.566	17.927
Carnivora	Phocidae	Crabeater seal	1	0.119	17.663	15.922	19.403
Carnivora	Phocidae	Harbor seal	1	0.119	16.213	15.356	17.07
Carnivora	Phocidae	Northern elephant seal	1	0.119	14.646	13.818	15.475
Carnivora	Phocidae	Ringed seal	1	0.119	14.036	11.26	16.812
Carnivora	Phocidae	Spotted seal	1	0.119	15.724	13.996	17.452
Carnivora	Phocidae	Weddell seal	1	0.119	17.626	17.117	18.135
Carnivora	Phocidae	Gray seal	1	0.12	18.878	18.391	19.364
Carnivora	Phocidae	Harp seal	1	0.12	16.861	16.074	17.649
Carnivora	Phocidae	Hooded seal	1	0.12	19.034	17.939	20.128
Carnivora	Phocidae	Southern elephant seal	1	0.12	12.17	11.691	12.649
Carnivora	Phocidae	Bearded seal	1	0.12	15.768	13.588	17.949
Carnivora	Phocidae	Crabeater seal	1	0.12	17.684	15.944	19.425
Carnivora	Phocidae	Harbor seal	1	0.12	16.235	15.379	17.091
Carnivora	Phocidae	Northern elephant seal	1	0.12	14.668	13.84	15.496
Carnivora	Phocidae	Ringed seal	1	0.12	14.058	11.283	16.833
Carnivora	Phocidae	Spotted seal	1	0.12	15.746	14.018	17.474
Carnivora	Phocidae	Weddell seal	1	0.12	17.648	17.14	18.156
Carnivora	Phocidae	Gray seal	1	0.121	18.899	18.414	19.385
Carnivora	Phocidae	Harp seal	1	0.121	16.883	16.096	17.67
Carnivora	Phocidae	Hooded seal	1	0.121	19.055	17.961	20.149
Carnivora	Phocidae	Southern elephant seal	1	0.121	12.192	11.714	12.67
Carnivora	Phocidae	Bearded seal	1	0.121	15.79	13.61	17.97
Carnivora	Phocidae	Crabeater seal	1	0.121	17.706	15.966	19.446
Carnivora	Phocidae	Harbor seal	1	0.121	16.256	15.401	17.111
Carnivora	Phocidae	Northern elephant seal	1	0.121	14.69	13.863	15.517
Carnivora	Phocidae	Ringed seal	1	0.121	14.08	11.305	16.854
Carnivora	Phocidae	Spotted seal	1	0.121	15.767	14.04	17.495
Carnivora	Phocidae	Weddell seal	1	0.121	17.67	17.163	18.177
Carnivora	Phocidae	Gray seal	1	0.122	18.921	18.437	19.405
Carnivora	Phocidae	Harp seal	1	0.122	16.905	16.118	17.691
Carnivora	Phocidae	Hooded seal	1	0.122	19.077	17.984	20.17
Carnivora	Phocidae	Southern elephant seal	1	0.122	12.213	11.736	12.691
Carnivora	Phocidae	Bearded seal	1	0.122	15.812	13.632	17.992
Carnivora	Phocidae	Crabeater seal	1	0.122	17.728	15.988	19.468
Carnivora	Phocidae	Harbor seal	1	0.122	16.278	15.424	17.132
Carnivora	Phocidae	Northern elephant seal	1	0.122	14.712	13.885	15.538
Carnivora	Phocidae	Ringed seal	1	0.122	14.101	11.327	16.876
Carnivora	Phocidae	Spotted seal	1	0.122	15.789	14.062	17.517
Carnivora	Phocidae	Weddell seal	1	0.122	17.692	17.186	18.198
Carnivora	Phocidae	Gray seal	1	0.123	18.943	18.46	19.426
Carnivora	Phocidae	Harp seal	1	0.123	16.926	16.141	17.712
Carnivora	Phocidae	Hooded seal	1	0.123	19.099	18.006	20.191
Carnivora	Phocidae	Southern elephant seal	1	0.123	12.235	11.758	12.712
Carnivora	Phocidae	Bearded seal	1	0.123	15.833	13.654	18.013
Carnivora	Phocidae	Crabeater seal	1	0.123	17.75	16.01	19.489
Carnivora	Phocidae	Harbor seal	1	0.123	16.3	15.446	17.153
Carnivora	Phocidae	Northern elephant seal	1	0.123	14.733	13.908	15.559
Carnivora	Phocidae	Ringed seal	1	0.123	14.123	11.349	16.897
Carnivora	Phocidae	Spotted seal	1	0.123	15.811	14.083	17.538
Carnivora	Phocidae	Weddell seal	1	0.123	17.713	17.208	18.218
Carnivora	Phocidae	Gray seal	1	0.124	18.965	18.483	19.446
Carnivora	Phocidae	Harp seal	1	0.124	16.948	16.163	17.733
Carnivora	Phocidae	Hooded seal	1	0.124	19.12	18.029	20.212
Carnivora	Phocidae	Southern elephant seal	1	0.124	12.257	11.78	12.734
Carnivora	Phocidae	Bearded seal	1	0.124	15.855	13.676	18.034
Carnivora	Phocidae	Crabeater seal	1	0.124	17.771	16.032	19.511
Carnivora	Phocidae	Harbor seal	1	0.124	16.321	15.469	17.174
Carnivora	Phocidae	Northern elephant seal	1	0.124	14.755	13.93	15.58
Carnivora	Phocidae	Ringed seal	1	0.124	14.145	11.371	16.919
Carnivora	Phocidae	Spotted seal	1	0.124	15.832	14.105	17.56
Carnivora	Phocidae	Weddell seal	1	0.124	17.735	17.231	18.239
Carnivora	Phocidae	Gray seal	1	0.125	18.986	18.506	19.467
Carnivora	Phocidae	Harp seal	1	0.125	16.97	16.185	17.755
Carnivora	Phocidae	Hooded seal	1	0.125	19.142	18.051	20.233
Carnivora	Phocidae	Southern elephant seal	1	0.125	12.279	11.802	12.755
Carnivora	Phocidae	Bearded seal	1	0.125	15.877	13.698	18.056
Carnivora	Phocidae	Crabeater seal	1	0.125	17.793	16.054	19.532
Carnivora	Phocidae	Harbor seal	1	0.125	16.343	15.491	17.195
Carnivora	Phocidae	Northern elephant seal	1	0.125	14.777	13.953	15.601
Carnivora	Phocidae	Ringed seal	1	0.125	14.166	11.393	16.94
Carnivora	Phocidae	Spotted seal	1	0.125	15.854	14.127	17.581
Carnivora	Phocidae	Weddell seal	1	0.125	17.757	17.253	18.26
Carnivora	Phocidae	Gray seal	1	0.126	19.008	18.529	19.487
Carnivora	Phocidae	Harp seal	1	0.126	16.992	16.207	17.776
Carnivora	Phocidae	Hooded seal	1	0.126	19.164	18.074	20.254
Carnivora	Phocidae	Southern elephant seal	1	0.126	12.3	11.824	12.777
Carnivora	Phocidae	Bearded seal	1	0.126	15.899	13.72	18.077
Carnivora	Phocidae	Crabeater seal	1	0.126	17.815	16.076	19.554
Carnivora	Phocidae	Harbor seal	1	0.126	16.365	15.514	17.216
Carnivora	Phocidae	Northern elephant seal	1	0.126	14.799	13.975	15.622
Carnivora	Phocidae	Ringed seal	1	0.126	14.188	11.415	16.962
Carnivora	Phocidae	Spotted seal	1	0.126	15.876	14.149	17.602
Carnivora	Phocidae	Weddell seal	1	0.126	17.778	17.276	18.281
Carnivora	Phocidae	Gray seal	1	0.127	19.03	18.552	19.508
Carnivora	Phocidae	Harp seal	1	0.127	17.013	16.23	17.797
Carnivora	Phocidae	Hooded seal	1	0.127	19.186	18.096	20.275
Carnivora	Phocidae	Southern elephant seal	1	0.127	12.322	11.846	12.798
Carnivora	Phocidae	Bearded seal	1	0.127	15.92	13.742	18.098
Carnivora	Phocidae	Crabeater seal	1	0.127	17.836	16.098	19.575
Carnivora	Phocidae	Harbor seal	1	0.127	16.387	15.536	17.237
Carnivora	Phocidae	Northern elephant seal	1	0.127	14.82	13.998	15.643
Carnivora	Phocidae	Ringed seal	1	0.127	14.21	11.437	16.983
Carnivora	Phocidae	Spotted seal	1	0.127	15.898	14.171	17.624
Carnivora	Phocidae	Weddell seal	1	0.127	17.8	17.298	18.302
Carnivora	Phocidae	Gray seal	1	0.128	19.051	18.574	19.528
Carnivora	Phocidae	Harp seal	1	0.128	17.035	16.252	17.818
Carnivora	Phocidae	Hooded seal	1	0.128	19.207	18.118	20.296
Carnivora	Phocidae	Southern elephant seal	1	0.128	12.344	11.868	12.819
Carnivora	Phocidae	Bearded seal	1	0.128	15.942	13.764	18.12
Carnivora	Phocidae	Crabeater seal	1	0.128	17.858	16.119	19.597
Carnivora	Phocidae	Harbor seal	1	0.128	16.408	15.559	17.258
Carnivora	Phocidae	Northern elephant seal	1	0.128	14.842	14.02	15.664
Carnivora	Phocidae	Ringed seal	1	0.128	14.231	11.458	17.004
Carnivora	Phocidae	Spotted seal	1	0.128	15.919	14.193	17.645
Carnivora	Phocidae	Weddell seal	1	0.128	17.822	17.321	18.323
Carnivora	Phocidae	Gray seal	1	0.129	19.073	18.597	19.549
Carnivora	Phocidae	Harp seal	1	0.129	17.057	16.274	17.839
Carnivora	Phocidae	Hooded seal	1	0.129	19.229	18.141	20.317
Carnivora	Phocidae	Southern elephant seal	1	0.129	12.365	11.89	12.841
Carnivora	Phocidae	Bearded seal	1	0.129	15.963	13.786	18.141
Carnivora	Phocidae	Crabeater seal	1	0.129	17.88	16.141	19.618
Carnivora	Phocidae	Harbor seal	1	0.129	16.43	15.581	17.278
Carnivora	Phocidae	Northern elephant seal	1	0.129	14.864	14.042	15.685
Carnivora	Phocidae	Ringed seal	1	0.129	14.253	11.48	17.026
Carnivora	Phocidae	Spotted seal	1	0.129	15.941	14.215	17.667
Carnivora	Phocidae	Weddell seal	1	0.129	17.843	17.343	18.344
Carnivora	Phocidae	Gray seal	1	0.13	19.095	18.62	19.569
Carnivora	Phocidae	Harp seal	1	0.13	17.078	16.296	17.86
Carnivora	Phocidae	Hooded seal	1	0.13	19.25	18.163	20.338
Carnivora	Phocidae	Southern elephant seal	1	0.13	12.387	11.912	12.862
Carnivora	Phocidae	Bearded seal	1	0.13	15.985	13.808	18.162
Carnivora	Phocidae	Crabeater seal	1	0.13	17.901	16.163	19.64
Carnivora	Phocidae	Harbor seal	1	0.13	16.452	15.604	17.299
Carnivora	Phocidae	Northern elephant seal	1	0.13	14.885	14.065	15.706
Carnivora	Phocidae	Ringed seal	1	0.13	14.275	11.502	17.047
Carnivora	Phocidae	Spotted seal	1	0.13	15.962	14.237	17.688
Carnivora	Phocidae	Weddell seal	1	0.13	17.865	17.366	18.364
Carnivora	Phocidae	Gray seal	1	0.131	19.116	18.642	19.59
Carnivora	Phocidae	Harp seal	1	0.131	17.1	16.318	17.882
Carnivora	Phocidae	Hooded seal	1	0.131	19.272	18.185	20.359
Carnivora	Phocidae	Southern elephant seal	1	0.131	12.409	11.934	12.884
Carnivora	Phocidae	Bearded seal	1	0.131	16.007	13.83	18.184
Carnivora	Phocidae	Crabeater seal	1	0.131	17.923	16.185	19.661
Carnivora	Phocidae	Harbor seal	1	0.131	16.473	15.626	17.32
Carnivora	Phocidae	Northern elephant seal	1	0.131	14.907	14.087	15.727
Carnivora	Phocidae	Ringed seal	1	0.131	14.296	11.524	17.069
Carnivora	Phocidae	Spotted seal	1	0.131	15.984	14.258	17.71
Carnivora	Phocidae	Weddell seal	1	0.131	17.887	17.388	18.385
Carnivora	Phocidae	Gray seal	1	0.132	19.138	18.665	19.611
Carnivora	Phocidae	Harp seal	1	0.132	17.121	16.34	17.903
Carnivora	Phocidae	Hooded seal	1	0.132	19.294	18.208	20.38
Carnivora	Phocidae	Southern elephant seal	1	0.132	12.43	11.955	12.905
Carnivora	Phocidae	Bearded seal	1	0.132	16.028	13.852	18.205
Carnivora	Phocidae	Crabeater seal	1	0.132	17.945	16.207	19.683
Carnivora	Phocidae	Harbor seal	1	0.132	16.495	15.648	17.341
Carnivora	Phocidae	Northern elephant seal	1	0.132	14.928	14.109	15.748
Carnivora	Phocidae	Ringed seal	1	0.132	14.318	11.546	17.09
Carnivora	Phocidae	Spotted seal	1	0.132	16.006	14.28	17.731
Carnivora	Phocidae	Weddell seal	1	0.132	17.908	17.41	18.406
Carnivora	Phocidae	Gray seal	1	0.133	19.159	18.688	19.631
Carnivora	Phocidae	Harp seal	1	0.133	17.143	16.362	17.924
Carnivora	Phocidae	Hooded seal	1	0.133	19.315	18.23	20.401
Carnivora	Phocidae	Southern elephant seal	1	0.133	12.452	11.977	12.926
Carnivora	Phocidae	Bearded seal	1	0.133	16.05	13.873	18.226
Carnivora	Phocidae	Crabeater seal	1	0.133	17.966	16.228	19.704
Carnivora	Phocidae	Harbor seal	1	0.133	16.516	15.671	17.362
Carnivora	Phocidae	Northern elephant seal	1	0.133	14.95	14.131	15.769
Carnivora	Phocidae	Ringed seal	1	0.133	14.34	11.568	17.111
Carnivora	Phocidae	Spotted seal	1	0.133	16.027	14.302	17.753
Carnivora	Phocidae	Weddell seal	1	0.133	17.93	17.433	18.427
Carnivora	Phocidae	Gray seal	1	0.134	19.181	18.71	19.652
Carnivora	Phocidae	Harp seal	1	0.134	17.165	16.384	17.945
Carnivora	Phocidae	Hooded seal	1	0.134	19.337	18.252	20.422
Carnivora	Phocidae	Southern elephant seal	1	0.134	12.473	11.999	12.948
Carnivora	Phocidae	Bearded seal	1	0.134	16.072	13.895	18.248
Carnivora	Phocidae	Crabeater seal	1	0.134	17.988	16.25	19.726
Carnivora	Phocidae	Harbor seal	1	0.134	16.538	15.693	17.383
Carnivora	Phocidae	Northern elephant seal	1	0.134	14.972	14.153	15.79
Carnivora	Phocidae	Ringed seal	1	0.134	14.361	11.59	17.133
Carnivora	Phocidae	Spotted seal	1	0.134	16.049	14.324	17.774
Carnivora	Phocidae	Weddell seal	1	0.134	17.952	17.455	18.448
Carnivora	Phocidae	Gray seal	1	0.135	19.203	18.733	19.673
Carnivora	Phocidae	Harp seal	1	0.135	17.186	16.406	17.966
Carnivora	Phocidae	Hooded seal	1	0.135	19.358	18.274	20.443
Carnivora	Phocidae	Southern elephant seal	1	0.135	12.495	12.02	12.969
Carnivora	Phocidae	Bearded seal	1	0.135	16.093	13.917	18.269
Carnivora	Phocidae	Crabeater seal	1	0.135	18.009	16.272	19.747
Carnivora	Phocidae	Harbor seal	1	0.135	16.559	15.715	17.404
Carnivora	Phocidae	Northern elephant seal	1	0.135	14.993	14.175	15.811
Carnivora	Phocidae	Ringed seal	1	0.135	14.383	11.611	17.154
Carnivora	Phocidae	Spotted seal	1	0.135	16.07	14.345	17.796
Carnivora	Phocidae	Weddell seal	1	0.135	17.973	17.477	18.469
Carnivora	Phocidae	Gray seal	1	0.136	19.224	18.755	19.693
Carnivora	Phocidae	Harp seal	1	0.136	17.208	16.428	17.988
Carnivora	Phocidae	Hooded seal	1	0.136	19.38	18.296	20.464
Carnivora	Phocidae	Southern elephant seal	1	0.136	12.516	12.042	12.991
Carnivora	Phocidae	Bearded seal	1	0.136	16.115	13.939	18.29
Carnivora	Phocidae	Crabeater seal	1	0.136	18.031	16.293	19.768
Carnivora	Phocidae	Harbor seal	1	0.136	16.581	15.737	17.425
Carnivora	Phocidae	Northern elephant seal	1	0.136	15.015	14.198	15.832
Carnivora	Phocidae	Ringed seal	1	0.136	14.404	11.633	17.175
Carnivora	Phocidae	Spotted seal	1	0.136	16.092	14.367	17.817
Carnivora	Phocidae	Weddell seal	1	0.136	17.995	17.499	18.49
Carnivora	Phocidae	Gray seal	1	0.137	19.246	18.778	19.714
Carnivora	Phocidae	Harp seal	1	0.137	17.229	16.45	18.009
Carnivora	Phocidae	Hooded seal	1	0.137	19.402	18.318	20.485
Carnivora	Phocidae	Southern elephant seal	1	0.137	12.538	12.064	13.012
Carnivora	Phocidae	Bearded seal	1	0.137	16.136	13.961	18.312
Carnivora	Phocidae	Crabeater seal	1	0.137	18.052	16.315	19.79
Carnivora	Phocidae	Harbor seal	1	0.137	16.603	15.76	17.446
Carnivora	Phocidae	Northern elephant seal	1	0.137	15.036	14.22	15.853
Carnivora	Phocidae	Ringed seal	1	0.137	14.426	11.655	17.197
Carnivora	Phocidae	Spotted seal	1	0.137	16.114	14.389	17.838
Carnivora	Phocidae	Weddell seal	1	0.137	18.016	17.521	18.511
Carnivora	Phocidae	Gray seal	1	0.138	19.267	18.8	19.735
Carnivora	Phocidae	Harp seal	1	0.138	17.251	16.471	18.03
Carnivora	Phocidae	Hooded seal	1	0.138	19.423	18.34	20.506
Carnivora	Phocidae	Southern elephant seal	1	0.138	12.56	12.085	13.034
Carnivora	Phocidae	Bearded seal	1	0.138	16.158	13.982	18.333
Carnivora	Phocidae	Crabeater seal	1	0.138	18.074	16.337	19.811
Carnivora	Phocidae	Harbor seal	1	0.138	16.624	15.782	17.467
Carnivora	Phocidae	Northern elephant seal	1	0.138	15.058	14.242	15.874
Carnivora	Phocidae	Ringed seal	1	0.138	14.447	11.677	17.218
Carnivora	Phocidae	Spotted seal	1	0.138	16.135	14.41	17.86
Carnivora	Phocidae	Weddell seal	1	0.138	18.038	17.543	18.532
Carnivora	Phocidae	Gray seal	1	0.139	19.289	18.822	19.755
Carnivora	Phocidae	Harp seal	1	0.139	17.272	16.493	18.051
Carnivora	Phocidae	Hooded seal	1	0.139	19.445	18.362	20.527
Carnivora	Phocidae	Southern elephant seal	1	0.139	12.581	12.107	13.056
Carnivora	Phocidae	Bearded seal	1	0.139	16.179	14.004	18.354
Carnivora	Phocidae	Crabeater seal	1	0.139	18.095	16.358	19.833
Carnivora	Phocidae	Harbor seal	1	0.139	16.646	15.804	17.487
Carnivora	Phocidae	Northern elephant seal	1	0.139	15.079	14.264	15.895
Carnivora	Phocidae	Ringed seal	1	0.139	14.469	11.698	17.239
Carnivora	Phocidae	Spotted seal	1	0.139	16.157	14.432	17.881
Carnivora	Phocidae	Weddell seal	1	0.139	18.059	17.565	18.553
Carnivora	Phocidae	Gray seal	1	0.14	19.31	18.844	19.776
Carnivora	Phocidae	Harp seal	1	0.14	17.294	16.515	18.072
Carnivora	Phocidae	Hooded seal	1	0.14	19.466	18.384	20.548
Carnivora	Phocidae	Southern elephant seal	1	0.14	12.603	12.128	13.077
Carnivora	Phocidae	Bearded seal	1	0.14	16.201	14.026	18.375
Carnivora	Phocidae	Crabeater seal	1	0.14	18.117	16.38	19.854
Carnivora	Phocidae	Harbor seal	1	0.14	16.667	15.826	17.508
Carnivora	Phocidae	Northern elephant seal	1	0.14	15.101	14.286	15.916
Carnivora	Phocidae	Ringed seal	1	0.14	14.49	11.72	17.261
Carnivora	Phocidae	Spotted seal	1	0.14	16.178	14.454	17.903
Carnivora	Phocidae	Weddell seal	1	0.14	18.081	17.587	18.574
Carnivora	Phocidae	Gray seal	1	0.141	19.332	18.867	19.797
Carnivora	Phocidae	Harp seal	1	0.141	17.315	16.537	18.094
Carnivora	Phocidae	Hooded seal	1	0.141	19.488	18.406	20.569
Carnivora	Phocidae	Southern elephant seal	1	0.141	12.624	12.149	13.099
Carnivora	Phocidae	Bearded seal	1	0.141	16.222	14.048	18.397
Carnivora	Phocidae	Crabeater seal	1	0.141	18.138	16.401	19.875
Carnivora	Phocidae	Harbor seal	1	0.141	16.689	15.848	17.529
Carnivora	Phocidae	Northern elephant seal	1	0.141	15.122	14.307	15.937
Carnivora	Phocidae	Ringed seal	1	0.141	14.512	11.742	17.282
Carnivora	Phocidae	Spotted seal	1	0.141	16.2	14.475	17.924
Carnivora	Phocidae	Weddell seal	1	0.141	18.102	17.609	18.595
Carnivora	Phocidae	Gray seal	1	0.142	19.353	18.889	19.817
Carnivora	Phocidae	Harp seal	1	0.142	17.337	16.558	18.115
Carnivora	Phocidae	Hooded seal	1	0.142	19.509	18.428	20.59
Carnivora	Phocidae	Southern elephant seal	1	0.142	12.645	12.171	13.12
Carnivora	Phocidae	Bearded seal	1	0.142	16.244	14.069	18.418
Carnivora	Phocidae	Crabeater seal	1	0.142	18.16	16.423	19.897
Carnivora	Phocidae	Harbor seal	1	0.142	16.71	15.87	17.55
Carnivora	Phocidae	Northern elephant seal	1	0.142	15.144	14.329	15.958
Carnivora	Phocidae	Ringed seal	1	0.142	14.533	11.763	17.303
Carnivora	Phocidae	Spotted seal	1	0.142	16.221	14.497	17.945
Carnivora	Phocidae	Weddell seal	1	0.142	18.124	17.631	18.616
Carnivora	Phocidae	Gray seal	1	0.143	19.375	18.911	19.838
Carnivora	Phocidae	Harp seal	1	0.143	17.358	16.58	18.136
Carnivora	Phocidae	Hooded seal	1	0.143	19.53	18.45	20.611
Carnivora	Phocidae	Southern elephant seal	1	0.143	12.667	12.192	13.142
Carnivora	Phocidae	Bearded seal	1	0.143	16.265	14.091	18.439
Carnivora	Phocidae	Crabeater seal	1	0.143	18.181	16.444	19.918
Carnivora	Phocidae	Harbor seal	1	0.143	16.731	15.892	17.571
Carnivora	Phocidae	Northern elephant seal	1	0.143	15.165	14.351	15.979
Carnivora	Phocidae	Ringed seal	1	0.143	14.555	11.785	17.324
Carnivora	Phocidae	Spotted seal	1	0.143	16.242	14.518	17.967
Carnivora	Phocidae	Weddell seal	1	0.143	18.145	17.653	18.637
Carnivora	Phocidae	Gray seal	1	0.144	19.396	18.933	19.859
Carnivora	Phocidae	Harp seal	1	0.144	17.38	16.602	18.157
Carnivora	Phocidae	Hooded seal	1	0.144	19.552	18.472	20.632
Carnivora	Phocidae	Southern elephant seal	1	0.144	12.688	12.213	13.163
Carnivora	Phocidae	Bearded seal	1	0.144	16.287	14.113	18.46
Carnivora	Phocidae	Crabeater seal	1	0.144	18.203	16.466	19.94
Carnivora	Phocidae	Harbor seal	1	0.144	16.753	15.914	17.592
Carnivora	Phocidae	Northern elephant seal	1	0.144	15.187	14.373	16
Carnivora	Phocidae	Ringed seal	1	0.144	14.576	11.807	17.346
Carnivora	Phocidae	Spotted seal	1	0.144	16.264	14.54	17.988
Carnivora	Phocidae	Weddell seal	1	0.144	18.166	17.675	18.658
Carnivora	Phocidae	Gray seal	1	0.145	19.417	18.955	19.88
Carnivora	Phocidae	Harp seal	1	0.145	17.401	16.623	18.179
Carnivora	Phocidae	Hooded seal	1	0.145	19.573	18.494	20.652
Carnivora	Phocidae	Southern elephant seal	1	0.145	12.71	12.235	13.185
Carnivora	Phocidae	Bearded seal	1	0.145	16.308	14.134	18.482
Carnivora	Phocidae	Crabeater seal	1	0.145	18.224	16.487	19.961
Carnivora	Phocidae	Harbor seal	1	0.145	16.774	15.936	17.613
Carnivora	Phocidae	Northern elephant seal	1	0.145	15.208	14.395	16.021
Carnivora	Phocidae	Ringed seal	1	0.145	14.598	11.828	17.367
Carnivora	Phocidae	Spotted seal	1	0.145	16.285	14.561	18.009
Carnivora	Phocidae	Weddell seal	1	0.145	18.188	17.696	18.679
Carnivora	Phocidae	Gray seal	1	0.146	19.439	18.977	19.9
Carnivora	Phocidae	Harp seal	1	0.146	17.422	16.645	18.2
Carnivora	Phocidae	Hooded seal	1	0.146	19.595	18.516	20.673
Carnivora	Phocidae	Southern elephant seal	1	0.146	12.731	12.256	13.207
Carnivora	Phocidae	Bearded seal	1	0.146	16.329	14.156	18.503
Carnivora	Phocidae	Crabeater seal	1	0.146	18.246	16.509	19.982
Carnivora	Phocidae	Harbor seal	1	0.146	16.796	15.958	17.634
Carnivora	Phocidae	Northern elephant seal	1	0.146	15.229	14.417	16.042
Carnivora	Phocidae	Ringed seal	1	0.146	14.619	11.85	17.388
Carnivora	Phocidae	Spotted seal	1	0.146	16.307	14.583	18.031
Carnivora	Phocidae	Weddell seal	1	0.146	18.209	17.718	18.7
Carnivora	Phocidae	Gray seal	1	0.147	19.46	18.999	19.921
Carnivora	Phocidae	Harp seal	1	0.147	17.444	16.666	18.221
Carnivora	Phocidae	Hooded seal	1	0.147	19.616	18.538	20.694
Carnivora	Phocidae	Southern elephant seal	1	0.147	12.752	12.277	13.228
Carnivora	Phocidae	Bearded seal	1	0.147	16.351	14.177	18.524
Carnivora	Phocidae	Crabeater seal	1	0.147	18.267	16.53	20.004
Carnivora	Phocidae	Harbor seal	1	0.147	16.817	15.979	17.655
Carnivora	Phocidae	Northern elephant seal	1	0.147	15.251	14.438	16.063
Carnivora	Phocidae	Ringed seal	1	0.147	14.64	11.871	17.409
Carnivora	Phocidae	Spotted seal	1	0.147	16.328	14.604	18.052
Carnivora	Phocidae	Weddell seal	1	0.147	18.231	17.74	18.722
Carnivora	Phocidae	Gray seal	1	0.148	19.482	19.021	19.942
Carnivora	Phocidae	Harp seal	1	0.148	17.465	16.688	18.242
Carnivora	Phocidae	Hooded seal	1	0.148	19.637	18.56	20.715
Carnivora	Phocidae	Southern elephant seal	1	0.148	12.774	12.298	13.25
Carnivora	Phocidae	Bearded seal	1	0.148	16.372	14.199	18.545
Carnivora	Phocidae	Crabeater seal	1	0.148	18.288	16.552	20.025
Carnivora	Phocidae	Harbor seal	1	0.148	16.838	16.001	17.676
Carnivora	Phocidae	Northern elephant seal	1	0.148	15.272	14.46	16.084
Carnivora	Phocidae	Ringed seal	1	0.148	14.662	11.893	17.43
Carnivora	Phocidae	Spotted seal	1	0.148	16.349	14.625	18.073
Carnivora	Phocidae	Weddell seal	1	0.148	18.252	17.761	18.743
Carnivora	Phocidae	Gray seal	1	0.149	19.503	19.043	19.963
Carnivora	Phocidae	Harp seal	1	0.149	17.486	16.709	18.263
Carnivora	Phocidae	Hooded seal	1	0.149	19.659	18.581	20.736
Carnivora	Phocidae	Southern elephant seal	1	0.149	12.795	12.319	13.271
Carnivora	Phocidae	Bearded seal	1	0.149	16.393	14.22	18.566
Carnivora	Phocidae	Crabeater seal	1	0.149	18.31	16.573	20.046
Carnivora	Phocidae	Harbor seal	1	0.149	16.86	16.023	17.696
Carnivora	Phocidae	Northern elephant seal	1	0.149	15.293	14.482	16.105
Carnivora	Phocidae	Ringed seal	1	0.149	14.683	11.914	17.452
Carnivora	Phocidae	Spotted seal	1	0.149	16.371	14.647	18.095
Carnivora	Phocidae	Weddell seal	1	0.149	18.273	17.783	18.764
Carnivora	Phocidae	Gray seal	1	0.15	19.524	19.065	19.984
Carnivora	Phocidae	Harp seal	1	0.15	17.508	16.731	18.285
Carnivora	Phocidae	Hooded seal	1	0.15	19.68	18.603	20.757
Carnivora	Phocidae	Southern elephant seal	1	0.15	12.816	12.34	13.293
Carnivora	Phocidae	Bearded seal	1	0.15	16.415	14.242	18.588
Carnivora	Phocidae	Crabeater seal	1	0.15	18.331	16.594	20.068
Carnivora	Phocidae	Harbor seal	1	0.15	16.881	16.045	17.717
Carnivora	Phocidae	Northern elephant seal	1	0.15	15.315	14.503	16.126
Carnivora	Phocidae	Ringed seal	1	0.15	14.704	11.936	17.473
Carnivora	Phocidae	Spotted seal	1	0.15	16.392	14.668	18.116
Carnivora	Phocidae	Weddell seal	1	0.15	18.295	17.804	18.785
Carnivora	Phocidae	Gray seal	1	0.151	19.545	19.087	20.004
Carnivora	Phocidae	Harp seal	1	0.151	17.529	16.752	18.306
Carnivora	Phocidae	Hooded seal	1	0.151	19.701	18.625	20.778
Carnivora	Phocidae	Southern elephant seal	1	0.151	12.838	12.361	13.315
Carnivora	Phocidae	Bearded seal	1	0.151	16.436	14.263	18.609
Carnivora	Phocidae	Crabeater seal	1	0.151	18.352	16.616	20.089
Carnivora	Phocidae	Harbor seal	1	0.151	16.902	16.067	17.738
Carnivora	Phocidae	Northern elephant seal	1	0.151	15.336	14.525	16.147
Carnivora	Phocidae	Ringed seal	1	0.151	14.726	11.957	17.494
Carnivora	Phocidae	Spotted seal	1	0.151	16.413	14.69	18.137
Carnivora	Phocidae	Weddell seal	1	0.151	18.316	17.826	18.806
Carnivora	Phocidae	Gray seal	1	0.152	19.567	19.108	20.025
Carnivora	Phocidae	Harp seal	1	0.152	17.55	16.774	18.327
Carnivora	Phocidae	Hooded seal	1	0.152	19.723	18.646	20.799
Carnivora	Phocidae	Southern elephant seal	1	0.152	12.859	12.382	13.336
Carnivora	Phocidae	Bearded seal	1	0.152	16.457	14.285	18.63
Carnivora	Phocidae	Crabeater seal	1	0.152	18.373	16.637	20.11
Carnivora	Phocidae	Harbor seal	1	0.152	16.924	16.088	17.759
Carnivora	Phocidae	Northern elephant seal	1	0.152	15.357	14.547	16.168
Carnivora	Phocidae	Ringed seal	1	0.152	14.747	11.979	17.515
Carnivora	Phocidae	Spotted seal	1	0.152	16.435	14.711	18.158
Carnivora	Phocidae	Weddell seal	1	0.152	18.337	17.847	18.827
Carnivora	Phocidae	Gray seal	1	0.153	19.588	19.13	20.046
Carnivora	Phocidae	Harp seal	1	0.153	17.572	16.795	18.348
Carnivora	Phocidae	Hooded seal	1	0.153	19.744	18.668	20.82
Carnivora	Phocidae	Southern elephant seal	1	0.153	12.88	12.403	13.358
Carnivora	Phocidae	Bearded seal	1	0.153	16.479	14.306	18.651
Carnivora	Phocidae	Crabeater seal	1	0.153	18.395	16.658	20.131
Carnivora	Phocidae	Harbor seal	1	0.153	16.945	16.11	17.78
Carnivora	Phocidae	Northern elephant seal	1	0.153	15.379	14.568	16.189
Carnivora	Phocidae	Ringed seal	1	0.153	14.768	12	17.536
Carnivora	Phocidae	Spotted seal	1	0.153	16.456	14.732	18.18
Carnivora	Phocidae	Weddell seal	1	0.153	18.358	17.869	18.848
Carnivora	Phocidae	Gray seal	1	0.154	19.609	19.152	20.067
Carnivora	Phocidae	Harp seal	1	0.154	17.593	16.816	18.369
Carnivora	Phocidae	Hooded seal	1	0.154	19.765	18.69	20.841
Carnivora	Phocidae	Southern elephant seal	1	0.154	12.902	12.424	13.379
Carnivora	Phocidae	Bearded seal	1	0.154	16.5	14.328	18.672
Carnivora	Phocidae	Crabeater seal	1	0.154	18.416	16.679	20.153
Carnivora	Phocidae	Harbor seal	1	0.154	16.966	16.131	17.801
Carnivora	Phocidae	Northern elephant seal	1	0.154	15.4	14.59	16.21
Carnivora	Phocidae	Ringed seal	1	0.154	14.789	12.021	17.557
Carnivora	Phocidae	Spotted seal	1	0.154	16.477	14.753	18.201
Carnivora	Phocidae	Weddell seal	1	0.154	18.38	17.89	18.869
Carnivora	Phocidae	Gray seal	1	0.155	19.631	19.173	20.088
Carnivora	Phocidae	Harp seal	1	0.155	17.614	16.838	18.39
Carnivora	Phocidae	Hooded seal	1	0.155	19.786	18.711	20.862
Carnivora	Phocidae	Southern elephant seal	1	0.155	12.923	12.445	13.401
Carnivora	Phocidae	Bearded seal	1	0.155	16.521	14.349	18.693
Carnivora	Phocidae	Crabeater seal	1	0.155	18.437	16.7	20.174
Carnivora	Phocidae	Harbor seal	1	0.155	16.987	16.153	17.822
Carnivora	Phocidae	Northern elephant seal	1	0.155	15.421	14.611	16.231
Carnivora	Phocidae	Ringed seal	1	0.155	14.811	12.043	17.578
Carnivora	Phocidae	Spotted seal	1	0.155	16.498	14.775	18.222
Carnivora	Phocidae	Weddell seal	1	0.155	18.401	17.912	18.89
Carnivora	Phocidae	Gray seal	1	0.156	19.652	19.195	20.109
Carnivora	Phocidae	Harp seal	1	0.156	17.635	16.859	18.412
Carnivora	Phocidae	Hooded seal	1	0.156	19.808	18.733	20.882
Carnivora	Phocidae	Southern elephant seal	1	0.156	12.944	12.465	13.423
Carnivora	Phocidae	Bearded seal	1	0.156	16.542	14.37	18.714
Carnivora	Phocidae	Crabeater seal	1	0.156	18.458	16.722	20.195
Carnivora	Phocidae	Harbor seal	1	0.156	17.009	16.175	17.843
Carnivora	Phocidae	Northern elephant seal	1	0.156	15.442	14.633	16.252
Carnivora	Phocidae	Ringed seal	1	0.156	14.832	12.064	17.599
Carnivora	Phocidae	Spotted seal	1	0.156	16.52	14.796	18.243
Carnivora	Phocidae	Weddell seal	1	0.156	18.422	17.933	18.911
Carnivora	Phocidae	Gray seal	1	0.157	19.673	19.216	20.129
Carnivora	Phocidae	Harp seal	1	0.157	17.656	16.88	18.433
Carnivora	Phocidae	Hooded seal	1	0.157	19.829	18.754	20.903
Carnivora	Phocidae	Southern elephant seal	1	0.157	12.965	12.486	13.444
Carnivora	Phocidae	Bearded seal	1	0.157	16.563	14.392	18.735
Carnivora	Phocidae	Crabeater seal	1	0.157	18.48	16.743	20.216
Carnivora	Phocidae	Harbor seal	1	0.157	17.03	16.196	17.863
Carnivora	Phocidae	Northern elephant seal	1	0.157	15.463	14.654	16.273
Carnivora	Phocidae	Ringed seal	1	0.157	14.853	12.085	17.621
Carnivora	Phocidae	Spotted seal	1	0.157	16.541	14.817	18.265
Carnivora	Phocidae	Weddell seal	1	0.157	18.443	17.954	18.933
Carnivora	Phocidae	Gray seal	1	0.158	19.694	19.238	20.15
Carnivora	Phocidae	Harp seal	1	0.158	17.678	16.901	18.454
Carnivora	Phocidae	Hooded seal	1	0.158	19.85	18.776	20.924
Carnivora	Phocidae	Southern elephant seal	1	0.158	12.986	12.507	13.466
Carnivora	Phocidae	Bearded seal	1	0.158	16.585	14.413	18.756
Carnivora	Phocidae	Crabeater seal	1	0.158	18.501	16.764	20.238
Carnivora	Phocidae	Harbor seal	1	0.158	17.051	16.218	17.884
Carnivora	Phocidae	Northern elephant seal	1	0.158	15.485	14.675	16.294
Carnivora	Phocidae	Ringed seal	1	0.158	14.874	12.107	17.642
Carnivora	Phocidae	Spotted seal	1	0.158	16.562	14.838	18.286
Carnivora	Phocidae	Weddell seal	1	0.158	18.465	17.975	18.954
Carnivora	Phocidae	Gray seal	1	0.159	19.715	19.259	20.171
Carnivora	Phocidae	Harp seal	1	0.159	17.699	16.922	18.475
Carnivora	Phocidae	Hooded seal	1	0.159	19.871	18.797	20.945
Carnivora	Phocidae	Southern elephant seal	1	0.159	13.008	12.527	13.488
Carnivora	Phocidae	Bearded seal	1	0.159	16.606	14.434	18.777
Carnivora	Phocidae	Crabeater seal	1	0.159	18.522	16.785	20.259
Carnivora	Phocidae	Harbor seal	1	0.159	17.072	16.239	17.905
Carnivora	Phocidae	Northern elephant seal	1	0.159	15.506	14.697	16.315
Carnivora	Phocidae	Ringed seal	1	0.159	14.895	12.128	17.663
Carnivora	Phocidae	Spotted seal	1	0.159	16.583	14.859	18.307
Carnivora	Phocidae	Weddell seal	1	0.159	18.486	17.996	18.975
Carnivora	Phocidae	Gray seal	1	0.16	19.736	19.281	20.192
Carnivora	Phocidae	Harp seal	1	0.16	17.72	16.943	18.496
Carnivora	Phocidae	Hooded seal	1	0.16	19.892	18.819	20.966
Carnivora	Phocidae	Southern elephant seal	1	0.16	13.029	12.548	13.509
Carnivora	Phocidae	Bearded seal	1	0.16	16.627	14.455	18.798
Carnivora	Phocidae	Crabeater seal	1	0.16	18.543	16.806	20.28
Carnivora	Phocidae	Harbor seal	1	0.16	17.093	16.26	17.926
Carnivora	Phocidae	Northern elephant seal	1	0.16	15.527	14.718	16.336
Carnivora	Phocidae	Ringed seal	1	0.16	14.916	12.149	17.684
Carnivora	Phocidae	Spotted seal	1	0.16	16.604	14.88	18.328
Carnivora	Phocidae	Weddell seal	1	0.16	18.507	18.018	18.996
Carnivora	Phocidae	Gray seal	1	0.161	19.757	19.302	20.213
Carnivora	Phocidae	Harp seal	1	0.161	17.741	16.965	18.517
Carnivora	Phocidae	Hooded seal	1	0.161	19.913	18.84	20.987
Carnivora	Phocidae	Southern elephant seal	1	0.161	13.05	12.569	13.531
Carnivora	Phocidae	Bearded seal	1	0.161	16.648	14.477	18.819
Carnivora	Phocidae	Crabeater seal	1	0.161	18.564	16.827	20.301
Carnivora	Phocidae	Harbor seal	1	0.161	17.114	16.282	17.947
Carnivora	Phocidae	Northern elephant seal	1	0.161	15.548	14.739	16.357
Carnivora	Phocidae	Ringed seal	1	0.161	14.938	12.17	17.705
Carnivora	Phocidae	Spotted seal	1	0.161	16.625	14.901	18.349
Carnivora	Phocidae	Weddell seal	1	0.161	18.528	18.039	19.017
Carnivora	Phocidae	Gray seal	1	0.162	19.779	19.323	20.234
Carnivora	Phocidae	Harp seal	1	0.162	17.762	16.986	18.538
Carnivora	Phocidae	Hooded seal	1	0.162	19.934	18.861	21.007
Carnivora	Phocidae	Southern elephant seal	1	0.162	13.071	12.589	13.552
Carnivora	Phocidae	Bearded seal	1	0.162	16.669	14.498	18.84
Carnivora	Phocidae	Crabeater seal	1	0.162	18.585	16.848	20.322
Carnivora	Phocidae	Harbor seal	1	0.162	17.135	16.303	17.968
Carnivora	Phocidae	Northern elephant seal	1	0.162	15.569	14.76	16.378
Carnivora	Phocidae	Ringed seal	1	0.162	14.959	12.192	17.726
Carnivora	Phocidae	Spotted seal	1	0.162	16.646	14.922	18.37
Carnivora	Phocidae	Weddell seal	1	0.162	18.549	18.06	19.038
Carnivora	Phocidae	Gray seal	1	0.163	19.8	19.345	20.254
Carnivora	Phocidae	Harp seal	1	0.163	17.783	17.007	18.56
Carnivora	Phocidae	Hooded seal	1	0.163	19.955	18.883	21.028
Carnivora	Phocidae	Southern elephant seal	1	0.163	13.092	12.61	13.574
Carnivora	Phocidae	Bearded seal	1	0.163	16.69	14.519	18.861
Carnivora	Phocidae	Crabeater seal	1	0.163	18.606	16.869	20.343
Carnivora	Phocidae	Harbor seal	1	0.163	17.156	16.325	17.988
Carnivora	Phocidae	Northern elephant seal	1	0.163	15.59	14.782	16.399
Carnivora	Phocidae	Ringed seal	1	0.163	14.98	12.213	17.747
Carnivora	Phocidae	Spotted seal	1	0.163	16.667	14.943	18.391
Carnivora	Phocidae	Weddell seal	1	0.163	18.57	18.081	19.059
Carnivora	Phocidae	Gray seal	1	0.164	19.821	19.366	20.275
Carnivora	Phocidae	Harp seal	1	0.164	17.804	17.028	18.581
Carnivora	Phocidae	Hooded seal	1	0.164	19.976	18.904	21.049
Carnivora	Phocidae	Southern elephant seal	1	0.164	13.113	12.63	13.596
Carnivora	Phocidae	Bearded seal	1	0.164	16.711	14.54	18.882
Carnivora	Phocidae	Crabeater seal	1	0.164	18.627	16.89	20.364
Carnivora	Phocidae	Harbor seal	1	0.164	17.177	16.346	18.009
Carnivora	Phocidae	Northern elephant seal	1	0.164	15.611	14.803	16.419
Carnivora	Phocidae	Ringed seal	1	0.164	15.001	12.234	17.767
Carnivora	Phocidae	Spotted seal	1	0.164	16.688	14.964	18.413
Carnivora	Phocidae	Weddell seal	1	0.164	18.591	18.102	19.08
Carnivora	Phocidae	Gray seal	1	0.165	19.842	19.387	20.296
Carnivora	Phocidae	Harp seal	1	0.165	17.825	17.048	18.602
Carnivora	Phocidae	Hooded seal	1	0.165	19.997	18.925	21.07
Carnivora	Phocidae	Southern elephant seal	1	0.165	13.134	12.651	13.617
Carnivora	Phocidae	Bearded seal	1	0.165	16.732	14.561	18.903
Carnivora	Phocidae	Crabeater seal	1	0.165	18.648	16.911	20.386
Carnivora	Phocidae	Harbor seal	1	0.165	17.198	16.367	18.03
Carnivora	Phocidae	Northern elephant seal	1	0.165	15.632	14.824	16.44
Carnivora	Phocidae	Ringed seal	1	0.165	15.022	12.255	17.788
Carnivora	Phocidae	Spotted seal	1	0.165	16.709	14.985	18.434
Carnivora	Phocidae	Weddell seal	1	0.165	18.612	18.123	19.102
Carnivora	Phocidae	Gray seal	1	0.166	19.863	19.408	20.317
Carnivora	Phocidae	Harp seal	1	0.166	17.846	17.069	18.623
Carnivora	Phocidae	Hooded seal	1	0.166	20.018	18.946	21.09
Carnivora	Phocidae	Southern elephant seal	1	0.166	13.155	12.671	13.639
Carnivora	Phocidae	Bearded seal	1	0.166	16.753	14.582	18.924
Carnivora	Phocidae	Crabeater seal	1	0.166	18.669	16.932	20.407
Carnivora	Phocidae	Harbor seal	1	0.166	17.219	16.388	18.051
Carnivora	Phocidae	Northern elephant seal	1	0.166	15.653	14.845	16.461
Carnivora	Phocidae	Ringed seal	1	0.166	15.043	12.276	17.809
Carnivora	Phocidae	Spotted seal	1	0.166	16.73	15.006	18.455
Carnivora	Phocidae	Weddell seal	1	0.166	18.633	18.143	19.123
Carnivora	Phocidae	Gray seal	1	0.167	19.884	19.429	20.338
Carnivora	Phocidae	Harp seal	1	0.167	17.867	17.09	18.644
Carnivora	Phocidae	Hooded seal	1	0.167	20.039	18.968	21.111
Carnivora	Phocidae	Southern elephant seal	1	0.167	13.176	12.691	13.66
Carnivora	Phocidae	Bearded seal	1	0.167	16.774	14.603	18.945
Carnivora	Phocidae	Crabeater seal	1	0.167	18.69	16.953	20.428
Carnivora	Phocidae	Harbor seal	1	0.167	17.24	16.409	18.071
Carnivora	Phocidae	Northern elephant seal	1	0.167	15.674	14.866	16.482
Carnivora	Phocidae	Ringed seal	1	0.167	15.064	12.297	17.83
Carnivora	Phocidae	Spotted seal	1	0.167	16.751	15.027	18.476
Carnivora	Phocidae	Weddell seal	1	0.167	18.654	18.164	19.144
Carnivora	Phocidae	Gray seal	1	0.168	19.905	19.45	20.359
Carnivora	Phocidae	Harp seal	1	0.168	17.888	17.111	18.665
Carnivora	Phocidae	Hooded seal	1	0.168	20.06	18.989	21.132
Carnivora	Phocidae	Southern elephant seal	1	0.168	13.197	12.712	13.682
Carnivora	Phocidae	Bearded seal	1	0.168	16.795	14.624	18.966
Carnivora	Phocidae	Crabeater seal	1	0.168	18.711	16.974	20.449
Carnivora	Phocidae	Harbor seal	1	0.168	17.261	16.431	18.092
Carnivora	Phocidae	Northern elephant seal	1	0.168	15.695	14.887	16.503
Carnivora	Phocidae	Ringed seal	1	0.168	15.085	12.318	17.851
Carnivora	Phocidae	Spotted seal	1	0.168	16.772	15.048	18.497
Carnivora	Phocidae	Weddell seal	1	0.168	18.675	18.185	19.165
Carnivora	Phocidae	Gray seal	1	0.169	19.925	19.471	20.379
Carnivora	Phocidae	Harp seal	1	0.169	17.909	17.132	18.686
Carnivora	Phocidae	Hooded seal	1	0.169	20.081	19.01	21.153
Carnivora	Phocidae	Southern elephant seal	1	0.169	13.218	12.732	13.704
Carnivora	Phocidae	Bearded seal	1	0.169	16.816	14.645	18.987
Carnivora	Phocidae	Crabeater seal	1	0.169	18.732	16.995	20.47
Carnivora	Phocidae	Harbor seal	1	0.169	17.282	16.452	18.113
Carnivora	Phocidae	Northern elephant seal	1	0.169	15.716	14.908	16.524
Carnivora	Phocidae	Ringed seal	1	0.169	15.106	12.339	17.872
Carnivora	Phocidae	Spotted seal	1	0.169	16.793	15.069	18.518
Carnivora	Phocidae	Weddell seal	1	0.169	18.696	18.206	19.186
Carnivora	Phocidae	Gray seal	1	0.17	19.946	19.492	20.4
Carnivora	Phocidae	Harp seal	1	0.17	17.93	17.153	18.707
Carnivora	Phocidae	Hooded seal	1	0.17	20.102	19.031	21.173
Carnivora	Phocidae	Southern elephant seal	1	0.17	13.239	12.752	13.725
Carnivora	Phocidae	Bearded seal	1	0.17	16.837	14.666	19.007
Carnivora	Phocidae	Crabeater seal	1	0.17	18.753	17.015	20.491
Carnivora	Phocidae	Harbor seal	1	0.17	17.303	16.473	18.134
Carnivora	Phocidae	Northern elephant seal	1	0.17	15.737	14.929	16.545
Carnivora	Phocidae	Ringed seal	1	0.17	15.126	12.36	17.893
Carnivora	Phocidae	Spotted seal	1	0.17	16.814	15.09	18.539
Carnivora	Phocidae	Weddell seal	1	0.17	18.717	18.227	19.207
Carnivora	Phocidae	Gray seal	1	0.171	19.967	19.513	20.421
Carnivora	Phocidae	Harp seal	1	0.171	17.951	17.173	18.728
Carnivora	Phocidae	Hooded seal	1	0.171	20.123	19.052	21.194
Carnivora	Phocidae	Southern elephant seal	1	0.171	13.26	12.772	13.747
Carnivora	Phocidae	Bearded seal	1	0.171	16.858	14.687	19.028
Carnivora	Phocidae	Crabeater seal	1	0.171	18.774	17.036	20.512
Carnivora	Phocidae	Harbor seal	1	0.171	17.324	16.494	18.154
Carnivora	Phocidae	Northern elephant seal	1	0.171	15.758	14.95	16.565
Carnivora	Phocidae	Ringed seal	1	0.171	15.147	12.381	17.914
Carnivora	Phocidae	Spotted seal	1	0.171	16.835	15.111	18.56
Carnivora	Phocidae	Weddell seal	1	0.171	18.738	18.247	19.228
Carnivora	Phocidae	Gray seal	1	0.172	19.988	19.534	20.442
Carnivora	Phocidae	Harp seal	1	0.172	17.972	17.194	18.749
Carnivora	Phocidae	Hooded seal	1	0.172	20.144	19.073	21.215
Carnivora	Phocidae	Southern elephant seal	1	0.172	13.28	12.792	13.768
Carnivora	Phocidae	Bearded seal	1	0.172	16.879	14.708	19.049
Carnivora	Phocidae	Crabeater seal	1	0.172	18.795	17.057	20.533
Carnivora	Phocidae	Harbor seal	1	0.172	17.345	16.515	18.175
Carnivora	Phocidae	Northern elephant seal	1	0.172	15.779	14.971	16.586
Carnivora	Phocidae	Ringed seal	1	0.172	15.168	12.402	17.934
Carnivora	Phocidae	Spotted seal	1	0.172	16.856	15.131	18.581
Carnivora	Phocidae	Weddell seal	1	0.172	18.759	18.268	19.249
Carnivora	Phocidae	Gray seal	1	0.173	20.009	19.555	20.463
Carnivora	Phocidae	Harp seal	1	0.173	17.992	17.215	18.77
Carnivora	Phocidae	Hooded seal	1	0.173	20.165	19.094	21.235
Carnivora	Phocidae	Southern elephant seal	1	0.173	13.301	12.813	13.79
Carnivora	Phocidae	Bearded seal	1	0.173	16.899	14.729	19.07
Carnivora	Phocidae	Crabeater seal	1	0.173	18.816	17.078	20.554
Carnivora	Phocidae	Harbor seal	1	0.173	17.366	16.536	18.196
Carnivora	Phocidae	Northern elephant seal	1	0.173	15.799	14.992	16.607
Carnivora	Phocidae	Ringed seal	1	0.173	15.189	12.423	17.955
Carnivora	Phocidae	Spotted seal	1	0.173	16.877	15.152	18.602
Carnivora	Phocidae	Weddell seal	1	0.173	18.779	18.289	19.27
Carnivora	Phocidae	Gray seal	1	0.174	20.03	19.576	20.484
Carnivora	Phocidae	Harp seal	1	0.174	18.013	17.235	18.791
Carnivora	Phocidae	Hooded seal	1	0.174	20.186	19.115	21.256
Carnivora	Phocidae	Southern elephant seal	1	0.174	13.322	12.833	13.811
Carnivora	Phocidae	Bearded seal	1	0.174	16.92	14.75	19.091
Carnivora	Phocidae	Crabeater seal	1	0.174	18.836	17.098	20.575
Carnivora	Phocidae	Harbor seal	1	0.174	17.387	16.557	18.216
Carnivora	Phocidae	Northern elephant seal	1	0.174	15.82	15.013	16.628
Carnivora	Phocidae	Ringed seal	1	0.174	15.21	12.444	17.976
Carnivora	Phocidae	Spotted seal	1	0.174	16.898	15.173	18.622
Carnivora	Phocidae	Weddell seal	1	0.174	18.8	18.309	19.291
Carnivora	Phocidae	Gray seal	1	0.175	20.051	19.597	20.504
Carnivora	Phocidae	Harp seal	1	0.175	18.034	17.256	18.812
Carnivora	Phocidae	Hooded seal	1	0.175	20.206	19.136	21.277
Carnivora	Phocidae	Southern elephant seal	1	0.175	13.343	12.853	13.833
Carnivora	Phocidae	Bearded seal	1	0.175	16.941	14.771	19.111
Carnivora	Phocidae	Crabeater seal	1	0.175	18.857	17.119	20.595
Carnivora	Phocidae	Harbor seal	1	0.175	17.407	16.578	18.237
Carnivora	Phocidae	Northern elephant seal	1	0.175	15.841	15.033	16.649
Carnivora	Phocidae	Ringed seal	1	0.175	15.231	12.465	17.997
Carnivora	Phocidae	Spotted seal	1	0.175	16.918	15.193	18.643
Carnivora	Phocidae	Weddell seal	1	0.175	18.821	18.33	19.312
Carnivora	Phocidae	Gray seal	1	0.176	20.071	19.617	20.525
Carnivora	Phocidae	Harp seal	1	0.176	18.055	17.277	18.833
Carnivora	Phocidae	Hooded seal	1	0.176	20.227	19.157	21.297
Carnivora	Phocidae	Southern elephant seal	1	0.176	13.364	12.873	13.854
Carnivora	Phocidae	Bearded seal	1	0.176	16.962	14.792	19.132
Carnivora	Phocidae	Crabeater seal	1	0.176	18.878	17.14	20.616
Carnivora	Phocidae	Harbor seal	1	0.176	17.428	16.599	18.258
Carnivora	Phocidae	Northern elephant seal	1	0.176	15.862	15.054	16.669
Carnivora	Phocidae	Ringed seal	1	0.176	15.251	12.485	18.017
Carnivora	Phocidae	Spotted seal	1	0.176	16.939	15.214	18.664
Carnivora	Phocidae	Weddell seal	1	0.176	18.842	18.35	19.333
Carnivora	Phocidae	Gray seal	1	0.177	20.092	19.638	20.546
Carnivora	Phocidae	Harp seal	1	0.177	18.076	17.297	18.854
Carnivora	Phocidae	Hooded seal	1	0.177	20.248	19.178	21.318
Carnivora	Phocidae	Southern elephant seal	1	0.177	13.384	12.893	13.876
Carnivora	Phocidae	Bearded seal	1	0.177	16.983	14.812	19.153
Carnivora	Phocidae	Crabeater seal	1	0.177	18.899	17.16	20.637
Carnivora	Phocidae	Harbor seal	1	0.177	17.449	16.619	18.278
Carnivora	Phocidae	Northern elephant seal	1	0.177	15.883	15.075	16.69
Carnivora	Phocidae	Ringed seal	1	0.177	15.272	12.506	18.038
Carnivora	Phocidae	Spotted seal	1	0.177	16.96	15.235	18.685
Carnivora	Phocidae	Weddell seal	1	0.177	18.862	18.371	19.354
Carnivora	Phocidae	Gray seal	1	0.178	20.113	19.659	20.567
Carnivora	Phocidae	Harp seal	1	0.178	18.096	17.318	18.875
Carnivora	Phocidae	Hooded seal	1	0.178	20.269	19.199	21.338
Carnivora	Phocidae	Southern elephant seal	1	0.178	13.405	12.913	13.897
Carnivora	Phocidae	Bearded seal	1	0.178	17.003	14.833	19.173
Carnivora	Phocidae	Crabeater seal	1	0.178	18.919	17.181	20.658
Carnivora	Phocidae	Harbor seal	1	0.178	17.47	16.64	18.299
Carnivora	Phocidae	Northern elephant seal	1	0.178	15.903	15.096	16.711
Carnivora	Phocidae	Ringed seal	1	0.178	15.293	12.527	18.059
Carnivora	Phocidae	Spotted seal	1	0.178	16.981	15.255	18.706
Carnivora	Phocidae	Weddell seal	1	0.178	18.883	18.391	19.375
Carnivora	Phocidae	Gray seal	1	0.179	20.133	19.679	20.588
Carnivora	Phocidae	Harp seal	1	0.179	18.117	17.338	18.896
Carnivora	Phocidae	Hooded seal	1	0.179	20.289	19.22	21.359
Carnivora	Phocidae	Southern elephant seal	1	0.179	13.426	12.933	13.919
Carnivora	Phocidae	Bearded seal	1	0.179	17.024	14.854	19.194
Carnivora	Phocidae	Crabeater seal	1	0.179	18.94	17.201	20.679
Carnivora	Phocidae	Harbor seal	1	0.179	17.49	16.661	18.32
Carnivora	Phocidae	Northern elephant seal	1	0.179	15.924	15.116	16.732
Carnivora	Phocidae	Ringed seal	1	0.179	15.314	12.548	18.079
Carnivora	Phocidae	Spotted seal	1	0.179	17.001	15.276	18.727
Carnivora	Phocidae	Weddell seal	1	0.179	18.904	18.411	19.396
Carnivora	Phocidae	Gray seal	1	0.18	20.154	19.7	20.608
Carnivora	Phocidae	Harp seal	1	0.18	18.138	17.359	18.917
Carnivora	Phocidae	Hooded seal	1	0.18	20.31	19.24	21.38
Carnivora	Phocidae	Southern elephant seal	1	0.18	13.446	12.952	13.94
Carnivora	Phocidae	Bearded seal	1	0.18	17.045	14.874	19.215
Carnivora	Phocidae	Crabeater seal	1	0.18	18.961	17.222	20.7
Carnivora	Phocidae	Harbor seal	1	0.18	17.511	16.682	18.34
Carnivora	Phocidae	Northern elephant seal	1	0.18	15.945	15.137	16.752
Carnivora	Phocidae	Ringed seal	1	0.18	15.334	12.568	18.1
Carnivora	Phocidae	Spotted seal	1	0.18	17.022	15.296	18.747
Carnivora	Phocidae	Weddell seal	1	0.18	18.925	18.432	19.417
Carnivora	Phocidae	Gray seal	1	0.181	20.175	19.72	20.629
Carnivora	Phocidae	Harp seal	1	0.181	18.158	17.379	18.937
Carnivora	Phocidae	Hooded seal	1	0.181	20.331	19.261	21.4
Carnivora	Phocidae	Southern elephant seal	1	0.181	13.467	12.972	13.962
Carnivora	Phocidae	Bearded seal	1	0.181	17.065	14.895	19.235
Carnivora	Phocidae	Crabeater seal	1	0.181	18.981	17.242	20.72
Carnivora	Phocidae	Harbor seal	1	0.181	17.532	16.702	18.361
Carnivora	Phocidae	Northern elephant seal	1	0.181	15.965	15.158	16.773
[truncated: 998,000+ more rows]
